# Supplementary material for: Cancer Progression Gene Expression Profiling Identifies the Urokinase Plasminogen Activator Receptor as a Biomarker of Metastasis in Cutaneous Squamous Cell Carcinoma
Source: Front Oncol. 2022 Apr 11;12:835929. doi: 10.3389/fonc.2022.835929 (PMC9035872; doi:10.3389/fonc.2022.835929)
Supplement: Supplementary file 1 [file DataSheet_1.xlsx]

## Sheet: Supp data sheet 1
	Minaei et al	Supplementary Data Sheet 1
Patient identifier	Patient CSCC ID	Age (years)	Sex	Immunosuppression	Tissue type	Anatomical location of tumor specimen	First appearance or recurrent lesion	Treatment	T stage (at time of surgery)	N Stage (at time of surgery)	M stage (at time of surgery)	Overall Stage (AJCC 7th edition)	Maximum tumor diameter (mm)	Tumor thickness	Grading	LVI	PNI	ECE	Duration of follow-up (months)	Outcome	Underwent NanoString analysis	Underwent uPAR IHC	Underwent Small RNAseq
P1	CSCC_0009	70	M	Yes, cyclosporine, tacrolimus	PRI+	Scalp	Recurrence	Excision, parotidectomy, neck dissection, radiotherapy	3	3b	0	4	20	7	2	Yes	Yes	Yes	1.33333	No evidence of disease	Yes	Yes	No
					MET	Neck, level 1B	Recurrence						30	Not applicable	2						Yes	Yes	Yes
					SES	Not applicable	Not applicable	Not applicable	Not applicable	Not applicable	Not applicable	Not applicable	Not applicable	Not applicable	Not applicable	Not applicable	Not applicable	Not applicable			Yes	No	No
P2	CSCC_0010	68	M	Yes, chronic lymphatic leucemia	PRI+	Scalp	Recurrence	Excision, parotidectomy, neck dissection, radiotherapy	3	3b	0	4	50	8.5	3	Yes	No	Yes	20.9667	Alive with disease	Yes	Yes	Yes
					MET	Neck, level 1B/2A/2B	Recurrence						11	Not applicable	3						Yes	Yes	Yes
					SES	Not applicable	Not applicable	Not applicable	Not applicable	Not applicable	Not applicable	Not applicable	Not applicable	Not applicable	Not applicable	Not applicable	Not applicable	Not applicable			Yes	No	No
P3	CSCC_0012	82	M	Yes, chronic lymphatic leucemia	PRI+	Nose	First appearance	Excision, neck dissection	3	3b	0	4	47	13	2	Yes	Yes	Yes	9.2	Alive with disease	Yes	Yes	Yes
					MET	Neck, level 5B	Recurrence	Parotidectomy, neck dissection, radiotherapy	0	3b	0	4	33	Not applicable	2	Not applicable	Not applicable	Yes			Yes	Yes	Yes
					SES	Not applicable	Not applicable	Not applicable	Not applicable	Not applicable	Not applicable	Not applicable	Not applicable	Not applicable	Not applicable	Not applicable	Not applicable	Not applicable			failed QC	No	No
P4	CSCC_0022	70	M	No	PRI+	Scalp	First appearance	Excision, neck dissection	4	3b	0	4	67	15	3	Yes	No	Yes	0	Unknown	Yes	Yes	Yes
					MET	Neck, level 2/3	First appearance						32	Not applicable	3						Yes	Yes	Yes
					SES	Not applicable	Not applicable	Not applicable	Not applicable	Not applicable	Not applicable	Not applicable	Not applicable	Not applicable	Not applicable	Not applicable	Not applicable	Not applicable			Yes	No	No
P5	CSCC_0023	77	F	No	MET	Parotid	First appearance	Parotidectomy	2	Unknown	0	4	13	Not applicable	2	No	Yes	Unknown	6	No evidence of disease	Yes	No	Yes
					SES	Not applicable	Not applicable	Not applicable	Not applicable	Not applicable	Not applicable	Not applicable	Not applicable	Not applicable	Not applicable	Not applicable	Not applicable	Not applicable			Yes	No	No
P6	CSCC_0046	93	M	Unknown	PRI+	Cheek	Recurrence	Excision, radiotherapy	2	0	0	2	34	4	3	No	Yes	Not applicable	16.1	Unknown	Yes	Yes	No
					MET	Parotid	Recurrence	Parotidectomy	0	1	0	3	13	8	3	No	Yes	Yes			Yes	Yes	No
					SES	Not applicable	Not applicable	Not applicable	Not applicable	Not applicable	Not applicable	Not applicable	Not applicable	Not applicable	Not applicable	Not applicable	Not applicable	Not applicable			Yes	No	No
P7	CSCC_0076	84	M	Unknown	PRI+	Ear	First appearance	Excision	2	0	0	2	22	6	2	No	No	Not applicable	88.4667	No evidence of disease	failed QC	Yes	No
					MET	Parotid	Recurrence	Parotidectomy, radiotherapy	1	1	0	3	10	Not applicable	2	No	No	No			Yes	Yes	No
					SES	Not applicable	Not applicable	Not applicable	Not applicable	Not applicable	Not applicable	Not applicable	Not applicable	Not applicable	Not applicable	Not applicable	Not applicable	Not applicable			Yes	No	No
P8	CSCC_0064	50	M	No	PRI+	Lip	Recurrence	Excision	3	0	0	3	16	8	3	No	Yes	Not applicable	25.5667	Died of disease	Yes	Yes	No
					MET	Neck, left level 1A,2A, right neck level 2A, 3	Recurrence	Neck dissection, radiotherapy, chemotherapy	0	3b	0	4	7.5	Not applicable	3	No	No	Yes			Yes	Yes	No
					SES	Not applicable	Not applicable	Not applicable	Not applicable	Not applicable	Not applicable	Not applicable	Not applicable	Not applicable	Not applicable	Not applicable	Not applicable	Not applicable			Yes	No	No
P9	CSCC_0037	70	M	Yes, unknown agent/condition	PRI+	Temple	Recurrence	Excision	1	0	0	1	5	2.2	1	No	No	Not applicable	95.3	Died of other cause	Yes	Yes	No
					MET	Parotid	Recurrence	Parotidectomy	0	1	0	1	Unknown	Not applicable	1	No	No	No			Yes	Yes	No
					SES	Not applicable	Not applicable	Not applicable	Not applicable	Not applicable	Not applicable	Not applicable	Not applicable	Not applicable	Not applicable	Not applicable	Not applicable	Not applicable			Yes	No	No
P10	CSCC_0074	92	M	No	PRI+	Lip	First appearance	Excision	3	0	0	3	30	11	Unknown	Yes	Yes	Not applicable	19.6333	Died of other cause	Yes	Yes	No
					MET	Neck, level 1, 2	Recurrence	Neck dissection, radiotherapy	0	1	0	3	11	Not applicable	2	Not applicable	Not applicable	Yes			Yes	Yes	No
P11	CSCC_0001	32	M	No	MET	Neck, level 1B/2A	First appearance	Neck dissection	0	3b	0	4	17	Not applicable	1	Not applicable	Not applicable	Yes	13.1333	No evidence of disease	Yes	Yes	No
P12	CSCC_0015	71	M	No	MET	Scalp	First appearance	Excision, neck dissection	0	1	0	3	Unknown	Not applicable	2	No	No	No	2.1	No evidence of disease	Yes	Yes	No
P13	CSCC_0002	84	M	No	MET	Parotid	First appearance	Neck dissection	0	3b	0	4	60	Not applicable	3	No	No	Yes	21.1	No evidence of disease	Yes	Yes	Yes
P14	CSCC_0006	84	M	Yes, azathioprine	MET	Neck, level 2/5	Recurrence	Parotidectomy, neck dissection, radiotherapy	0	3b	0	4	1.2	Not applicable	3	No	Not applicable	Yes	3.63333	Alive with disease	Yes	Yes	Yes
P15	CSCC_0007	91	M	No	MET	Neck, unknown level	First appearance	Neck dissection, radiotherapy	0	2a	0	4	42	Not applicable	3	No	Not applicable	No	6.3	No evidence of disease	Yes	Yes	Yes
P16	CSCC_0011	73	M	No	MET	Parotid	First appearance	Parotidectomy, neck dissection, radiotherapy	0	2b	0	4	30	Not applicable	3	Yes	Yes	Unknown	11.8	No evidence of disease	failed QC	Yes	No
P17	CSCC_0003	80	M	No	MET	Neck, level 2A/3	First appearance	Parotidectomy, neck dissection, radiotherapy	0	3b	0	4	13	Not applicable	3	No	Yes	No	37.0667	No evidence of disease	Yes	Yes	No
P18	CSCC_0041	68	M	No	PRI+	Mastoid	First appearance	Excision, parotidectomy, neck dissection	2	1	0	3	36	15	2	No	Yes	Not applicable	32.8667	No evidence of disease	Yes	Yes	No
					MET	Neck, level 2	First appearance	Parotidectomy, neck dissection	2	1	0	3	15	Not applicable	2	No	Yes	No			No	Yes	No
P19	CSCC_0073	84	M	No	PRI+	Ear	First appearance	Parotidectomy, neck dissection	2	Unknown	0	Unknown	36	22	3	No	Yes	Not applicable	56.7667	Died of other cause	Yes	Yes	No
P20	CSCC_0042	78	M	No	PRI+	Ear	First appearance	Excision, neck dissection	2	3b	0	4	22	Unknown	3	No	Yes	Yes	19.1333	Died of other cause	Yes	Yes	No
					MET	Neck, level 2B and mastoid sentinel node	First appearance						12	Not applicable	3						No	Yes	No
P21	CSCC_0072	87	M	No	PRI+	Neck	First appearance	Excision, neck dissection	3	3b	0	4	49	17	2	Yes	Yes	Yes	6.26667	Died of disease	Yes	Yes	No
					MET	right neck level 5	Recurrence	Excision, neck dissection	0	3b	0	4	2.2	Not applicable	Not applicable	Not applicable	Not applicable	Yes			No	Yes	No
P22	CSCC_0038	85	M	No	PRI-	Cheek	First appearance	Excision, parotidectomy, sentinel lymph node biopsy	3	0	0	3	25	20	2	No	Yes	Not applicable	106.067	No evidence of disease	Yes	Yes	No
					SES	Not applicable	Not applicable	Not applicable	Not applicable	Not applicable	Not applicable	Not applicable	Not applicable	Not applicable	Not applicable	Not applicable	Not applicable	Not applicable			Yes	No	No
P23	CSCC_0035	83	M	No	PRI-	Scalp	First appearance	Excision	2	0	0	2	55	15	1	No	No	Not applicable	73.9	No evidence of disease	Yes	Yes	No
					SES	Not applicable	Not applicable	Not applicable	Not applicable	Not applicable	Not applicable	Not applicable	Not applicable	Not applicable	Not applicable	Not applicable	Not applicable	Not applicable			Yes	No	No
P24	CSCC_0039	92	F	Unknown	PRI-	Scalp	First appearance	Excision, radiotherapy	4	0	0	4	65	20	2	No	No	Not applicable	28.4667	No evidence of disease	Yes	Yes	No
					SES	Not applicable	Not applicable	Not applicable	Not applicable	Not applicable	Not applicable	Not applicable	Not applicable	Not applicable	Not applicable	Not applicable	Not applicable	Not applicable			Yes	No	No
P25	CSCC_0036	76	M	Yes, methotrexate	PRI-	Ear	First appearance	Excision, sentinel lymph node biopsy	1	0	0	1	10	5.5	Unknown	No	No	Not applicable	17.3667	No evidence of disease	Yes	Yes	No
					SES	Not applicable	Not applicable	Not applicable	Not applicable	Not applicable	Not applicable	Not applicable	Not applicable	Not applicable	Not applicable	Not applicable	Not applicable	Not applicable			Yes	No	No
P26	CSCC_0040	65	M	No	PRI-	Lip	First appearance	Excision	3	0	0	3	8	2.5	2	No	Yes	Not applicable	48.3667	No evidence of disease	Yes	Yes	No
P27	CSCC_0047	63	M	No	PRI-	Temple	Recurrence	Excision, neck dissection, radiotherapy	3	0	0	3	47	20	2	Yes	Yes	Not applicable	88.0333	Died of disease	Yes	Yes	No
					SES	Not applicable	Not applicable	Not applicable	Not applicable	Not applicable	Not applicable	Not applicable	Not applicable	Not applicable	Not applicable	Not applicable	Not applicable	Not applicable			Yes	No	No
P28	CSCC_0043	60	M	Yes, unknown agent/condition	PRI-	Neck	First appearance	Excision	3	0	0	3	5	1.8	2	No	Yes	Not applicable	74.9667	No evidence of disease	Yes	Yes	No
P29	CSCC_0018	74	M	No	PRI-	Temple	First appearance	Excision, neck dissection	3	0	0	3	44	20	2	No	No	Not applicable	24.9667	Died of other cause	Yes	Yes	Yes
					SES	Not applicable	Not applicable	Not applicable	Not applicable	Not applicable	Not applicable	Not applicable	Not applicable	Not applicable	Not applicable	Not applicable	Not applicable	Not applicable			failed QC	No	No
P30	CSCC_0052	69	M	Unknown	PRI-	Ear	Recurrence	Excision, neck dissection	3	0	0	3	55	20	2	Yes	Yes	Not applicable	8.46667	Died of disease	Yes	Yes	No
					SES	Not applicable	Not applicable	Not applicable	Not applicable	Not applicable	Not applicable	Not applicable	Not applicable	Not applicable	Not applicable	Not applicable	Not applicable	Not applicable			Yes	No	No
P31	CSCC_0020	65	M	No	PRI-	Cheek and orbit	Recurrence	Excision, radiotherapy	3	0	0	3	53	13	2	No	Yes	Not applicable	21.2667	No evidence of disease	Yes	Yes	Yes
P32	CSCC_0016	73	M	No	PRI-	Ear	First appearance	Excision, parotidectomy, sentinel lymph node biopsy	2	0	0	2	24	13	3	No	No	Not applicable	51.4	No evidence of disease	Yes	Yes	Yes
					SES	Not applicable	Not applicable	Not applicable	Not applicable	Not applicable	Not applicable	Not applicable	Not applicable	Not applicable	Not applicable	Not applicable	Not applicable	Not applicable			Yes	No	No
P33	CSCC_0045	39	M	Yes, HIV infection	PRI-	Lip	First appearance	Excision, parotidectomy, sentinel lymph node biopsy	2	0	0	2	25	3.6	2	No	Yes	Not applicable	82	No evidence of disease	Yes	Yes	No
P34	CSCC_0017	54	F	No	PRI-	Scalp	First appearance	Excision	1	0	0	1	19	1.8	1	No	No	Not applicable	36.2333	No evidence of disease	Yes	Yes	Yes
					SES	Not applicable	Not applicable	Not applicable	Not applicable	Not applicable	Not applicable	Not applicable	Not applicable	Not applicable	Not applicable	Not applicable	Not applicable	Not applicable			Yes	No	No
P35	CSCC_0044	48	M	No	PRI-	Neck	First appearance	Excision	3	0	0	3	45	20	2	No	Yes	Not applicable	43.0333	No evidence of disease	Yes	Yes	No
P36	CSCC_0075	68	M	Unknown	PRI-	Nose	First appearance	Excision, neck dissection, radiotherapy	Unknown	0	0	Unknown	Unknown	Unknown	2	No	No	Not applicable	1	Died of other cause	No	Yes	No
P37	CSCC_0145	84	M	No	PRI-	Temple	First appearance	Excision, radiotherapy	3	0	0	3	160	70	2	No	No	Not applicable	0	Unknown	No	Yes	No
P38	CSCC_0013	77	M	No	MET	Neck, level 2	First appearance	Excision	1	3b	0	4	Unknown	Not applicable	2	Yes	No	Unknown	0	Unknown	No	Yes	No
P39	CSCC_0021	74	F	No	PRI-	Cheek	Recurrence	Excision, neck dissection, radiotherapy	4	0	0	4	52	12	3	Yes	Yes	Not applicable	7.1	No evidence of disease	No	Yes	No
P40	CSCC_0031	87	M	Yes, chronic lymphatic leucemia	MET	Parotid	First appearance	Parotidectomy, neck dissection, radiotherapy	1	2a	0	4	7.5	Not applicable	2	No	Yes	Unknown	0	Died of other cause	No	Yes	No
					SES	Not applicable	Not applicable	Not applicable	Not applicable	Not applicable	Not applicable	Not applicable	Not applicable	Not applicable	Not applicable	Not applicable	Not applicable	Not applicable			Yes	No	No
P41	CSCC_0146	63	F	No	PRI-	Scalp	Recurrence	Excision	2	0	0	2	23	10	3	No	No	Not applicable	0.366667	No evidence of disease	No	Yes	No
P42	CSCC_0019	65	M	No	PRI-	Cheek	First appearance	Excision	3	0	0	3	52	14	2	No	No	Not applicable	0	Unknown	No	Yes	Yes
					SES	Not applicable	Not applicable	Not applicable	Not applicable	Not applicable	Not applicable	Not applicable	Not applicable	Not applicable	Not applicable	Not applicable	Not applicable	Not applicable			Yes	No	No
P43	CSCC_0005	78	M	No	MET	Neck, unknown level	First appearance	Neck dissection, radiotherapy	0	1	0	3	Unknown	Not applicable	3	Yes	No	Yes	38.6	No evidence of disease	No	Yes	Yes
P44	CSCC_0004	64	M	No	MET	Neck, level 1A/1B	First appearance	Neck dissection, radiotherapy	0	2c	0	4	Unknown	Not applicable	2	No	No	Yes	4.03333	No evidence of disease	No	Yes	Yes
P45	CSCC_0032	75	M	No	MET	Parotid	Recurrence	Parotidectomy, neck dissection	0	1	1	4	14	Not applicable	2	Yes	No	No	0	Unknown	No	Yes	No
P46	CSCC_0014	79	F	Yes, unknown agent/condition	MET	Neck, level 4	Recurrence	Parotidectomy, neck dissection, radiotherapy	0	3b	0	4	Unknown	Not applicable	3	No	Yes	Yes	7.16667	No evidence of disease	No	Yes	Yes
P47	CSCC_0033	68	M	No	MET	Neck, level 2B	Recurrence	Neck dissection, radiotherapy	0	3b	0	4	8	Not applicable	3	No	Yes	Yes	9.73333	Unknown	No	Yes	Yes
P48	CSCC_0026	57	M	Yes, methotrexate	PRI-	Cheek	First appearance	Excision	1	0	0	1	12	11	2	No	No	Not applicable	13.8	No evidence of disease	No	Yes	Yes
P49	CSCC_0024	54	M	No	PRI+	Mandible	Recurrence	Excision, radiotherapy	4	1	0	4	15	15	2	No	No	No	0	Died of disease	No	No	Yes
					MET	Neck, level 1B	Recurrence	Neck dissection	0	1	0	3	2.5	Not applicable	1	No	Yes	No			No	No	Yes
P50	CSCC_0028	76	M	No	PRI-	Ear	Recurrence	Excision, neck dissection	3	0	0	3	15	13	3	No	Yes	Not applicable	0	Unknown	No	No	Yes
P51	CSCC_0067	81	M	Unknown	SES	Not applicable	Not applicable	Not applicable	Not applicable	Not applicable	Not applicable	Not applicable	Not applicable	Not applicable	Not applicable	Not applicable	Not applicable	Not applicable	0	Not applicable	Yes	No	No
P52	CSCC_0008	92	M	Unknown	SES	Not applicable	Not applicable	Not applicable	Not applicable	Not applicable	Not applicable	Not applicable	Not applicable	Not applicable	Not applicable	Not applicable	Not applicable	Not applicable	0	Not applicable	Yes	No	No
