# Supplementary material for: Cancer Progression Gene Expression Profiling Identifies the Urokinase Plasminogen Activator Receptor as a Biomarker of Metastasis in Cutaneous Squamous Cell Carcinoma
Source: Front Oncol. 2022 Apr 11;12:835929. doi: 10.3389/fonc.2022.835929 (PMC9035872; doi:10.3389/fonc.2022.835929)
Supplement: Supplementary file 2 [file DataSheet_2.xlsx]

## Sheet: MET v SES
Minaei et al. Supplementary data sheet 2
MET vs SES all geneset comparison											MET vs SES log2FC <-1, >1, padj <0.05					Upregulated
HUGO	Rowmean_exp_MET	Rowmean_exp_SES	baseMean	log2FC MET v SES	lfcSE	stat	pvalue	padj	up_in_MET		#	HUGO	log2FC	padj		Downregulated
AAMP	475.956	342.186	401.639	0.468023	0.184266	2.53992	0.0110877	0.0240612	TRUE		1	MMP1	7.60442	3.32e-52
ABI3BP	230.507	621.079	447.492	-1.43269	0.370052	-3.87158	0.00010813	0.000349416	FALSE		2	MMP10	5.63168	2.28e-20
ACHE	47.8138	23.6007	34.3621	1.01383	0.329858	3.07353	0.00211541	0.00545438	TRUE		3	MMP3	5.40805	1.7e-25
ACTG2	150.146	193.458	174.208	-0.366765	0.576243	-0.636476	0.524466	0.630041	FALSE		4	MMP12	5.34125	2.52e-26
ACVR1	314.954	237.421	271.88	0.404255	0.194288	2.0807	0.0374614	0.0698272	TRUE		5	LAMC2	5.14196	8.34e-37
ACVR1C	36.0191	34.9609	35.4312	0.0829247	0.266704	0.310924	0.755858	0.823318	TRUE		6	CXCL8	4.87404	5.49e-15
ACVRL1	104.263	184.507	148.843	-0.826312	0.197468	-4.18454	2.86e-05	0.000103145	FALSE		7	FN1	4.78722	6.25e-30
ADAM15	1076.46	1436.12	1276.27	-0.417187	0.245334	-1.70049	0.0890392	0.148399	FALSE		8	CXCL11	4.47254	4.8e-16
ADAM17	723.884	384.45	535.31	0.913021	0.263498	3.465	0.000530238	0.00153272	TRUE		9	CXCL10	4.19628	4.53e-17
ADAM28	49.7235	35.2858	41.7026	0.529826	0.234408	2.26027	0.0238044	0.0473528	TRUE		10	TFPI2	4.1877	7.5e-18
ADAM8	90.6152	26.3907	54.9349	1.7953	0.307649	5.83554	5.36e-09	3.48e-08	TRUE		11	SERPINE1	4.14049	1.08e-25
ADAM9	389.036	133.659	247.16	1.545	0.16767	9.21454	3.13e-20	7.98e-19	TRUE		12	LAMB3	3.99574	1.1e-29
ADAMTS1	472.358	351.826	405.395	0.424525	0.358461	1.1843	0.236295	0.331799	TRUE		13	MMP13	3.95024	3.34e-19
ADAMTS12	146.43	37.6134	85.9764	1.96916	0.283945	6.93498	4.06e-12	4.36e-11	TRUE		14	PLAU	3.92727	5.27e-42
ADAMTS8	18.6024	20.4473	19.6274	-0.0649096	0.253099	-0.256459	0.797596	0.854155	FALSE		15	INHBA	3.83353	6.25e-30
ADAP1	49.0385	39.6711	43.8344	0.336659	0.232248	1.44957	0.14718	0.226902	TRUE		16	SPP1	3.74104	3.79e-10
ADM2	22.3184	14.6261	18.0449	0.713278	0.302492	2.35801	0.0183731	0.037767	TRUE		17	SULF1	3.61739	1.11e-33
ADRA2B	12.9049	17.6094	15.5185	-0.309494	0.229298	-1.34975	0.177097	0.262104	FALSE		18	KRT19	3.55795	3.12e-07
AEBP1	1559.9	631.346	1044.04	1.30304	0.263996	4.93584	7.98e-07	3.62e-06	TRUE		19	MMP9	3.50559	2.42e-17
AGGF1	76.6282	98.0439	88.5258	-0.331194	0.143069	-2.31492	0.0206171	0.0421454	FALSE		20	CXCL13	3.4262	6.32e-11
AGR2	41.1239	97.6105	72.5053	-1.24847	0.366015	-3.41097	0.000647315	0.00185664	FALSE		21	LAMA3	3.40209	1.75e-19
AGRN	809.691	265.206	507.199	1.60525	0.25977	6.17952	6.43e-10	4.9e-09	TRUE		22	IL1A	3.31772	3.82e-13
AGT	25.1223	15.7061	19.8911	0.797294	0.306442	2.60178	0.00927415	0.0206092	TRUE		23	ITGA6	3.21209	6.53e-16
AHNAK	3593.45	3033.53	3282.38	0.244118	0.222489	1.09721	0.272548	0.368712	TRUE		24	FAP	3.06026	3.34e-19
AKAP12	218.827	103.128	154.55	1.08589	0.322434	3.3678	0.000757704	0.00212387	TRUE		25	TGFBI	3.05008	5.73e-21
AKAP2	299.628	241.118	267.122	0.316802	0.303565	1.04361	0.296668	0.399153	TRUE		26	NDRG1	3.00974	3.52e-16
AKT1	1126.97	686.962	882.519	0.710775	0.158557	4.48279	7.37e-06	2.92e-05	TRUE		27	PLAUR	3.00378	1.32e-31
AKT2	464.032	524.571	497.665	-0.179664	0.119755	-1.50027	0.133545	0.210263	FALSE		28	MMP14	2.96928	1.37e-28
AKT3	235.653	214.681	224.002	0.134806	0.225482	0.597858	0.549935	0.650545	TRUE		29	POSTN	2.86868	1.7e-13
ALB	18.4729	18.2617	18.3556	0.104913	0.257339	0.407683	0.683507	0.778146	TRUE		30	MET	2.84956	1.36e-19
ALDOA	6065.79	6646.75	6388.54	-0.132108	0.266211	-0.496252	0.619717	0.720225	FALSE		31	F3	2.80687	5.67e-15
ALOX5	211.85	130.187	166.481	0.704124	0.237126	2.96941	0.00298377	0.00743431	TRUE		32	ITGA5	2.80154	6.22e-18
AMH	20.8533	26.3297	23.8957	-0.234677	0.234487	-1.00081	0.316918	0.424086	FALSE		33	VEGFC	2.76832	3.12e-14
AMMECR1L	146.778	157.651	152.819	-0.0968728	0.131358	-0.737473	0.460835	0.571219	FALSE		34	IL11	2.7632	2.17e-12
ANG	53.7711	54.8046	54.3453	-0.00886024	0.212438	-0.0417075	0.966732	0.976761	FALSE		35	COL4A2	2.6864	1.98e-19
ANGPT1	35.5522	34.5979	35.022	0.0112424	0.270573	0.0415505	0.966857	0.976761	TRUE		36	MISP	2.66788	2.08e-11
ANGPT2	109.758	43.316	72.8458	1.34261	0.233661	5.74596	9.14e-09	5.73e-08	TRUE		37	TNFRSF12A	2.56555	2.64e-21
ANGPTL2	736.9	300.127	494.248	1.29385	0.337922	3.82884	0.000128751	0.000408672	TRUE		38	TSPAN1	2.54277	4.85e-11
ANGPTL4	528.424	388.228	450.538	0.444004	0.48863	0.908672	0.363523	0.467838	TRUE		39	TNC	2.47087	4.7e-12
ANPEP	192.848	204.964	199.579	-0.0828164	0.263235	-0.31461	0.753058	0.821922	FALSE		40	SLPI	2.46983	3.3e-06
ANXA2P2	11794.2	5527.39	8312.64	1.09324	0.264606	4.13159	3.6e-05	0.000126349	TRUE		41	COL5A2	2.45455	1.98e-19
AP1M2	130.192	185.597	160.973	-0.511584	0.234011	-2.18615	0.0288048	0.055365	FALSE		42	FST	2.41659	5.66e-13
APC	75.6696	104.061	91.4424	-0.460896	0.148159	-3.11083	0.00186563	0.00487632	FALSE		43	STAT1	2.37473	2.46e-15
APOD	383.855	1832.11	1188.44	-2.25627	0.441314	-5.11263	3.18e-07	1.53e-06	FALSE		44	AREG	2.37098	7.45e-09
APOE	1415.08	3525.41	2587.49	-1.31712	0.321003	-4.10314	4.08e-05	0.000140938	FALSE		45	WARS	2.35279	2.34e-17
AQP1	74.6165	332.763	218.031	-2.16116	0.334077	-6.46905	9.86e-11	8.29e-10	FALSE		46	TGFB1	2.33916	2.49e-31
ARAP2	153.496	209.271	184.482	-0.442524	0.244798	-1.80771	0.0706518	0.120189	FALSE		47	COL6A3	2.33712	2.29e-15
AREG	552.738	107.055	305.136	2.37098	0.388252	6.10681	1.02e-09	7.45e-09	TRUE		48	ITGB1	2.32863	3.08e-19
ARHGAP32	219.835	390.004	314.374	-0.825677	0.21214	-3.89213	9.94e-05	0.000323927	FALSE		49	ITGA3	2.27889	1.49e-11
ARHGDIB	856.349	735.599	789.266	0.218935	0.260873	0.839239	0.401335	0.510289	TRUE		50	SERPINH1	2.26483	4.4e-15
ASPN	145.682	46.0929	90.3547	1.65928	0.408825	4.05865	4.94e-05	0.000169096	TRUE		51	COL4A1	2.24926	5.11e-19
ATPIF1	995.104	954.813	972.72	0.0592322	0.282386	0.209756	0.833858	0.878996	TRUE		52	CDKN2A	2.17393	5.8e-08
B3GNT3	145.488	121.316	132.059	0.261493	0.432083	0.605192	0.545051	0.648453	TRUE		53	COL1A1	2.14806	2.77e-08
BAD	148.262	124.415	135.014	0.255275	0.220114	1.15974	0.246153	0.342394	TRUE		54	PXDN	2.135	1.85e-14
BAG2	162.202	67.9416	109.835	1.26003	0.219706	5.7351	9.75e-09	5.96e-08	TRUE		55	LUM	2.12832	6.93e-14
BAI1	20.8903	45.3122	34.458	-1.10585	0.21569	-5.12703	2.94e-07	1.43e-06	FALSE		56	POPDC3	2.12805	2.66e-10
BAI3	19.6572	43.3693	32.8306	-1.15099	0.237807	-4.84003	1.3e-06	5.68e-06	FALSE		57	PDPN	2.12485	5.88e-11
BCAS1	12.6487	15.645	14.3133	-0.17684	0.238188	-0.742439	0.457821	0.569283	FALSE		58	CLDN7	2.12328	8e-10
BGN	1792.74	419.417	1029.78	2.09526	0.380919	5.50055	3.79e-08	2.14e-07	TRUE		59	TNFSF10	2.0972	5.42e-11
BICC1	42.2272	75.2915	60.5963	-0.818155	0.240164	-3.40665	0.000657644	0.00187898	FALSE		60	BGN	2.09526	2.14e-07
BMP4	41.4928	79.8627	62.8094	-0.942842	0.265627	-3.54949	0.000385976	0.00114708	FALSE		61	PTGS2	2.04432	3.45e-05
BMP5	17.12	15.0723	15.9824	0.194342	0.32004	0.607243	0.54369	0.647875	TRUE		62	FBN2	2.04413	3.82e-07
BMP7	103.429	152.434	130.654	-0.559043	0.359631	-1.55449	0.120067	0.1919	FALSE		63	CDH11	1.97621	2.76e-08
BMPER	21.5485	23.2657	22.5025	-0.00245857	0.244343	-0.010062	0.991972	0.995198	FALSE		64	ADAMTS12	1.96916	4.36e-11
BMPR1A	280.812	361.499	325.638	-0.371164	0.14943	-2.48386	0.0129965	0.0278766	FALSE		65	THBS1	1.92127	2.98e-08
BMPR1B	53.1952	16.6627	32.8994	1.74498	0.313365	5.56853	2.57e-08	1.51e-07	TRUE		66	EIF4EBP1	1.91888	3.08e-19
BMPR2	258.008	247.674	252.267	0.0555567	0.138783	0.400313	0.688926	0.780712	TRUE		67	HIF1A	1.90189	6.14e-16
BNC2	33.2295	50.9773	43.0894	-0.637997	0.288975	-2.20779	0.0272587	0.0532228	FALSE		68	COL5A1	1.8944	1.51e-09
BRMS1	239.681	164.325	197.816	0.542746	0.205844	2.63668	0.00837206	0.0186606	TRUE		69	SERPINA1	1.88634	1.07e-08
BTG1	1314.08	1439.06	1383.52	-0.130847	0.193935	-0.674694	0.49987	0.607396	FALSE		70	ITGA2	1.85763	1.16e-08
C1S	884.018	622.721	738.853	0.504646	0.243513	2.07236	0.0382319	0.0707291	TRUE		71	TIMP1	1.8565	1.09e-07
C3	217.27	229.695	224.173	-0.0859336	0.352606	-0.24371	0.807455	0.862455	FALSE		72	CAV1	1.8509	7.19e-11
C3AR1	151.181	74.0295	108.319	1.04694	0.215567	4.85669	1.19e-06	5.26e-06	TRUE		73	SRGN	1.85034	1.93e-09
CALCRL	109.313	146.154	129.78	-0.417011	0.213411	-1.95403	0.050698	0.0895382	FALSE		74	CCL5	1.82382	2.2e-10
CALD1	1264.93	888.946	1056.05	0.508059	0.202517	2.50872	0.0121169	0.0260654	TRUE		75	ITGB4	1.80018	4.68e-11
CAMK2A	23.2961	12.39	17.2372	0.984226	0.354588	2.77569	0.00550846	0.0128995	TRUE		76	ADAM8	1.7953	3.48e-08
CAMK2B	15.2948	26.6343	21.5945	-0.853323	0.306112	-2.78761	0.00530977	0.0125534	FALSE		77	LGALS1	1.7799	5.67e-09
CAMK2D	469.788	508.658	491.382	-0.115939	0.186696	-0.621005	0.534596	0.639126	FALSE		78	SPARC	1.77231	1.74e-09
CAMP	16.7165	17.2958	17.0383	0.0295662	0.257892	0.114646	0.908726	0.935267	TRUE		79	JAG1	1.76497	4.42e-08
CASP8	254.27	197.476	222.718	0.364872	0.196667	1.85528	0.0635565	0.109631	TRUE		80	P3H2	1.76016	1.51e-07
CAV1	1258.15	348.801	752.955	1.8509	0.270202	6.85007	7.38e-12	7.19e-11	TRUE		81	BMPR1B	1.74498	1.51e-07
CBLC	52.0839	54.2438	53.2839	-0.0379385	0.257244	-0.147481	0.882753	0.916181	FALSE		82	CTSL	1.71733	1.08e-09
CCBE1	74.0653	36.1382	52.9947	1.0453	0.343066	3.04693	0.00231189	0.00589931	TRUE		83	TPM2	1.69143	2.35e-07
CCDC80	970.338	2236.64	1516.5	-1.86064	0.310884	-5.98501	2.16e-09	1.5e-08	FALSE		84	FOXC2	1.68352	2.84e-05
CCL11	19.6151	15.3302	17.2346	0.50072	0.318422	1.5725	0.115834	0.185937	TRUE		85	PTTG1	1.67755	1.41e-10
CCL21	141.364	187.767	167.144	-0.407388	0.341601	-1.19258	0.233033	0.327841	FALSE		86	ASPN	1.65928	0.000169096
CCL5	425.475	120.022	255.779	1.82382	0.273161	6.67674	2.44e-11	2.2e-10	TRUE		87	DSC2	1.6516	0.000115914
CCL8	33.9522	40.5887	37.6392	-0.21643	0.288898	-0.749159	0.453762	0.566933	FALSE		88	LOXL2	1.64571	3.79e-10
CCR2	34.7007	50.4861	43.4704	-0.527536	0.230794	-2.28574	0.0222696	0.0450259	FALSE		89	COL3A1	1.63441	5.68e-06
CCR3	15.8005	17.2918	16.629	0.0247755	0.293904	0.0842977	0.93282	0.953763	TRUE		90	VCAN	1.61764	4.42e-08
CD163	362.736	213.252	279.69	0.767661	0.319239	2.40466	0.0161875	0.0337429	TRUE		91	PKM	1.60697	1.9e-10
CD24	2443.42	2259.17	2341.06	0.113122	0.364912	0.309998	0.756562	0.823318	TRUE		92	AGRN	1.60525	4.9e-09
CD2AP	427.179	414.419	420.09	0.0444462	0.173279	0.2565	0.797565	0.854155	TRUE		93	COL4A6	1.5846	2.57e-05
CD34	144.455	415.625	295.105	-1.52707	0.289401	-5.27667	1.32e-07	6.71e-07	FALSE		94	TNFSF13	1.5602	4.26e-06
CD36	227.633	1751.7	1074.34	-2.94514	0.413271	-7.12642	1.03e-12	1.19e-11	FALSE		95	ADAM9	1.545	7.98e-19
CD44	7824.06	3271.74	5295	1.25781	0.227788	5.52183	3.35e-08	1.94e-07	TRUE		96	SNAI2	1.52951	2.4e-10
CD46	980.157	943.234	959.644	0.0551122	0.241999	0.227737	0.819851	0.869183	TRUE		97	GREM1	1.5267	2.72e-07
CD82	322.352	381.376	355.143	-0.245222	0.217101	-1.12953	0.258674	0.353266	FALSE		98	ICAM1	1.51216	1.45e-06
CDC42	1506.34	1418.76	1457.69	0.0862668	0.245572	0.351289	0.725372	0.805816	TRUE		99	EPCAM	1.48456	0.000241681
CDH1	925.544	1146.57	1048.33	-0.309553	0.333416	-0.928428	0.353186	0.459328	FALSE		100	IL1B	1.48236	0.000859458
CDH11	493.904	124.95	288.93	1.97621	0.336096	5.8799	4.11e-09	2.76e-08	TRUE		101	COL1A2	1.44474	7.03e-05
CDH13	303.875	153.448	220.304	0.988128	0.295106	3.34838	0.000812842	0.00225282	TRUE		102	GALNT7	1.42577	1.93e-09
CDH2	33.9499	14.3727	23.0736	1.2085	0.32024	3.77374	0.000160819	0.000504263	TRUE		103	ITGA11	1.40953	3.17e-05
CDK14	103.424	76.2958	88.3529	0.438588	0.212028	2.06854	0.0385896	0.0712127	TRUE		104	SRC	1.40013	3.09e-08
CDKN1A	1001.96	1893.11	1497.04	-0.917984	0.257908	-3.55935	0.000371774	0.00110932	FALSE		105	P3H1	1.39625	5.67e-09
CDKN2A	47.3161	11.2539	27.2815	2.17393	0.378667	5.74101	9.41e-09	5.8e-08	TRUE		106	VEGFA	1.39353	8.18e-07
CDS1	137.741	324.237	241.35	-1.23216	0.253554	-4.85956	1.18e-06	5.21e-06	FALSE		107	SAMSN1	1.39067	1.27e-08
CEACAM1	37.0861	99.5285	71.7763	-1.42586	0.312749	-4.55913	5.14e-06	2.1e-05	FALSE		108	CEACAM6	1.38144	0.00018831
CEACAM5	30.81	16.9807	23.127	0.875968	0.356574	2.45662	0.014025	0.0297379	TRUE		109	NRP2	1.37494	8.25e-09
CEACAM6	109.389	42.3807	72.1624	1.38144	0.34268	4.03128	5.55e-05	0.00018831	TRUE		110	ITGA1	1.37138	4.08e-12
CEP170	279.796	163.513	215.194	0.770927	0.18689	4.12504	3.71e-05	0.000129385	TRUE		111	IRF6	1.37007	0.000104872
CEP295	77.5375	71.0321	73.9234	0.123746	0.207186	0.597272	0.550326	0.650545	TRUE		112	PGK1	1.35008	6.34e-07
CFP	20.9657	28.8451	25.3432	-0.455209	0.252789	-1.80075	0.0717425	0.121765	FALSE		113	ANGPT2	1.34261	5.73e-08
CGN	31.5104	61.6563	48.2582	-0.96066	0.29016	-3.31079	0.000930321	0.00254036	FALSE		114	AEBP1	1.30304	3.62e-06
CHAD	28.3178	55.8064	43.5892	-0.977488	0.342546	-2.8536	0.00432275	0.0104319	FALSE		115	ANGPTL2	1.29385	0.000408672
CHD4	577.693	469.674	517.683	0.296295	0.188747	1.5698	0.116461	0.18654	TRUE		116	ENPEP	1.28925	1.17e-06
CHI3L1	238.312	3775.43	2203.38	-3.98509	0.471097	-8.45918	2.69e-17	4.98e-16	FALSE		117	ECM1	1.27966	3.3e-05
CHP1	339.198	868.353	633.173	-1.35804	0.297368	-4.56688	4.95e-06	2.04e-05	FALSE		118	WNT5B	1.27166	0.000311747
CHP2	15.5372	60.8689	40.7215	-1.96809	0.31826	-6.1839	6.25e-10	4.82e-09	FALSE		119	NID2	1.26896	5.25e-07
CHRDL1	76.4826	144.225	99.3346	-1.7586	0.314718	-5.58786	2.3e-08	1.37e-07	FALSE		120	PTX3	1.26525	0.00350235
CHRNA7	32.785	45.2401	39.7045	-0.446284	0.238813	-1.86876	0.0616563	0.107102	FALSE		121	BAG2	1.26003	5.96e-08
CIB1	786.504	474.485	613.16	0.726625	0.245238	2.96294	0.00304717	0.00756679	TRUE		122	PTRF	1.25806	5.2e-08
CKMT1A	117.106	581.677	375.201	-2.31195	0.338388	-6.83224	8.36e-12	8.03e-11	FALSE		123	CD44	1.25781	1.94e-07
CLDN1	657.712	1139.84	925.56	-0.794189	0.307923	-2.57918	0.00990366	0.0217885	FALSE		124	SLC2A1	1.2445	0.000394307
CLDN3	19.4978	16.1079	17.6145	0.274309	0.376207	0.729144	0.465914	0.57481	TRUE		125	RAC2	1.24402	4.17e-05
CLDN4	365.377	720.892	562.886	-0.980182	0.356205	-2.75173	0.00592808	0.0138384	FALSE		126	TYMP	1.22811	4.14e-06
CLDN7	163.954	38.1752	94.0769	2.12328	0.327854	6.47628	9.4e-11	8e-10	TRUE		127	LAMA1	1.21979	0.00013298
CLEC2B	1132.75	676.977	879.544	0.742723	0.245495	3.02541	0.00248298	0.00629249	TRUE		128	CDH2	1.2085	0.000504263
CLEC3B	107.099	294.657	184.348	-2.67718	0.313658	-8.53537	1.4e-17	2.79e-16	FALSE		129	EMILIN1	1.19864	0.00027441
CLIC4	1065.89	581.136	796.583	0.875327	0.247607	3.53514	0.000407561	0.00120638	TRUE		130	IGFBP7	1.19548	2.35e-06
CLU	667.261	1120.37	918.989	-0.748583	0.344931	-2.17024	0.0299886	0.0569014	FALSE		131	HSPB1	1.14288	0.000481955
CMA1	31.8803	136.901	90.2249	-2.12159	0.302811	-7.00632	2.45e-12	2.66e-11	FALSE		132	ELF3	1.13165	0.0152171
CNN1	17.8849	25.8982	22.3367	-0.559667	0.369005	-1.51669	0.129345	0.204957	FALSE		133	LAMC1	1.12278	1.7e-06
CNOT10	129.367	100.114	113.115	0.362791	0.189353	1.91595	0.0553714	0.0970968	TRUE		134	LY96	1.11499	6.21e-07
COG7	165.015	129.899	145.506	0.343021	0.207896	1.64997	0.0989494	0.161639	TRUE		135	ENO2	1.10598	2.2e-05
COL18A1	875.641	444.014	635.848	0.97604	0.247276	3.94717	7.91e-05	0.000261252	TRUE		136	ELK3	1.1032	1.07e-06
COL1A1	35099	7919.04	19999	2.14806	0.36543	5.87818	4.15e-09	2.77e-08	TRUE		137	ANXA2P2	1.09324	0.000126349
COL1A2	6931.81	2546.51	4495.53	1.44474	0.338104	4.27307	1.93e-05	7.03e-05	TRUE		138	SNAI1	1.0872	0.000730284
COL3A1	20639.9	6648.43	12866.8	1.63441	0.337763	4.83892	1.31e-06	5.68e-06	TRUE		139	AKAP12	1.08589	0.00212387
COL4A1	1711.43	359.827	960.539	2.24926	0.242747	9.26586	1.94e-20	5.11e-19	TRUE		140	COL6A2	1.08037	0.000108001
COL4A2	1334.95	206.688	708.137	2.6864	0.286135	9.38858	6.08e-21	1.98e-19	TRUE		141	RB1	1.07952	7.84e-07
COL4A6	88.2194	29.3567	55.5179	1.5846	0.351173	4.5123	6.41e-06	2.57e-05	TRUE		142	VAV2	1.05292	2.1e-06
COL5A1	2810.25	756.281	1669.16	1.8944	0.297271	6.37264	1.86e-10	1.51e-09	TRUE		143	C3AR1	1.04694	5.26e-06
COL5A2	1606.52	293.35	876.98	2.45455	0.261469	9.38753	6.14e-21	1.98e-19	TRUE		144	CCBE1	1.0453	0.00589931
COL6A1	1982.08	1416.56	1667.91	0.48469	0.294995	1.64304	0.100374	0.163246	TRUE		145	ENO1	1.03496	4.88e-05
COL6A2	2674.86	1264.26	1891.2	1.08037	0.258965	4.17187	3.02e-05	0.000108001	TRUE		146	ACHE	1.01383	0.00545438
COL6A3	3442.45	680.635	1908.11	2.33712	0.282577	8.27074	1.33e-16	2.29e-15	TRUE		147	GDF15	1.00549	0.00109224
COL7A1	1094.21	1040.79	1064.53	0.0716791	0.271101	0.2644	0.791472	0.851292	TRUE		148	HIPK2	-1.00752	3.82e-07
COMP	157.302	122.086	137.738	0.365721	0.523448	0.698678	0.484753	0.592921	TRUE		149	RELN	-1.0076	2.49e-06
CREBBP	234.404	255.842	246.314	-0.124693	0.191805	-0.6501	0.515628	0.620609	FALSE		150	VPS13A	-1.02314	1.31e-06
CRIP2	662.908	492.802	568.404	0.425591	0.291859	1.45821	0.144784	0.225084	TRUE		151	ECSCR	-1.02821	3.45e-05
CRISPLD2	335.399	299.433	315.418	0.165898	0.280122	0.592236	0.553693	0.653481	TRUE		152	ETV4	-1.05465	9.38e-05
CSF2RB	33.2993	34.5311	33.9836	-0.059343	0.197182	-0.300956	0.763448	0.829591	FALSE		153	DESI1	-1.0627	7.68e-06
CSPG4	316.642	180.575	241.049	0.808292	0.270698	2.98595	0.00282697	0.00709139	TRUE		154	IGF1	-1.06814	0.00663866
CST7	89.9572	61.8354	74.334	0.542511	0.310587	1.74673	0.0806847	0.135697	TRUE		155	RTN4	-1.07067	0.00137016
CTNNB1	1972.59	1174.46	1529.18	0.747023	0.225527	3.31235	0.000925162	0.00253563	TRUE		156	S100A14	-1.07592	0.00314509
CTNND1	1158.2	953.794	1044.64	0.279727	0.194586	1.43755	0.150562	0.230674	TRUE		157	SP1	-1.08659	4.2e-07
CTSG	44.3734	156.066	106.425	-1.82765	0.385735	-4.7381	2.16e-06	9.17e-06	FALSE		158	FGFR3	-1.08966	0.0327404
CTSH	655.807	705.641	683.493	-0.105836	0.303292	-0.348957	0.727121	0.805816	FALSE		159	ERMP1	-1.09677	1.04e-05
CTSK	1347.48	1093.7	1206.49	0.300278	0.316118	0.949893	0.342167	0.448148	TRUE		160	BAI1	-1.10585	1.43e-06
CTSL	428.206	129.911	262.486	1.71733	0.267217	6.42675	1.3e-10	1.08e-09	TRUE		161	LIFR	-1.11796	0.00405883
CUL1	271.806	250.424	259.927	0.1146	0.209251	0.547668	0.58392	0.685874	TRUE		162	BAI3	-1.15099	5.68e-06
CX3CL1	131.153	107.015	117.743	0.292516	0.299185	0.977707	0.328219	0.435273	TRUE		163	JAM2	-1.15864	5.92e-05
CXADR	278.136	1112.19	741.498	-1.99866	0.363849	-5.49312	3.95e-08	2.21e-07	FALSE		164	ITGA7	-1.17026	0.00429562
CXCL10	707.88	38.9411	336.247	4.19628	0.479773	8.74639	2.2e-18	4.53e-17	TRUE		165	SHB	-1.1894	4.54e-07
CXCL11	364.748	16.7874	171.437	4.47254	0.528272	8.46636	2.53e-17	4.8e-16	TRUE		166	CDS1	-1.23216	5.21e-06
CXCL12	226.629	434.453	342.087	-0.942413	0.418382	-2.25252	0.0242895	0.0479913	FALSE		167	STAB2	-1.23543	2.02e-07
CXCL13	349.931	32.7994	173.747	3.4262	0.498587	6.87181	6.34e-12	6.32e-11	TRUE		168	GPR124	-1.24323	4.46e-06
CXCL17	38.1314	17.7116	21.2724	0.520814	0.357533	1.45669	0.145202	0.225261	TRUE		169	AGR2	-1.24847	0.00185664
CXCL8	1737.59	59.4933	805.313	4.87404	0.597473	8.15775	3.41e-16	5.49e-15	TRUE		170	DPT	-1.25464	0.00994333
CXCR2	50.8093	58.4601	55.0597	-0.160108	0.267233	-0.599135	0.549083	0.650545	FALSE		171	VAV3	-1.2887	7.45e-06
CXCR3	51.5182	35.806	42.7892	0.593559	0.245425	2.41849	0.015585	0.0326711	TRUE		172	APOE	-1.31712	0.000140938
CXCR4	645.749	510.969	570.871	0.340411	0.336404	1.01191	0.311581	0.418457	TRUE		173	ZC3H12A	-1.33116	1.07e-07
CYB561	260.639	327.083	297.553	-0.33171	0.225784	-1.46915	0.141792	0.221363	FALSE		174	ERBB2	-1.33751	3.54e-09
CYBB	349.603	192.291	262.207	0.857758	0.279947	3.064	0.00218396	0.00559215	TRUE		175	ITM2A	-1.35669	0.000408672
CYP1B1	110.661	133.159	123.16	-0.27552	0.301753	-0.913067	0.361207	0.465668	FALSE		176	CHP1	-1.35804	2.04e-05
DAG1	185.338	203.504	195.43	-0.141428	0.207841	-0.680462	0.496212	0.604937	FALSE		177	EPS8L1	-1.37336	6.16e-05
DCN	1948.24	3804.21	2979.34	-0.96584	0.279918	-3.45044	0.000559663	0.00161148	FALSE		178	SEMA3E	-1.38646	1.83e-05
DDR2	157.175	162.454	160.107	-0.056848	0.233535	-0.243424	0.807677	0.862455	FALSE		179	TJP3	-1.38727	3.11e-05
DDX50	217.161	200.529	207.921	0.120132	0.165128	0.727512	0.466912	0.57481	TRUE		180	SELE	-1.41016	0.000329928
DENND5A	136.61	160.159	149.693	-0.214643	0.190203	-1.1285	0.25911	0.353266	FALSE		181	CEACAM1	-1.42586	2.1e-05
DENR	392.363	400.965	397.142	-0.0308489	0.264164	-0.116779	0.907035	0.934827	FALSE		182	ABI3BP	-1.43269	0.000349416
DESI1	192.61	402.858	309.414	-1.0627	0.222492	-4.77635	1.79e-06	7.68e-06	FALSE		183	EPN3	-1.43332	2.41e-05
DHX16	124.249	138.563	132.201	-0.166137	0.168298	-0.987157	0.323565	0.431009	FALSE		184	ID4	-1.47589	0.000121833
DICER1	416.214	390.686	402.032	0.0879772	0.177415	0.495883	0.619977	0.720225	TRUE		185	RUNX1T1	-1.50313	1.78e-10
DLC1	71.1548	105.22	90.0799	-0.561368	0.236616	-2.37248	0.0176689	0.0366246	FALSE		186	CD34	-1.52707	6.71e-07
DLG1	453.542	474.231	465.036	-0.064795	0.186066	-0.348236	0.727663	0.805816	FALSE		187	RBM47	-1.56916	5.8e-08
DLL4	64.6762	41.6654	51.8924	0.638622	0.205351	3.10991	0.00187145	0.00487632	TRUE		188	EMCN	-1.59826	9.81e-09
DNAJC14	75.091	67.7658	71.0214	0.18299	0.200275	0.913693	0.360878	0.465668	TRUE		189	MUC1	-1.61303	0.0103134
DPT	385.812	920.061	682.617	-1.25464	0.436766	-2.87258	0.00407139	0.00994333	FALSE		190	PLA2G3	-1.62671	1.9e-06
DPYSL3	427.435	503.915	469.924	-0.2384	0.246417	-0.967468	0.33331	0.439661	FALSE		191	FGFR2	-1.62876	2.76e-08
DSC2	2085.81	663.46	1295.62	1.6516	0.397533	4.15463	3.26e-05	0.000115914	TRUE		192	FREM1	-1.638	1.31e-11
DST	1397.76	1127.49	1247.61	0.309959	0.269839	1.14868	0.250688	0.345665	TRUE		193	SV2B	-1.64978	2.9e-13
ECM1	313.795	129.339	211.32	1.27966	0.287437	4.45198	8.51e-06	3.3e-05	TRUE		194	FBLN5	-1.70785	2.08e-07
ECM2	49.5723	90.9181	72.5422	-0.896544	0.258202	-3.47225	0.000516108	0.00149773	FALSE		195	ITGA8	-1.72474	8.59e-07
ECSCR	47.6729	96.5695	74.8377	-1.02821	0.231575	-4.44008	8.99e-06	3.45e-05	FALSE		196	CHRDL1	-1.7586	1.37e-07
EDC3	195.45	200.728	198.383	-0.0394581	0.169902	-0.23224	0.816352	0.866715	FALSE		197	TPSB2	-1.81044	8.09e-06
EDN1	189.001	131.597	157.11	0.526219	0.282637	1.86182	0.0626287	0.108283	TRUE		198	CTSG	-1.82765	9.17e-06
EGF	24.0836	20.024	21.8282	0.260879	0.351915	0.741313	0.458504	0.569283	TRUE		199	CCDC80	-1.86064	1.5e-08
EGFL7	172.958	227.725	203.384	-0.400595	0.311994	-1.28399	0.199147	0.286153	FALSE		200	FBP1	-1.86217	1.69e-06
EGFR	1265.42	1024.77	1131.73	0.304103	0.216109	1.40717	0.159376	0.242174	TRUE		201	PLA2G2A	-1.88706	5.58e-05
EGLN2	314.265	322.318	318.739	-0.0407202	0.13993	-0.291004	0.771049	0.834224	FALSE		202	MYLK	-1.89116	2.8e-07
EGLN3	330.85	412.539	376.233	-0.318986	0.394072	-0.809461	0.41825	0.528165	FALSE		203	VWA2	-1.90796	2.19e-13
EIF2AK3	172.866	145.282	157.541	0.250286	0.189324	1.322	0.186168	0.271724	TRUE		204	CHP2	-1.96809	4.82e-09
EIF4E2	414.784	354.874	381.501	0.222786	0.159811	1.39406	0.1633	0.245115	TRUE		205	MEOX2	-1.97487	7.12e-13
EIF4EBP1	349.511	92.3133	206.623	1.91888	0.205627	9.33188	1.04e-20	3.08e-19	TRUE		206	CXADR	-1.99866	2.21e-07
ELF3	363.742	166.12	253.952	1.13165	0.416291	2.7184	0.0065598	0.0152171	TRUE		207	ERBB3	-2.03498	4.21e-13
ELK3	157.074	72.8413	110.278	1.1032	0.212779	5.18473	2.16e-07	1.07e-06	TRUE		208	PRSS8	-2.04289	6.15e-09
EMCN	42.0849	127.605	89.5961	-1.59826	0.26376	-6.05952	1.37e-09	9.81e-09	FALSE		209	CMA1	-2.12159	2.66e-11
EMILIN1	251.203	108.891	172.141	1.19864	0.304663	3.93431	8.34e-05	0.00027441	TRUE		210	MFAP4	-2.13294	2.17e-06
EMILIN3	12.86	138.671	82.7553	-3.47304	0.319298	-10.8771	1.48e-27	7.83e-26	FALSE		211	PRELP	-2.15816	2.56e-13
EMP3	318.891	193.098	249.006	0.725214	0.218085	3.32538	0.000882984	0.00242903	TRUE		212	AQP1	-2.16116	8.29e-10
ENO1	3731.88	1820.71	2670.12	1.03496	0.23736	4.3603	1.3e-05	4.88e-05	TRUE		213	SCNN1A	-2.21146	1.02e-10
ENO2	214.725	100.089	151.039	1.10598	0.243249	4.5467	5.45e-06	2.2e-05	TRUE		214	APOD	-2.25627	1.53e-06
ENO3	116.625	40.0784	26.6061	-0.00167989	0.182639	-0.00919785	0.992661	0.995198	FALSE		215	PTGDS	-2.2763	1.7e-07
ENPEP	61.6196	26.0962	41.8844	1.28925	0.249524	5.16683	2.38e-07	1.17e-06	TRUE		216	CKMT1A	-2.31195	8.03e-11
ENPP2	147.785	136.005	141.24	0.109749	0.228435	0.480438	0.630916	0.729496	TRUE		217	MYH11	-2.3313	1.83e-08
EP300	293.445	302.858	298.674	-0.0505187	0.151121	-0.334293	0.738159	0.811646	FALSE		218	TNXB	-2.39693	2.24e-12
EPAS1	427.307	447.882	438.738	-0.0636169	0.219769	-0.289472	0.77222	0.834224	FALSE		219	TIMP4	-2.5862	1.4e-09
EPCAM	85.031	30.4923	54.7317	1.48456	0.374243	3.96684	7.28e-05	0.000241681	TRUE		220	CLEC3B	-2.67718	2.79e-16
EPHA1	109.497	152.178	133.209	-0.472861	0.279453	-1.69209	0.0906285	0.150708	FALSE		221	SORD	-2.72078	1.35e-18
EPHA2	425.718	250.084	328.144	0.766768	0.289906	2.64489	0.00817186	0.0183805	TRUE		222	TF	-2.77935	6.32e-11
EPHB1	22.8397	29.5164	26.549	-0.270557	0.232769	-1.16234	0.245097	0.341979	FALSE		223	CD36	-2.94514	1.19e-11
EPHB3	146.507	145.16	145.759	0.0108092	0.285174	0.0379039	0.969764	0.977692	TRUE		224	RORA	-3.31817	1.07e-28
EPHB4	235.085	218.586	225.919	0.0988598	0.20795	0.475401	0.634501	0.731597	TRUE		225	EMILIN3	-3.47304	7.83e-26
EPN3	125.429	338.965	244.06	-1.43332	0.316632	-4.52677	5.99e-06	2.41e-05	FALSE		226	SPINK5	-3.58585	2e-17
EPS8L1	166.979	432.731	314.619	-1.37336	0.319041	-4.30466	1.67e-05	6.16e-05	FALSE		227	CHI3L1	-3.98509	4.98e-16
ERBB2	147.725	372.4	272.544	-1.33751	0.21455	-6.23403	4.55e-10	3.54e-09	FALSE		228	LRG1	-4.75045	1.14e-29
ERBB2IP	737.163	750.03	744.312	-0.0247756	0.161743	-0.153179	0.878257	0.914079	FALSE		229	KRT1	-4.92162	7.02e-13
ERBB3	68.2911	279.659	185.718	-2.03498	0.268099	-7.5904	3.19e-14	4.21e-13	FALSE
EREG	117.565	78.611	95.9237	0.586468	0.450869	1.30075	0.193344	0.278897	TRUE
ERMP1	173.746	371.377	283.541	-1.09677	0.232756	-4.71209	2.45e-06	1.04e-05	FALSE
ESRP1	884.221	1201.32	1060.39	-0.442117	0.336457	-1.31404	0.188833	0.274336	FALSE
ETV4	45.2396	93.9169	72.2825	-1.05465	0.250673	-4.20729	2.58e-05	9.38e-05	FALSE
EVI2A	71.0113	63.5053	66.8413	0.181814	0.235621	0.771637	0.440329	0.552431	TRUE
EVPL	322.624	610.403	482.501	-0.920456	0.330555	-2.78458	0.00535974	0.0126312	FALSE
F11R	757.932	574.415	655.978	0.400249	0.285822	1.40034	0.16141	0.243889	TRUE
F3	1418.87	203.057	743.418	2.80687	0.344344	8.15135	3.6e-16	5.67e-15	TRUE
FAM174B	30.9076	45.0776	38.7798	-0.522038	0.246774	-2.11545	0.0343913	0.0645928	FALSE
FAP	450.028	53.9037	229.959	3.06026	0.328524	9.31516	1.22e-20	3.34e-19	TRUE
FASLG	21.4706	16.2774	18.5855	0.532486	0.234023	2.27536	0.0228844	0.0461429	TRUE
FBLN1	819.424	1221.01	1042.53	-0.57631	0.292487	-1.97038	0.0487952	0.0870084	FALSE
FBLN5	131.664	429.556	297.16	-1.70785	0.310122	-5.50703	3.65e-08	2.08e-07	FALSE
FBN1	497.616	280.266	376.866	0.829893	0.290644	2.85536	0.00429882	0.0104299	TRUE
FBN2	105.949	26.4234	61.7683	2.04413	0.379287	5.38941	7.07e-08	3.82e-07	TRUE
FBP1	164.186	596.769	404.51	-1.86217	0.365661	-5.09263	3.53e-07	1.69e-06	FALSE
FCF1	748.292	870.438	816.151	-0.219037	0.166015	-1.31938	0.187041	0.272461	FALSE
FERMT2	187.614	102.736	140.459	0.86372	0.193476	4.46421	8.04e-06	3.15e-05	TRUE
FGF18	19.4571	29.6588	25.1247	-0.63846	0.349167	-1.82853	0.0674706	0.115628	FALSE
FGF2	61.3075	96.335	80.7672	-0.653206	0.26571	-2.45834	0.0139581	0.0297379	FALSE
FGF9	15.0116	24.0131	20.0124	-0.630833	0.239234	-2.63689	0.00836699	0.0186606	FALSE
FGFR1	225.936	299.706	266.919	-0.411883	0.26547	-1.55152	0.120777	0.192618	FALSE
FGFR2	49.9615	154.603	108.096	-1.62876	0.276931	-5.88147	4.07e-09	2.76e-08	FALSE
FGFR3	458.536	976.45	746.266	-1.08966	0.450889	-2.41669	0.0156623	0.0327404	FALSE
FGFR4	34.0726	48.2054	41.9242	-0.448303	0.342503	-1.3089	0.190567	0.275629	FALSE
FGL2	193.032	193.143	193.094	-0.00196983	0.25569	-0.00770398	0.993853	0.995198	FALSE
FHL1	754.68	409.857	340.381	-0.694284	0.310338	-2.23719	0.0252741	0.0496097	FALSE
FLI1	109.126	100.944	104.58	0.111348	0.221875	0.501848	0.615774	0.718727	TRUE
FLT1	159.144	108.836	131.195	0.541845	0.281346	1.9259	0.0541163	0.0951213	TRUE
FLT4	36.9531	38.7017	37.9246	-0.015379	0.209639	-0.0733593	0.94152	0.961	FALSE
FMOD	493.575	592.132	548.329	-0.263507	0.276995	-0.951307	0.341449	0.448	FALSE
FN1	7213.9	261.169	3351.27	4.78722	0.407134	11.7583	6.4e-32	6.25e-30	TRUE
FOXC2	40.7152	13.494	25.5923	1.68352	0.375005	4.48933	7.14e-06	2.84e-05	TRUE
FOXO4	116.354	168.85	145.519	-0.540537	0.189932	-2.84595	0.00442798	0.0106042	FALSE
FRAS1	36.9555	43.6121	40.6536	-0.201504	0.277415	-0.726364	0.467616	0.57481	FALSE
FREM1	23.5856	72.2747	50.6351	-1.638	0.230343	-7.11115	1.15e-12	1.31e-11	FALSE
FREM2	14.7374	22.7959	19.2143	-0.635139	0.289337	-2.19515	0.0281527	0.0542693	FALSE
FST	437.978	81.9553	240.188	2.41659	0.320085	7.54984	4.36e-14	5.66e-13	TRUE
FSTL1	2496.18	2116.18	2285.07	0.238557	0.30924	0.771431	0.440451	0.552431	TRUE
FUT3	59.8969	77.8856	69.8906	-0.372031	0.318417	-1.16837	0.242656	0.339443	FALSE
FXYD6	148.077	291.688	227.861	-0.982395	0.25567	-3.84244	0.00012182	0.000391941	FALSE
GALNT7	127.461	47.8502	83.2328	1.42577	0.225174	6.33185	2.42e-10	1.93e-09	TRUE
GATA4	19.2931	12.5265	15.5339	0.784628	0.270994	2.89537	0.00378716	0.00927979	TRUE
GDF15	30.4421	15.784	22.2987	1.00549	0.282086	3.56448	0.000364574	0.00109224	TRUE
GIMAP4	219.767	195.51	206.291	0.167412	0.249933	0.669829	0.502967	0.609158	TRUE
GIMAP6	57.9989	81.1726	70.8732	-0.46672	0.231037	-2.02011	0.0433719	0.0780905	FALSE
GJA5	32.6016	32.8514	32.7404	0.0123588	0.214191	0.0577001	0.953988	0.971046	TRUE
GLYR1	223.69	171.5	194.696	0.37849	0.260284	1.45414	0.145907	0.225409	TRUE
GPATCH3	62.7037	68.9843	66.1929	-0.108223	0.147511	-0.73366	0.463156	0.573136	FALSE
GPI	877.128	969.919	928.678	-0.146401	0.205279	-0.71318	0.475734	0.582853	FALSE
GPR124	47.7197	112.477	83.6958	-1.24323	0.254167	-4.89137	1e-06	4.46e-06	FALSE
GPR56	757.873	853.844	811.191	-0.17329	0.231989	-0.746975	0.455079	0.566933	FALSE
GPX1	598.596	471.129	527.781	0.342237	0.197908	1.72927	0.0837604	0.140232	TRUE
GREM1	342.195	118.582	217.965	1.5267	0.279937	5.45374	4.93e-08	2.72e-07	TRUE
GRHL2	111.078	183.347	151.228	-0.722518	0.26955	-2.68046	0.00735207	0.0168437	FALSE
GSN	1920.19	2798.52	2408.15	-0.543989	0.255919	-2.12563	0.0335342	0.0633044	FALSE
GTF2I	750.602	999.204	888.714	-0.413312	0.204429	-2.02179	0.0431981	0.0779673	FALSE
GZMK	131.649	73.2927	99.2287	0.845064	0.417219	2.02547	0.0428194	0.0774728	TRUE
HAPLN1	20.029	15.9653	17.7714	0.417566	0.240825	1.7339	0.0829358	0.139167	TRUE
HAS1	34.2013	24.1689	28.6277	0.570349	0.407373	1.40006	0.161494	0.243889	TRUE
HDAC3	198.408	236.33	219.476	-0.248208	0.154654	-1.60492	0.108511	0.175323	FALSE
HDAC5	239.741	313.948	280.967	-0.389762	0.151218	-2.57749	0.00995204	0.0217885	FALSE
HDHD3	140.457	205.321	176.493	-0.545127	0.240477	-2.26685	0.0233993	0.0468594	FALSE
HEG1	407.381	308.371	352.376	0.401285	0.223781	1.7932	0.0729406	0.123233	TRUE
HGF	63.2492	34.5876	31.291	-0.332596	0.19403	-1.71415	0.086501	0.144494	FALSE
HIF1A	2398.25	641.072	1422.04	1.90189	0.225561	8.43181	3.4e-17	6.14e-16	TRUE
HIPK1	292.858	315.462	305.416	-0.10742	0.159994	-0.671401	0.501965	0.608942	FALSE
HIPK2	228.35	458.764	356.358	-1.00752	0.186992	-5.38804	7.12e-08	3.82e-07	FALSE
HK2	932.873	973.324	955.346	-0.0609609	0.340562	-0.179001	0.857937	0.897982	FALSE
HK3	26.3459	24.616	25.3848	0.164298	0.21971	0.747793	0.454585	0.566933	TRUE
HKDC1	23.5769	13.6104	18.04	0.949361	0.332733	2.85322	0.00432785	0.0104319	TRUE
HLA-DPB1	1523.87	994.605	1229.83	0.615506	0.312344	1.97061	0.0487689	0.0870084	TRUE
HOXA5	14.9331	23.9154	19.9233	-0.701729	0.252562	-2.77845	0.00546196	0.0128313	FALSE
HOXA7	10.9118	14.8629	13.1068	-0.391949	0.293515	-1.33536	0.181759	0.266868	FALSE
HOXB13	23.8448	14.0499	18.4032	0.897217	0.332057	2.702	0.00689238	0.0158396	TRUE
HOXB3	55.3763	55.6304	55.5175	0.016961	0.239959	0.0706832	0.94365	0.961847	TRUE
HPSE	90.544	90.1729	90.3378	0.0128918	0.267443	0.048204	0.961554	0.974726	TRUE
HRAS	154.271	145.181	149.221	0.0923397	0.230662	0.400325	0.688917	0.780712	TRUE
HSD17B12	641.115	1099.79	895.934	-0.7794	0.292373	-2.66577	0.00768117	0.0174894	FALSE
HSP90B1	506.937	429.491	463.911	0.234278	0.172479	1.35829	0.17437	0.258585	TRUE
HSPB1	5604.74	2537.66	3900.81	1.14288	0.301864	3.78606	0.000153053	0.000481955	TRUE
HSPG2	1419.28	919.49	1141.62	0.624017	0.236267	2.64115	0.0082625	0.018528	TRUE
HUNK	17.6771	23.3404	20.8233	-0.394026	0.284496	-1.385	0.166053	0.247242	FALSE
ICAM1	564.143	198.304	360.899	1.51216	0.295112	5.12401	2.99e-07	1.45e-06	TRUE
ID1	1865.94	1224.75	1509.72	0.607142	0.317351	1.91315	0.0557284	0.0974917	TRUE
ID2	191.108	198.174	195.034	-0.0506653	0.234722	-0.215852	0.829103	0.875398	FALSE
ID4	218.794	608.215	435.139	-1.47589	0.356406	-4.14103	3.46e-05	0.000121833	FALSE
IFNG	19.0452	11.6521	14.9379	0.815522	0.26013	3.13506	0.00171819	0.00452478	TRUE
IGF1	120.361	130.481	100.381	-1.06814	0.355205	-3.0071	0.00263752	0.00663866	FALSE
IGFBP4	1728.59	2668.65	2250.85	-0.626676	0.307263	-2.03954	0.0413959	0.0754506	FALSE
IGFBP7	1921.21	837.729	1319.28	1.19548	0.237979	5.02346	5.07e-07	2.35e-06	TRUE
IL10RA	150.882	123.588	135.719	0.285638	0.229544	1.24437	0.213362	0.304803	TRUE
IL11	106.347	16.1435	56.234	2.7632	0.375149	7.36561	1.76e-13	2.17e-12	TRUE
IL15	69.1843	57.7715	62.8439	0.277322	0.199238	1.39191	0.163948	0.245591	TRUE
IL18	230.582	330.092	285.866	-0.516157	0.312705	-1.65062	0.0988161	0.161639	FALSE
IL1A	323.422	32.7941	161.962	3.31772	0.436227	7.60548	2.84e-14	3.82e-13	TRUE
IL1B	203.289	72.8451	130.82	1.48236	0.408242	3.63109	0.000282227	0.000859458	TRUE
IL1RL1	70.3946	57.6154	51.5191	-0.371247	0.252688	-1.46919	0.141781	0.221363	FALSE
IL1RN	215.379	186.057	199.089	0.209435	0.270807	0.773374	0.439301	0.552431	TRUE
IL6	90.8586	53.5464	70.1296	0.76688	0.549393	1.39587	0.162755	0.245115	TRUE
ILK	340.799	178.864	250.835	0.924798	0.202438	4.56831	4.92e-06	2.03e-05	TRUE
INHBA	423.572	30.2371	205.052	3.83353	0.326154	11.7537	6.76e-32	6.25e-30	TRUE
INHBE	19.8289	23.4808	21.8577	-0.150173	0.316666	-0.474232	0.635334	0.731597	FALSE
IRF6	1481.09	572.658	976.404	1.37007	0.327793	4.17966	2.92e-05	0.000104872	TRUE
ISLR	340.188	326.889	332.8	0.0582437	0.359361	0.162076	0.871246	0.90806	TRUE
ITGA1	247.055	95.6307	162.93	1.37138	0.188464	7.27665	3.42e-13	4.08e-12	TRUE
ITGA11	94.0265	34.9584	61.2109	1.40953	0.315913	4.46177	8.13e-06	3.17e-05	TRUE
ITGA2	478.643	131.997	286.062	1.85763	0.30808	6.02971	1.64e-09	1.16e-08	TRUE
ITGA3	1445.39	297.381	807.609	2.27889	0.321377	7.09101	1.33e-12	1.49e-11	TRUE
ITGA5	1223.04	175.7	641.183	2.80154	0.311831	8.98417	2.61e-19	6.22e-18	TRUE
ITGA6	3285.54	354.182	1657.01	3.21209	0.381402	8.42182	3.71e-17	6.53e-16	TRUE
ITGA7	71.6707	159.885	120.679	-1.17026	0.371233	-3.15236	0.00161956	0.00429562	FALSE
ITGA8	16.5501	53.8879	37.2933	-1.72474	0.329931	-5.22759	1.72e-07	8.59e-07	FALSE
ITGA9	46.2086	65.3818	56.8604	-0.50115	0.236345	-2.12042	0.0339707	0.0639652	FALSE
ITGAM	62.827	53.8295	57.8284	0.225957	0.205083	1.10178	0.270556	0.36736	TRUE
ITGB1	4256.22	847.108	2362.27	2.32863	0.249464	9.33452	1.01e-20	3.08e-19	TRUE
ITGB1BP1	61.1745	46.0864	52.7922	0.410642	0.306622	1.33925	0.18049	0.265533	TRUE
ITGB2	239.334	131.359	179.348	0.860498	0.213722	4.02625	5.67e-05	0.000191498	TRUE
ITGB3	74.4586	40.49	55.5872	0.917416	0.253588	3.61774	0.000297182	0.000897611	TRUE
ITGB4	2853.22	818.869	1723.03	1.80018	0.260038	6.92274	4.43e-12	4.68e-11	TRUE
ITGB7	43.3219	34.6137	38.484	0.334953	0.235178	1.42426	0.154372	0.235537	TRUE
ITGB8	344.689	280.919	309.262	0.292629	0.314882	0.929331	0.352717	0.459328	TRUE
ITM2A	123.819	316.218	230.707	-1.35669	0.354419	-3.82792	0.000129229	0.000408672	FALSE
JAG1	1182.4	347.506	718.568	1.76497	0.304689	5.79268	6.93e-09	4.42e-08	TRUE
JAM2	63.5497	140.644	106.38	-1.15864	0.268554	-4.31437	1.6e-05	5.92e-05	FALSE
JAM3	130.116	112.533	120.347	0.197717	0.219945	0.898937	0.368686	0.472838	TRUE
JUN	625.807	646.422	637.26	-0.047799	0.321683	-0.14859	0.881877	0.916181	FALSE
KCNJ8	73.7398	61.4716	66.9241	0.263212	0.207539	1.26825	0.204707	0.293572	TRUE
KDM1A	309.817	231.878	266.518	0.412723	0.191771	2.15217	0.0313842	0.0593972	TRUE
KDR	78.8529	83.1794	81.2565	-0.0800095	0.230495	-0.34712	0.728501	0.805816	FALSE
KIAA1462	89.307	111.331	101.543	-0.306718	0.233541	-1.31334	0.18907	0.274336	FALSE
KISS1	18.5588	17.9043	18.1952	0.161693	0.330878	0.488679	0.625069	0.725001	TRUE
KLK3	20.2697	19.5362	19.8622	0.167868	0.291584	0.57571	0.564812	0.665542	TRUE
KRAS	258.533	276.848	268.708	-0.100867	0.138745	-0.726997	0.467228	0.57481	FALSE
KRT1	209.529	6354.28	3623.28	-4.92162	0.654516	-7.51947	5.5e-14	7.02e-13	FALSE
KRT14	18985.6	10715.2	14390.9	0.825223	0.399669	2.06477	0.0389452	0.0716901	TRUE
KRT19	634.473	53.6057	311.769	3.55795	0.655601	5.42701	5.73e-08	3.12e-07	TRUE
KRT7	232.281	207.827	218.695	0.158152	0.569779	0.277568	0.781344	0.842849	TRUE
LAD1	1072.44	1040.34	1054.61	0.0438718	0.32577	0.134671	0.892872	0.922801	TRUE
LAMA1	51.3918	23.0627	35.6534	1.21979	0.296235	4.11764	3.83e-05	0.00013298	TRUE
LAMA3	903.908	85.6566	449.324	3.40209	0.361545	9.40986	4.97e-21	1.75e-19	TRUE
LAMA4	623.442	359.431	476.769	0.790458	0.237145	3.33322	0.000858461	0.00237038	TRUE
LAMA5	440.243	316.206	371.333	0.476083	0.213909	2.22563	0.0260391	0.0509761	TRUE
LAMB3	1705.11	106.552	817.023	3.99574	0.341643	11.6956	1.34e-31	1.1e-29	TRUE
LAMC1	728.189	333.94	509.162	1.12278	0.220599	5.0897	3.59e-07	1.7e-06	TRUE
LAMC2	3056.82	86.7039	1406.76	5.14196	0.392577	13.098	3.38e-39	8.34e-37	TRUE
LEFTY1	17.1819	16.3085	16.6967	0.221907	0.230637	0.962148	0.335975	0.441602	TRUE
LGALS1	6374.86	1856.1	3864.43	1.7799	0.289215	6.15425	7.54e-10	5.67e-09	TRUE
LHFP	189.411	198.206	194.297	-0.0711201	0.257849	-0.275821	0.782686	0.843067	FALSE
LIFR	108.813	235.385	179.131	-1.11796	0.352677	-3.16992	0.0015248	0.00405883	FALSE
LLGL2	100.447	180.996	145.197	-0.852225	0.31242	-2.72782	0.00637541	0.0148359	FALSE
LOX	316.489	262.578	286.539	0.268108	0.298823	0.897214	0.369605	0.473196	TRUE
LOXL2	70.3251	22.0212	43.4896	1.64571	0.249739	6.58971	4.41e-11	3.79e-10	TRUE
LRG1	39.9359	1068.18	611.181	-4.75045	0.406588	-11.6837	1.54e-31	1.14e-29	FALSE
LTBP4	411.775	459.503	438.291	-0.161116	0.222745	-0.72332	0.469483	0.576149	FALSE
LUM	2703.44	617.533	1544.6	2.12832	0.271636	7.83519	4.68e-15	6.93e-14	TRUE
LY96	155.343	72.6146	109.383	1.11499	0.210583	5.29479	1.19e-07	6.21e-07	TRUE
MAF	624.458	711.908	673.041	-0.189223	0.188673	-1.00291	0.315902	0.423492	FALSE
MAP2K1	360.038	362.536	361.426	-0.0115378	0.232679	-0.0495868	0.960452	0.974726	FALSE
MAP2K2	613.472	545.251	575.571	0.166682	0.145136	1.14845	0.250782	0.345665	TRUE
MAP2K4	144.347	275.76	217.354	-0.92862	0.17596	-5.27745	1.31e-07	6.71e-07	FALSE
MAP3K7	288.852	276.075	281.753	0.0689558	0.153232	0.45001	0.652703	0.745371	TRUE
MAPK1	403.48	321.847	358.129	0.325773	0.242411	1.34388	0.178986	0.264125	TRUE
MAPK3	336.686	399.754	371.724	-0.249181	0.188385	-1.32272	0.185929	0.271724	FALSE
MAPKAPK3	82.1491	139.137	113.809	-0.752141	0.183665	-4.09518	4.22e-05	0.000145193	FALSE
MCAM	190.873	205.612	199.062	-0.11535	0.238252	-0.484149	0.62828	0.727586	FALSE
MED1	219.908	213.385	216.284	0.0393737	0.151177	0.260448	0.794519	0.853329	TRUE
MED23	132.913	124.963	128.497	0.0869535	0.191101	0.455013	0.6491	0.743551	TRUE
MEG3	154.805	149.287	151.739	0.0440295	0.345237	0.127534	0.898518	0.92734	TRUE
MEOX2	35.3325	137.953	92.3441	-1.97487	0.26278	-7.51531	5.68e-14	7.12e-13	FALSE
MET	439.151	61.1711	229.162	2.84956	0.301805	9.44174	3.67e-21	1.36e-19	TRUE
MFAP4	196.632	860.48	565.436	-2.13294	0.423207	-5.03996	4.66e-07	2.17e-06	FALSE
MGAT5	201.122	150.829	173.182	0.413167	0.20292	2.0361	0.0417402	0.0758912	TRUE
MGP	980.603	1280.98	1147.48	-0.386105	0.393393	-0.981474	0.326359	0.433583	FALSE
MISP	77.9963	13.0127	41.8943	2.66788	0.378795	7.04308	1.88e-12	2.08e-11	TRUE
MMP1	5777.54	29.9016	2584.41	7.60442	0.4865	15.6309	4.49e-55	3.32e-52	TRUE
MMP10	598.121	12.4691	272.759	5.63168	0.584686	9.63197	5.86e-22	2.28e-20	TRUE
MMP12	745.347	18.6981	341.653	5.34125	0.486153	10.9868	4.42e-28	2.52e-26	TRUE
MMP13	427.81	11.0574	77.5298	3.95024	0.424019	9.31619	1.21e-20	3.34e-19	TRUE
MMP14	1475.75	187.997	760.331	2.96928	0.25921	11.4551	2.22e-30	1.37e-28	TRUE
MMP17	55.814	45.3336	49.9916	0.344484	0.209319	1.64574	0.0998173	0.162698	TRUE
MMP2	914.314	938.042	927.496	-0.0374178	0.367446	-0.101832	0.91889	0.943105	FALSE
MMP24	13.4043	19.0401	16.5353	-0.340607	0.297495	-1.14492	0.252242	0.345665	FALSE
MMP3	1090.13	26.0451	498.972	5.40805	0.50102	10.7941	3.67e-27	1.7e-25	TRUE
MMP9	1403.07	123.511	692.205	3.50559	0.39745	8.82022	1.14e-18	2.42e-17	TRUE
MMRN2	129.984	178.695	157.046	-0.468496	0.192466	-2.43418	0.0149255	0.0313776	FALSE
MPDZ	62.6714	87.1346	76.2621	-0.495511	0.186918	-2.65095	0.00802654	0.018164	FALSE
MRC1	366.9	266.477	311.109	0.462461	0.277615	1.66584	0.0957454	0.157994	TRUE
MS4A4A	275.554	240.066	255.839	0.200216	0.308087	0.64987	0.515776	0.620609	TRUE
MS4A6A	58.1533	46.1908	51.5075	0.337122	0.341701	0.986599	0.323839	0.431009	TRUE
MTA1	342.545	269.275	301.84	0.346939	0.240869	1.44036	0.149765	0.22993	TRUE
MTBP	66.5676	33.4047	48.1438	0.989224	0.215582	4.58863	4.46e-06	1.87e-05	TRUE
MTDH	504.993	406.002	449.998	0.314518	0.150153	2.09465	0.0362025	0.0676511	TRUE
MTMR14	162.462	197.651	182.011	-0.285964	0.149743	-1.9097	0.0561717	0.0980354	FALSE
MUC1	285.137	872.057	611.204	-1.61303	0.564003	-2.85997	0.00423685	0.0103134	FALSE
MYC	1129.44	787.076	939.238	0.521017	0.231354	2.25204	0.0243199	0.0479913	TRUE
MYCL	44.3218	50.0299	47.493	-0.159556	0.341444	-0.467297	0.640287	0.735734	FALSE
MYH11	50.9496	254.644	164.113	-2.3313	0.391748	-5.95102	2.66e-09	1.83e-08	FALSE
MYLK	540.631	2003.79	1353.5	-1.89116	0.347179	-5.44721	5.12e-08	2.8e-07	FALSE
MYO1D	335.177	407.616	375.421	-0.283177	0.25193	-1.12403	0.261	0.355037	FALSE
MYO5C	88.9837	86.5189	87.6143	0.0358889	0.349346	0.102732	0.918176	0.943105	TRUE
NAA15	112.55	172.09	145.628	-0.612	0.207006	-2.95643	0.00311219	0.00767674	FALSE
NAP1L3	15.3682	22.6165	19.395	-0.521516	0.239103	-2.18114	0.0291732	0.0559279	FALSE
NCL	706.499	497.391	590.328	0.504832	0.200701	2.51535	0.0118915	0.0256552	TRUE
NDNF	26.6902	40.2042	34.1979	-0.609295	0.339265	-1.79593	0.0725056	0.122778	FALSE
NDP	12.8512	18.1071	15.7712	-0.354477	0.235901	-1.50265	0.132929	0.209739	FALSE
NDRG1	5999.97	744.608	3080.32	3.00974	0.35385	8.50567	1.81e-17	3.52e-16	TRUE
NF1	415.91	276.197	338.292	0.588361	0.156029	3.77084	0.000162701	0.000508012	TRUE
NF2	174.8	169.598	171.91	0.0492368	0.139028	0.354149	0.723227	0.804794	TRUE
NFAT5	145.282	145.764	145.55	-0.00278881	0.164466	-0.0169567	0.986471	0.991832	FALSE
NFATC2	216.04	228.74	223.096	-0.0839649	0.262269	-0.320148	0.748856	0.818543	FALSE
NFKB1	78.5116	61.4424	69.0287	0.351786	0.220676	1.59413	0.110907	0.178415	TRUE
NID2	282.285	116.172	190	1.26896	0.238231	5.32661	1e-07	5.25e-07	TRUE
NME1	500.384	369.272	427.544	0.437522	0.215915	2.02636	0.0427275	0.0774728	TRUE
NME4	182.126	167.808	174.172	0.128327	0.232241	0.552561	0.580564	0.683016	TRUE
NOS2	14.5582	16.0854	15.4067	0.0252401	0.290958	0.0867484	0.930872	0.953763	TRUE
NOS3	40.0272	48.8812	44.946	-0.290264	0.211109	-1.37495	0.169148	0.251344	FALSE
NOTCH1	153.521	280.792	224.227	-0.875711	0.203599	-4.30116	1.7e-05	6.22e-05	FALSE
NOX5	17.089	23.6636	20.7416	-0.39035	0.213502	-1.82832	0.0675015	0.115628	FALSE
NPR1	55.0507	67.6074	62.0267	-0.302916	0.329326	-0.919807	0.357674	0.463535	FALSE
NR3C1	492.124	413.341	448.355	0.248359	0.171521	1.44798	0.147622	0.227111	TRUE
NR4A1	264.957	465.281	376.248	-0.814971	0.55255	-1.47493	0.140232	0.219855	FALSE
NR4A3	121.611	78.3181	97.5595	0.631177	0.395412	1.59625	0.110433	0.17804	TRUE
NRCAM	69.7279	32.7448	33.1075	0.0910721	0.229424	0.396959	0.691398	0.781336	TRUE
NRP1	912.269	628.745	754.756	0.534748	0.206087	2.59477	0.00946536	0.0209086	TRUE
NRP2	349.382	134.308	229.897	1.37494	0.225811	6.08889	1.14e-09	8.25e-09	TRUE
NRXN1	17.9822	33.6197	26.6697	-0.856151	0.282195	-3.0339	0.00241416	0.0061391	FALSE
NRXN3	11.2057	17.3295	14.6078	-0.61684	0.257321	-2.39716	0.0165227	0.0343449	FALSE
NTRK1	22.7129	11.8153	16.6587	0.995598	0.336182	2.96148	0.00306164	0.00757731	TRUE
OAS1	522.693	341.116	421.817	0.614538	0.30475	2.01653	0.0437448	0.0785708	TRUE
OCLN	63.2657	75.4453	70.0322	-0.254117	0.320055	-0.793979	0.427208	0.538558	FALSE
OGN	111.635	169.082	143.55	-0.601853	0.502327	-1.19813	0.230867	0.326656	FALSE
OLFML2B	226.583	144.975	181.245	0.651191	0.290177	2.24412	0.0248249	0.0488575	TRUE
OVOL2	98.1398	81.6323	88.969	0.266549	0.324242	0.822067	0.411039	0.52173	TRUE
P3H1	208.126	78.8431	136.302	1.39625	0.226904	6.15348	7.58e-10	5.67e-09	TRUE
P3H2	189.129	56.3415	115.358	1.76016	0.316014	5.56989	2.55e-08	1.51e-07	TRUE
PCOLCE	606.748	335.937	456.297	0.849826	0.277205	3.0657	0.00217162	0.00557986	TRUE
PDCD10	538.492	371.438	445.684	0.531716	0.16371	3.24792	0.00116252	0.00313966	TRUE
PDCL3	278.285	229.711	251.3	0.285728	0.146224	1.95404	0.0506965	0.0895382	TRUE
PDGFA	102.058	70.233	84.3773	0.563886	0.200693	2.8097	0.00495876	0.011799	TRUE
PDGFC	136.488	75.9067	102.832	0.854942	0.283594	3.01467	0.0025726	0.00649735	TRUE
PDGFRB	526.641	361.572	434.936	0.540798	0.245358	2.20412	0.0275161	0.0535839	TRUE
PDK1	160.762	166.949	164.2	-0.0524499	0.219506	-0.238946	0.811148	0.863668	FALSE
PDPN	772.826	176.442	441.502	2.12485	0.308646	6.88442	5.8e-12	5.88e-11	TRUE
PEBP4	17.6008	12.7675	11.7847	-0.139602	0.30818	-0.452988	0.650558	0.744069	FALSE
PECAM1	327.453	473.61	408.652	-0.534581	0.24626	-2.1708	0.0299463	0.0569014	FALSE
PFKFB1	18.545	17.2475	17.8242	0.133789	0.688395	0.194349	0.845902	0.889159	TRUE
PFKFB4	100.342	110.015	105.716	-0.133792	0.3295	-0.406047	0.684708	0.778317	FALSE
PGK1	4622.53	1812.5	3061.4	1.35008	0.255227	5.28973	1.22e-07	6.34e-07	TRUE
PIK3CA	155.376	134.851	143.973	0.206259	0.159624	1.29215	0.196304	0.282617	TRUE
PIK3CD	111.059	64.7348	85.3235	0.787836	0.226027	3.48558	0.000491074	0.00143069	TRUE
PIK3CG	81.5621	65.0902	72.4111	0.313208	0.214289	1.46162	0.143845	0.224096	TRUE
PIK3R1	276.567	533.859	419.507	-0.953067	0.215107	-4.43068	9.39e-06	3.58e-05	FALSE
PIK3R2	272.441	275.295	274.027	-0.0157634	0.187898	-0.0838935	0.933141	0.953763	FALSE
PIK3R5	80.4756	71.7401	75.6226	0.175081	0.277041	0.631967	0.527409	0.632548	TRUE
PIK3R6	17.8227	19.9961	19.0301	-0.112495	0.21271	-0.528864	0.5969	0.700009	FALSE
PITX2	19.4691	20.2932	19.9269	-0.0416086	0.288594	-0.144177	0.885361	0.917601	FALSE
PKM	2370.16	777.51	1485.35	1.60697	0.239844	6.70008	2.08e-11	1.9e-10	TRUE
PKN1	226.825	141.656	179.509	0.68282	0.170333	4.00874	6.1e-05	0.000205329	TRUE
PKNOX1	28.2781	33.8419	31.3691	-0.214774	0.216215	-0.993332	0.320548	0.428169	FALSE
PLA2G10	17.2391	11.6639	14.1418	0.713665	0.290415	2.4574	0.0139947	0.0297379	TRUE
PLA2G2A	234.604	349.67	236.466	-1.88706	0.435939	-4.32871	1.5e-05	5.58e-05	FALSE
PLA2G3	14.9274	45.6056	31.9708	-1.62671	0.321013	-5.06743	4.03e-07	1.9e-06	FALSE
PLAU	1862.24	122.366	895.643	3.92727	0.28039	14.0064	1.42e-44	5.27e-42	TRUE
PLAUR	563.549	70.9562	289.886	3.00378	0.247957	12.1141	8.89e-34	1.32e-31	TRUE
PLCG1	333.631	277.733	302.576	0.262451	0.162556	1.61452	0.106414	0.172311	TRUE
PLCG2	76.0873	97.8268	88.1648	-0.360797	0.199181	-1.8114	0.0700787	0.119489	FALSE
PLEKHO1	509.676	317.924	403.147	0.68074	0.148534	4.58306	4.58e-06	1.9e-05	TRUE
PLS1	36.108	33.6114	34.721	0.123657	0.248346	0.497922	0.618539	0.720225	TRUE
PLXDC1	99.274	81.2995	89.2882	0.279419	0.20801	1.34329	0.179177	0.264125	TRUE
PLXNC1	132.328	80.9455	103.782	0.715088	0.19115	3.74097	0.000183309	0.000565358	TRUE
PLXND1	280.737	278.968	279.754	0.000947474	0.165311	0.00573147	0.995427	0.995427	TRUE
PMP22	306.749	502.406	415.447	-0.711019	0.262517	-2.70847	0.0067594	0.0156016	FALSE
PNPLA6	182.003	122.836	149.133	0.54838	0.156778	3.49782	0.000469083	0.00137747	TRUE
POPDC3	64.734	15.3387	37.2921	2.12805	0.320221	6.64557	3.02e-11	2.66e-10	TRUE
POSTN	2635.83	361.087	1372.08	2.86868	0.37164	7.71899	1.17e-14	1.7e-13	TRUE
PPFIBP2	83.5746	166.292	129.529	-0.991118	0.247619	-4.00258	6.27e-05	0.000209793	FALSE
PPL	408.259	679.66	559.038	-0.735596	0.321228	-2.28995	0.0220244	0.0446522	FALSE
PPP1R16B	37.7974	32.2624	34.7224	0.231139	0.210348	1.09884	0.271838	0.368425	TRUE
PPP2CB	701.068	815.172	764.459	-0.217788	0.175721	-1.2394	0.215198	0.306833	FALSE
PPP2R1A	1216.32	896.815	1038.82	0.438046	0.199563	2.19503	0.0281614	0.0542693	TRUE
PPP3R1	967.627	1214.14	1104.58	-0.327014	0.154821	-2.1122	0.0346692	0.0649499	FALSE
PRELP	16.0062	70.0419	46.026	-2.15816	0.281681	-7.66174	1.83e-14	2.56e-13	FALSE
PRF1	150.287	79.9173	111.193	0.925423	0.284731	3.25016	0.0011534	0.00312644	TRUE
PRKCB	78.5831	57.7933	67.0332	0.46291	0.247369	1.87134	0.0612982	0.106731	TRUE
PRKCZ	62.763	78.1765	71.326	-0.320799	0.208466	-1.53886	0.123839	0.197077	FALSE
PROK2	31.2948	26.9205	28.8646	0.296124	0.323299	0.915944	0.359696	0.465341	TRUE
PROM1	33.6204	29.1693	31.1476	0.189915	0.43271	0.438897	0.660736	0.753381	TRUE
PRPF38A	288.692	271.789	279.302	0.0848086	0.217896	0.389217	0.697116	0.785184	TRUE
PRR15L	30.75	24.2908	27.1615	0.357115	0.379259	0.941611	0.346392	0.45288	TRUE
PRSS22	308.113	233.089	266.433	0.400691	0.349851	1.14532	0.252077	0.345665	TRUE
PRSS8	108.573	446.851	296.506	-2.04289	0.33278	-6.13884	8.31e-10	6.15e-09	FALSE
PTEN	599.778	795.96	708.768	-0.407624	0.15681	-2.59948	0.00933653	0.0206857	FALSE
PTGDS	208.71	1009.72	653.715	-2.2763	0.410444	-5.54594	2.92e-08	1.7e-07	FALSE
PTGIS	84.552	92.4354	88.9316	-0.140247	0.379044	-0.370001	0.711381	0.7952	FALSE
PTGS2	317.85	34.9402	82.8943	2.04432	0.460438	4.43994	9e-06	3.45e-05	TRUE
PTK2	237.457	156.75	192.62	0.605348	0.194244	3.11644	0.0018305	0.00480344	TRUE
PTK2B	232.72	208.999	219.542	0.159919	0.196679	0.813094	0.416164	0.52643	TRUE
PTPRB	29.8682	44.8081	38.1681	-0.582142	0.225852	-2.57754	0.00995066	0.0217885	FALSE
PTPRC	101.701	67.7945	82.8639	0.59724	0.274317	2.17719	0.0294667	0.0563446	TRUE
PTPRM	109.207	173.826	145.106	-0.675229	0.186056	-3.62916	0.000284343	0.000862353	FALSE
PTRF	141.299	58.865	95.5021	1.25806	0.218264	5.76395	8.22e-09	5.2e-08	TRUE
PTTG1	609.192	189.841	376.219	1.67755	0.248626	6.74729	1.51e-11	1.41e-10	TRUE
PTX3	208.137	70.6542	76.6099	1.26525	0.393723	3.21356	0.00131102	0.00350235	TRUE
PXDN	345.006	78.7453	197.083	2.135	0.266726	8.00445	1.2e-15	1.85e-14	TRUE
PYCARD	138.257	148.391	143.887	-0.109779	0.181812	-0.603809	0.545971	0.648505	FALSE
QKI	886.014	780.779	827.55	0.182803	0.131745	1.38756	0.165271	0.246574	TRUE
RAB25	240.794	429.065	345.389	-0.83382	0.339824	-2.45368	0.0141401	0.0298963	FALSE
RAC1	1052.01	1274	1175.34	-0.275656	0.237305	-1.16161	0.245393	0.341979	FALSE
RAC2	386.843	163.271	262.636	1.24402	0.283004	4.39576	1.1e-05	4.17e-05	TRUE
RAF1	257.387	327.983	296.607	-0.350149	0.143593	-2.43848	0.0147491	0.031095	FALSE
RAMP1	77.8187	40.8034	57.2547	0.943248	0.252144	3.7409	0.000183359	0.000565358	TRUE
RAMP2	78.4004	155.642	121.312	-0.99469	0.229243	-4.33902	1.43e-05	5.35e-05	FALSE
RB1	309.334	146.416	218.824	1.07952	0.20574	5.24699	1.55e-07	7.84e-07	TRUE
RBL1	98.5612	65.2257	80.0415	0.601329	0.293665	2.04767	0.0405926	0.0741692	TRUE
RBL2	289.196	424.954	364.617	-0.557666	0.173285	-3.21821	0.00128993	0.00345851	FALSE
RBM47	117.727	348.854	246.131	-1.56916	0.273248	-5.74261	9.32e-09	5.8e-08	FALSE
RBPJ	495.359	336.688	407.209	0.558072	0.243211	2.2946	0.0217561	0.0442294	TRUE
RBX1	1190.31	997.65	1083.28	0.253855	0.16672	1.52264	0.127849	0.203022	TRUE
RELN	18.7036	36.951	28.841	-1.0076	0.201091	-5.01068	5.42e-07	2.49e-06	FALSE
RGCC	737.949	810.653	778.34	-0.134423	0.263266	-0.510597	0.609633	0.712683	FALSE
RHOA	993.886	1783.26	1432.43	-0.84293	0.250702	-3.36228	0.000773011	0.0021586	FALSE
RNH1	705.914	547.086	617.676	0.363652	0.18048	2.01491	0.0439138	0.0786833	TRUE
ROBO4	41.8972	55.7525	49.5946	-0.422377	0.20512	-2.05917	0.0394776	0.0724899	FALSE
ROCK1	638.975	450.077	534.032	0.508148	0.115076	4.41574	1.01e-05	3.82e-05	TRUE
ROCK2	565.677	343.927	442.482	0.716391	0.172831	4.14504	3.4e-05	0.000120298	TRUE
RORA	143.944	1433.71	860.478	-3.31817	0.288951	-11.4835	1.6e-30	1.07e-28	FALSE
RORB	17.3844	24.0488	21.0868	-0.43521	0.222532	-1.95572	0.0504986	0.0895382	FALSE
RPS27A	12542	19979.5	16673.9	-0.671662	0.213518	-3.1457	0.00165691	0.00437898	FALSE
RPS6KB1	366.563	358.892	362.301	0.0329064	0.158304	0.207869	0.835331	0.879296	TRUE
RPS6KB2	227.177	338.852	289.218	-0.576727	0.171669	-3.35953	0.000780753	0.00217202	FALSE
RRAS	151.675	84.4432	114.324	0.859829	0.212678	4.04287	5.28e-05	0.000180057	TRUE
RTN4	2037.88	4280.26	3283.64	-1.07067	0.305881	-3.50029	0.000464744	0.00137016	FALSE
RUNX1	300.146	177.255	231.873	0.759149	0.166821	4.55068	5.35e-06	2.17e-05	TRUE
RUNX1T1	45.3416	127.487	90.9779	-1.50313	0.223956	-6.71169	1.92e-11	1.78e-10	FALSE
S100A14	269.768	568.621	435.798	-1.07592	0.331421	-3.24639	0.00116878	0.00314509	FALSE
S100A7	10374.4	10542.9	10468	-0.0232662	0.571406	-0.0407174	0.967521	0.976761	FALSE
S1PR1	70.0801	68.6138	69.2655	0.0422206	0.244372	0.172772	0.862831	0.901829	TRUE
SACS	83.4413	56.6544	68.5597	0.570579	0.247308	2.30716	0.0210458	0.0429032	TRUE
SAMSN1	169.319	64.9106	111.315	1.39067	0.231246	6.01381	1.81e-09	1.27e-08	TRUE
SAP130	161.834	156.144	158.673	0.0500131	0.152847	0.327211	0.743509	0.816315	TRUE
SCG2	14.388	15.8058	15.1757	0.0368108	0.273051	0.134813	0.89276	0.922801	TRUE
SCNN1A	83.7721	388.869	253.271	-2.21146	0.325414	-6.79583	1.08e-11	1.02e-10	FALSE
SDC4	1581.63	1168.77	1352.26	0.437759	0.268136	1.6326	0.102553	0.166424	TRUE
SELE	21.7729	58.2639	42.0457	-1.41016	0.362826	-3.88661	0.000101653	0.000329928	FALSE
SEMA3E	14.4541	37.8661	27.4607	-1.38646	0.301778	-4.5943	4.34e-06	1.83e-05	FALSE
SERINC5	284.521	375.943	335.311	-0.401785	0.177172	-2.26777	0.0233435	0.0468594	FALSE
SERPINA1	210.032	57.2969	125.179	1.88634	0.312117	6.04369	1.51e-09	1.07e-08	TRUE
SERPINE1	1928.58	110.15	918.339	4.14049	0.381912	10.8415	2.19e-27	1.08e-25	TRUE
SERPINF1	863.05	1092.71	990.639	-0.342197	0.240617	-1.42217	0.154978	0.235975	FALSE
SERPING1	1513.22	875.123	1158.72	0.788932	0.20553	3.83852	0.000123776	0.000394803	TRUE
SERPINH1	2374.63	493.081	1329.33	2.26483	0.276638	8.18699	2.68e-16	4.4e-15	TRUE
SET	544.1	638.494	596.542	-0.230318	0.195995	-1.17512	0.239946	0.336288	FALSE
SETD2	307.99	347.953	330.191	-0.17997	0.159515	-1.12823	0.259221	0.353266	FALSE
SF3A3	297.887	385.274	346.436	-0.371744	0.180655	-2.05775	0.0396137	0.0725598	FALSE
SFRP2	1314.18	1113.8	1202.86	0.238586	0.365928	0.652002	0.5144	0.620609	TRUE
SH2B3	163.456	138.165	149.406	0.245591	0.205219	1.19673	0.231412	0.326804	TRUE
SH2D3A	110.079	117.366	114.128	-0.087916	0.229853	-0.382488	0.702099	0.789595	FALSE
SH3YL1	160.098	166.378	140.809	-0.612742	0.263683	-2.32378	0.020137	0.0412781	FALSE
SHB	49.612	112.719	84.6713	-1.1894	0.222134	-5.35444	8.58e-08	4.54e-07	FALSE
SIRT1	108.282	116.359	112.769	-0.087553	0.168683	-0.519038	0.603734	0.706904	FALSE
SKP1	2001.57	2188.08	2105.19	-0.129343	0.196276	-0.658985	0.509905	0.616552	FALSE
SLC12A6	106.668	104.084	105.233	0.0455402	0.195899	0.232468	0.816174	0.866715	TRUE
SLC2A1	781.403	329.907	530.572	1.2445	0.324099	3.83989	0.000123088	0.000394307	TRUE
SLC35A3	175.795	152.35	162.77	0.204704	0.226034	0.905634	0.36513	0.46909	TRUE
SLC37A1	31.9456	28.7857	30.1901	0.288007	0.192317	1.49756	0.134247	0.210919	TRUE
SLIT2	51.9732	73.9273	64.1699	-0.514627	0.23684	-2.17289	0.0297889	0.0568138	FALSE
SLPI	2233.29	403.06	1216.5	2.46983	0.498427	4.95525	7.22e-07	3.3e-06	TRUE
SMAD1	226.481	344.413	291.999	-0.607054	0.169168	-3.58847	0.00033262	0.00100056	FALSE
SMAD2	326.46	431.289	384.698	-0.402289	0.205822	-1.95455	0.0506362	0.0895382	FALSE
SMAD3	385.819	277.25	325.503	0.47645	0.283788	1.6789	0.0931721	0.154334	TRUE
SMAD4	404.641	389.278	396.106	0.054071	0.161409	0.334993	0.737631	0.811646	TRUE
SMAD5	185.575	231.045	210.836	-0.316232	0.217375	-1.45478	0.145731	0.225409	FALSE
SMAD9	37.1774	46.2438	42.2143	-0.319562	0.299245	-1.0679	0.285567	0.38562	FALSE
SMC3	417.069	277.018	339.263	0.585323	0.172642	3.39039	0.000697933	0.00197881	TRUE
SMOC1	24.1878	29.9161	27.3702	-0.280847	0.243253	-1.15454	0.248277	0.3447	FALSE
SMURF1	188.477	227.36	210.079	-0.275955	0.165714	-1.66524	0.095864	0.157994	FALSE
SMURF2	301.949	187.305	238.258	0.690543	0.242172	2.85146	0.00435196	0.010456	TRUE
SNAI1	76.9598	36.7378	54.6142	1.0872	0.29592	3.67396	0.000238822	0.000730284	TRUE
SNAI2	878.199	303.905	559.146	1.52951	0.22957	6.66248	2.69e-11	2.4e-10	TRUE
SNAI3	28.3516	25.2557	26.6317	0.236351	0.242258	0.975618	0.329254	0.435864	TRUE
SNRPF	688.203	487.309	576.595	0.497908	0.256595	1.94044	0.0523263	0.0921939	TRUE
SOD1	109.089	144.955	129.014	-0.411545	0.181589	-2.26635	0.0234297	0.0468594	FALSE
SORD	243.361	1605.71	1000.22	-2.72078	0.297205	-9.15455	5.46e-20	1.35e-18	FALSE
SOX2	25.7566	18.5417	21.7483	0.570157	0.241261	2.36323	0.0181163	0.0374472	TRUE
SOX9	464.85	897.588	705.26	-0.949504	0.281415	-3.37403	0.00074075	0.00209219	FALSE
SP1	201.435	428.405	327.529	-1.08659	0.202361	-5.36959	7.89e-08	4.2e-07	FALSE
SPARC	8108.35	2373.27	4922.19	1.77231	0.27915	6.34896	2.17e-10	1.74e-09	TRUE
SPARCL1	461.754	530.934	500.187	-0.202931	0.297302	-0.682576	0.494875	0.604302	FALSE
SPDEF	33.0613	34.9373	34.1035	-0.0776941	0.324336	-0.239548	0.810681	0.863668	FALSE
SPHK2	85.1771	97.7166	92.1435	-0.209361	0.182425	-1.14766	0.25111	0.345665	FALSE
SPINK5	168.319	2023.81	1199.15	-3.58585	0.405281	-8.84782	8.92e-19	2e-17	FALSE
SPINT1	462.664	649.821	566.64	-0.490481	0.268108	-1.82942	0.0673373	0.115628	FALSE
SPOCK3	21.6583	13.0562	16.8794	0.845965	0.331675	2.55059	0.0107542	0.0234062	TRUE
SPP1	1687.3	125.777	819.788	3.74104	0.567716	6.58964	4.41e-11	3.79e-10	TRUE
SRC	343.228	129.78	224.646	1.40013	0.239059	5.85684	4.72e-09	3.09e-08	TRUE
SRF	402.644	549.322	484.132	-0.444949	0.197499	-2.25292	0.0242644	0.0479913	FALSE
SRGN	1577.88	437.691	944.44	1.85034	0.292297	6.33032	2.45e-10	1.93e-09	TRUE
SRPK2	401.624	307.385	349.269	0.387044	0.151004	2.56314	0.0103731	0.0226433	TRUE
SRPX2	111.646	61.4511	83.76	0.84985	0.225836	3.76313	0.000167798	0.000521726	TRUE
SSTR2	26.5171	22.603	24.3426	0.305073	0.255593	1.19359	0.232638	0.327841	TRUE
ST14	558.038	601.533	582.202	-0.108523	0.315748	-0.343701	0.731071	0.807452	FALSE
STAB1	239.786	248.809	244.799	-0.0504849	0.234109	-0.215647	0.829263	0.875398	FALSE
STAB2	13.9222	33.4327	24.7613	-1.23543	0.224066	-5.51366	3.51e-08	2.02e-07	FALSE
STAT1	2807.55	540.963	1548.34	2.37473	0.287516	8.25947	1.46e-16	2.46e-15	TRUE
STAT3	1728.81	2531.1	2174.53	-0.550178	0.207887	-2.64652	0.00813236	0.0183474	FALSE
SULF1	464.609	37.8796	227.537	3.61739	0.288985	12.5175	5.99e-36	1.11e-33	TRUE
SV2B	23.055	72.0025	50.2481	-1.64978	0.215851	-7.64318	2.12e-14	2.9e-13	FALSE
SYK	152.897	177.862	166.766	-0.216435	0.179286	-1.2072	0.227354	0.322302	FALSE
SYNE1	73.6572	91.6512	83.6538	-0.314379	0.179509	-1.75132	0.07989	0.134666	FALSE
TACSTD2	3947.94	6435.32	5329.82	-0.704865	0.321085	-2.19526	0.0281451	0.0542693	FALSE
TAL1	29.0828	48.0858	39.64	-0.725716	0.273215	-2.6562	0.00790258	0.0179384	FALSE
TBX1	70.8149	66.133	68.2138	0.108367	0.295496	0.36673	0.71382	0.796722	TRUE
TBXA2R	30.1867	24.7599	27.1718	0.36448	0.261365	1.39452	0.16316	0.245115	TRUE
TCEB1	1333.82	1026.66	1163.18	0.378058	0.202833	1.86388	0.062338	0.108033	TRUE
TCEB2	63.187	58.1497	60.3885	0.153493	0.226371	0.67806	0.497734	0.605794	TRUE
TCF20	287.042	251.294	267.182	0.186229	0.216108	0.861738	0.388832	0.496952	TRUE
TCF3	147.114	110.321	126.673	0.407626	0.19631	2.07645	0.0378526	0.0702029	TRUE
TDGF1	23.1304	25.272	24.3201	-0.0121718	0.251876	-0.0483246	0.961458	0.974726	FALSE
TEK	31.66	45.0965	39.1248	-0.495973	0.195957	-2.53103	0.0113727	0.0246075	FALSE
TF	52.2295	356.043	221.015	-2.77935	0.404537	-6.87043	6.4e-12	6.32e-11	FALSE
TFDP1	408.7	495.56	456.956	-0.274782	0.209999	-1.30849	0.190706	0.275629	FALSE
TFPI2	249.355	14.2396	118.735	4.1877	0.467372	8.96011	3.24e-19	7.5e-18	TRUE
TGFB1	1467.84	290.182	813.587	2.33916	0.194176	12.0466	2.02e-33	2.49e-31	TRUE
TGFB2	80.5185	54.0135	65.7935	0.575165	0.253961	2.26477	0.0235266	0.0469264	TRUE
TGFBI	4568.19	551.353	2336.61	3.05008	0.311921	9.7784	1.39e-22	5.73e-21	TRUE
TGFBR2	621.637	656.155	640.813	-0.0778529	0.26874	-0.289696	0.772048	0.834224	FALSE
THBS1	1464.58	386.55	865.675	1.92127	0.327626	5.8642	4.51e-09	2.98e-08	TRUE
THBS2	1277.51	1220.95	1246.09	0.0652467	0.297358	0.219421	0.826322	0.87479	TRUE
THBS4	168.444	160.679	60.356	-0.392652	0.340999	-1.15148	0.249536	0.345665	FALSE
THY1	370.017	308.528	335.856	0.260877	0.247535	1.0539	0.291929	0.393492	TRUE
TIE1	79.7552	94.5054	87.9498	-0.260898	0.216048	-1.20759	0.227204	0.322302	FALSE
TIMP1	1772.51	489.093	1059.5	1.8565	0.329836	5.62854	1.82e-08	1.09e-07	TRUE
TIMP2	1546.76	1610.46	1582.15	-0.0581449	0.306995	-0.1894	0.849779	0.891967	FALSE
TIMP4	35.1896	210.571	132.624	-2.5862	0.404979	-6.38601	1.7e-10	1.4e-09	FALSE
TJP3	24.9279	63.9519	46.6079	-1.38727	0.310486	-4.46806	7.89e-06	3.11e-05	FALSE
TLK2	259.886	187.111	219.455	0.468791	0.139017	3.3722	0.000745704	0.00209818	TRUE
TLR4	178.585	164.41	170.71	0.119682	0.252643	0.473721	0.635699	0.731597	TRUE
TMC6	178.826	151.151	163.451	0.2372	0.192654	1.23122	0.21824	0.310572	TRUE
TMEM100	20.9276	39.0196	30.9787	-0.926213	0.300695	-3.08025	0.0020683	0.00535155	FALSE
TMEM30B	327.076	471.408	407.26	-0.526985	0.239839	-2.19724	0.0280031	0.0542693	FALSE
TMPRSS2	29.1558	32.3771	30.9454	-0.156935	0.421135	-0.372648	0.70941	0.794196	FALSE
TMPRSS4	85.799	60.6923	71.8509	0.516107	0.312697	1.6505	0.0988401	0.161639	TRUE
TNC	820.555	147.577	446.678	2.47087	0.340551	7.25551	4e-13	4.7e-12	TRUE
TNF	77.2332	62.53	69.0648	0.31674	0.368243	0.860139	0.389713	0.49722	TRUE
TNFRSF12A	224.828	38.6497	121.395	2.56555	0.260135	9.86238	6.06e-23	2.64e-21	TRUE
TNFRSF1A	761.751	608.438	676.577	0.322301	0.119015	2.70806	0.0067677	0.0156016	TRUE
TNFSF10	1519.15	354.572	872.164	2.0972	0.30403	6.898	5.27e-12	5.42e-11	TRUE
TNFSF12	165.928	220.261	196.113	-0.406813	0.22389	-1.81702	0.0692138	0.118287	FALSE
TNFSF13	198.412	67.2461	125.542	1.5602	0.318292	4.90178	9.5e-07	4.26e-06	TRUE
TNMD	13.673	23.9017	19.3556	-0.807395	0.23784	-3.3947	0.000687044	0.00195543	FALSE
TNN	25.1317	34.7868	30.4956	-0.443772	0.268047	-1.65557	0.0978084	0.16084	FALSE
TNS1	310.092	567.251	452.958	-0.875233	0.235021	-3.72406	0.000196047	0.00060197	FALSE
TNXB	117.054	205.278	131.627	-2.39693	0.325698	-7.35938	1.85e-13	2.24e-12	FALSE
TOM1L1	128.588	168.626	150.831	-0.392889	0.314656	-1.24863	0.211801	0.303158	FALSE
TPM2	4032.99	624.244	1244.11	1.69143	0.308576	5.4814	4.22e-08	2.35e-07	TRUE
TPSB2	392.271	1374.94	938.196	-1.81044	0.379971	-4.76469	1.89e-06	8.09e-06	FALSE
TPSD1	11.4441	17.3325	14.7155	-0.538043	0.258947	-2.07781	0.0377264	0.0701447	FALSE
TRIM39	73.7886	73.1636	73.4414	0.0256287	0.143066	0.179139	0.857829	0.897982	TRUE
TSPAN1	94.1151	16.8677	51.1999	2.54277	0.367674	6.91583	4.65e-12	4.85e-11	TRUE
TWIST1	288.33	207.419	243.38	0.473398	0.282016	1.67862	0.0932261	0.154334	TRUE
TWIST2	125.1	193.962	163.356	-0.63798	0.228603	-2.79077	0.00525826	0.0124715	FALSE
TXNIP	4164.54	3821.16	3973.78	0.124029	0.33242	0.37311	0.709066	0.794196	TRUE
TYMP	1265.07	539.382	861.911	1.22811	0.250207	4.90839	9.18e-07	4.14e-06	TRUE
UBA52	2085.51	3231.77	2722.32	-0.632079	0.18087	-3.49466	0.000474665	0.00138835	FALSE
USP39	159.203	101.436	127.11	0.64631	0.24208	2.66983	0.00758906	0.017333	TRUE
UTS2	12.6031	18.3798	15.8124	-0.425381	0.319721	-1.33047	0.183362	0.268689	FALSE
VAMP8	288.706	498.177	405.079	-0.786878	0.196705	-4.00029	6.33e-05	0.000210883	FALSE
VASH1	52.8942	47.5055	49.9005	0.144996	0.2335	0.620969	0.53462	0.639126	TRUE
VAV2	121.537	58.993	86.7902	1.05292	0.2086	5.04753	4.48e-07	2.1e-06	TRUE
VAV3	127.161	311.063	229.329	-1.2887	0.269395	-4.78368	1.72e-06	7.45e-06	FALSE
VCAM1	126.957	117.208	121.541	0.110482	0.240464	0.459453	0.645909	0.741043	TRUE
VCAN	332.414	108.184	207.842	1.61764	0.279203	5.79378	6.88e-09	4.42e-08	TRUE
VEGFA	899.582	341.879	589.747	1.39353	0.26605	5.23785	1.62e-07	8.18e-07	TRUE
VEGFB	310.195	431.222	377.433	-0.474873	0.15918	-2.98324	0.00285216	0.00713041	FALSE
VEGFC	367.36	53.8281	193.175	2.76832	0.348772	7.93733	2.07e-15	3.12e-14	TRUE
VEZF1	168.353	118.976	140.921	0.506602	0.179968	2.81496	0.00487833	0.0116451	TRUE
VHL	370.043	425.607	400.912	-0.201342	0.175536	-1.14701	0.251377	0.345665	FALSE
VIM	7572.6	5851.74	6616.56	0.37185	0.264488	1.40593	0.159746	0.242238	TRUE
VPS13A	165.495	336.351	260.415	-1.02314	0.198863	-5.14495	2.68e-07	1.31e-06	FALSE
VSIG4	279.386	174.879	221.326	0.674125	0.272622	2.47274	0.013408	0.0286761	TRUE
VWA1	13.3551	19.0006	16.4915	-0.481159	0.561778	-0.856494	0.391725	0.498926	FALSE
VWA2	24.7941	92.4251	62.3669	-1.90796	0.248304	-7.68398	1.54e-14	2.19e-13	FALSE
WARS	905.692	177.133	500.937	2.35279	0.266545	8.82699	1.08e-18	2.34e-17	TRUE
WIPF1	232.085	188.823	208.051	0.294814	0.206045	1.43082	0.152482	0.233133	TRUE
WNT5A	290.227	147.521	210.946	0.971889	0.296023	3.28315	0.00102653	0.00279277	TRUE
WNT5B	103.884	43.0678	70.0974	1.27166	0.325858	3.90249	9.52e-05	0.000311747	TRUE
WWTR1	349.517	355.406	352.788	-0.0303361	0.184336	-0.16457	0.869283	0.907291	FALSE
ZC3H12A	186.125	467.253	342.307	-1.33116	0.236253	-5.63445	1.76e-08	1.07e-07	FALSE
ZCCHC24	115.279	157.134	138.532	-0.453125	0.191963	-2.36049	0.018251	0.0376203	FALSE
ZEB1	119.264	178.102	151.952	-0.579155	0.198171	-2.92249	0.00347241	0.00853681	FALSE
ZEB2	125.68	191.956	162.5	-0.618367	0.199443	-3.10047	0.00193213	0.00501677	FALSE
ZFPM2	16.0405	20.8538	18.7146	-0.334881	0.241066	-1.38917	0.164782	0.246341	FALSE
ZFYVE16	160.279	174.035	167.921	-0.124191	0.134072	-0.926302	0.354289	0.459954	FALSE
ZFYVE9	174.87	210.514	194.672	-0.268827	0.178643	-1.50483	0.132367	0.209299	FALSE
ZKSCAN5	24.6035	26.2562	25.5217	-0.00399416	0.211586	-0.0188773	0.984939	0.991639	FALSE
ZNF143	94.79	91.277	92.8383	0.0617194	0.16461	0.374944	0.707702	0.794196	TRUE

## Sheet: PRI+ v SES
PRI+ vs SES all geneset comparison											PRI+ vs SES log2FC <-1, >1, padj <0.05					Upregulated
HUGO	Rowmean_exp_Pri+	Rowmean_exp_SES	baseMean	log2FC PRI+ v SES	lfcSE	stat	pvalue	padj	up_in_PRI+			HUGO	log2FC	padj		Downregulated
AAMP	346.587	338.284	341.397	0.0269976	0.213235	0.12661	0.899249	0.942806	TRUE		1	MMP1	7.05832	7.2606e-47
ABI3BP	258.888	616.17	482.189	-1.25216	0.333074	-3.75942	0.000170311	0.000614781	FALSE		2	MMP3	5.61431	4.11269e-27
ACHE	31.3651	23.3392	26.3489	0.397545	0.278311	1.42842	0.153171	0.238163	TRUE		3	MMP13	5.04734	8.9156e-23
ACTG2	71.2921	191.675	146.531	-1.42738	0.537452	-2.65582	0.00791151	0.0188196	FALSE		4	MMP10	4.90479	2.50747e-23
ACVR1	314.514	234.944	264.783	0.41733	0.199876	2.08794	0.0368029	0.0684274	TRUE		5	LAMC2	3.99894	3.12653e-32
ACVR1C	48.5048	34.7281	39.8944	0.51598	0.328916	1.56873	0.116711	0.188572	TRUE		6	CXCL8	3.95632	4.21469e-13
ACVRL1	90.4855	183.026	148.323	-1.01238	0.195279	-5.18427	2.16867e-07	1.37163e-06	FALSE		7	MMP12	3.83628	1.34074e-17
ADAM15	888.312	1421.57	1221.6	-0.680188	0.271249	-2.50762	0.0121548	0.0274225	FALSE		8	INHBA	3.78915	1.9379e-24
ADAM17	655.904	378.598	482.588	0.793145	0.293727	2.70028	0.00692811	0.0167542	TRUE		9	SULF1	3.45537	4.71041e-33
ADAM28	55.4462	35.0119	42.6748	0.692485	0.249862	2.77147	0.00558044	0.0138575	TRUE		10	PLAU	3.34071	2.73163e-56
ADAM8	50.3085	26.0576	35.1517	0.975035	0.283699	3.43686	0.000588497	0.00191003	TRUE		11	IL11	3.33179	2.95837e-15
ADAM9	360.55	132.391	217.951	1.45205	0.190045	7.64055	2.16292e-14	4.212e-13	TRUE		12	SERPINE1	3.30474	1.71958e-18
ADAMTS1	242.203	348.492	308.634	-0.526519	0.316633	-1.66287	0.0963386	0.159487	FALSE		13	TNFRSF12A	3.21323	2.88486e-28
ADAMTS12	91.8306	37.1985	57.6855	1.32503	0.220048	6.02153	1.72781e-09	1.55925e-08	TRUE		14	CXCL11	3.00598	6.16463e-11
ADAMTS8	17.3276	20.2534	19.1562	-0.194505	0.289806	-0.671157	0.502121	0.617225	FALSE		15	LAMB3	2.97701	3.11539e-30
ADAP1	69.3243	39.3424	50.5856	0.858846	0.236241	3.63547	0.000277477	0.000946235	TRUE		16	FN1	2.87291	1.5278e-22
ADM2	16.2783	14.4991	15.1663	0.317519	0.267114	1.1887	0.234558	0.342353	TRUE		17	ASPN	2.84334	3.00653e-11
ADRA2B	13.5087	17.4641	15.9808	-0.336143	0.301409	-1.11524	0.264747	0.374099	FALSE		18	POPDC3	2.7932	1.07958e-11
AEBP1	1621.43	625.74	999.122	1.37212	0.282921	4.84986	1.23551e-06	6.72265e-06	TRUE		19	KRT19	2.74755	0.000216769
AGGF1	75.8431	97.2317	89.2109	-0.350598	0.166478	-2.10598	0.0352064	0.0664611	FALSE		20	BGN	2.74706	1.81259e-14
AGK	74.2309	70.8482	72.1167	0.0704656	0.200989	0.350595	0.725892	0.815114	TRUE		21	ITGA6	2.72538	5.30422e-13
AGR2	42.9484	96.3027	76.2949	-1.17356	0.439061	-2.67288	0.00752025	0.0180097	FALSE		22	CXCL10	2.714	2.18458e-09
AGRN	951.548	262.009	520.586	1.85613	0.317442	5.84714	5.00107e-09	4.15819e-08	TRUE		23	POSTN	2.71365	3.21851e-12
AGT	20.9913	15.6093	17.6276	0.559166	0.317708	1.76	0.0784076	0.132469	TRUE		24	CXCL13	2.71231	7.37668e-08
AHNAK	2459.43	2998.15	2796.13	-0.286152	0.20034	-1.42833	0.153197	0.238163	FALSE		25	PLAUR	2.70562	1.52074e-26
AKAP12	101.48	102.277	101.979	-0.00703781	0.317638	-0.0221567	0.982323	0.987662	FALSE		26	CDKN2A	2.69731	3.17201e-11
AKAP2	303.709	239.8	263.766	0.346503	0.302523	1.14538	0.252053	0.362174	TRUE		27	SLPI	2.57181	7.80336e-06
AKT1	1267.74	680.212	900.535	0.895327	0.177521	5.04349	4.57121e-07	2.60207e-06	TRUE		28	COL5A1	2.56706	1.97733e-13
AKT2	487.602	518.924	507.178	-0.0951605	0.127823	-0.744469	0.456593	0.573648	FALSE		29	COL4A2	2.50626	4.23559e-16
AKT3	186.12	212.476	202.593	-0.19051	0.169614	-1.1232	0.261354	0.372643	FALSE		30	IL1A	2.45993	1.57109e-07
ALB	17.2735	18.0887	17.783	-0.0171333	0.317527	-0.0539584	0.956968	0.98048	FALSE		31	TGFB1	2.45309	1.51549e-33
ALDOA	7333.56	6587.23	6867.11	0.154741	0.296985	0.52104	0.602339	0.708634	TRUE		32	NDRG1	2.43962	2.02246e-14
ALOX5	189.338	129.016	151.637	0.554504	0.280877	1.97419	0.04836	0.0877118	TRUE		33	COL5A2	2.40383	6.83328e-17
AMH	27.6038	26.1249	26.6795	0.171495	0.271214	0.632321	0.527177	0.640577	TRUE		34	F3	2.39168	7.2505e-10
AMMECR1L	150.017	156.064	153.797	-0.0572507	0.129772	-0.441163	0.659095	0.758523	FALSE		35	COL1A1	2.38814	5.80433e-10
ANG	47.5205	54.3049	51.7608	-0.147147	0.187753	-0.783729	0.433199	0.552702	FALSE		36	MMP14	2.33895	7.32626e-16
ANGPT1	67.6003	34.2394	46.7498	0.979682	0.32724	2.99377	0.00275551	0.0075802	TRUE		37	SPP1	2.30991	0.000322242
ANGPT2	75.0599	42.8927	54.9554	0.814278	0.247672	3.28772	0.00101001	0.00308846	TRUE		38	TGFBI	2.29334	2.95837e-15
ANGPTL2	796.617	296.605	484.11	1.42315	0.324777	4.38194	1.17627e-05	5.21222e-05	TRUE		39	WARS	2.2586	5.6964e-13
ANGPTL4	86.2294	383.666	272.128	-2.15316	0.42586	-5.05602	4.28086e-07	2.47487e-06	FALSE		40	MMP9	2.2532	2.19986e-08
ANPEP	154.258	203.613	185.105	-0.394101	0.285222	-1.38173	0.167054	0.25541	FALSE		41	CLDN7	2.22958	5.96195e-07
ANXA2P2	11511.5	5460.17	7729.43	1.07584	0.272106	3.95375	7.69344e-05	0.00029807	TRUE		42	TNC	2.19653	8.49896e-08
AP1M2	111.589	183.657	156.631	-0.720729	0.215997	-3.33675	0.000847646	0.00262451	FALSE		43	VEGFC	2.18852	4.70194e-09
APC	120.785	103.048	109.699	0.229283	0.170417	1.34542	0.178489	0.270106	TRUE		44	MISP	2.17308	1.27898e-13
APOD	307.594	1813.12	1248.55	-2.56061	0.423463	-6.04684	1.47715e-09	1.3495e-08	FALSE		45	LUM	2.16762	1.98534e-14
APOE	1046.44	3482.41	2568.92	-1.73492	0.304621	-5.69535	1.23121e-08	9.79675e-08	FALSE		46	MET	2.08913	1.04622e-12
AQP1	126.361	330.526	253.964	-1.38562	0.290514	-4.76956	1.84627e-06	9.48778e-06	FALSE		47	ITGB4	2.05402	1.97733e-13
ARAP2	133.135	207.421	179.564	-0.639602	0.226227	-2.82726	0.0046948	0.0119798	FALSE		48	COL4A1	2.04542	2.4277e-10
AREG	222.662	105.514	149.445	1.08075	0.366486	2.94896	0.00318849	0.00867457	TRUE		49	CCL5	2.01331	2.06449e-09
ARHGAP32	180.12	385.87	308.714	-1.09763	0.229881	-4.77475	1.79929e-06	9.31101e-06	FALSE		50	PXDN	2.00975	1.25479e-13
ARHGDIB	1071.63	730.003	858.112	0.554286	0.230703	2.4026	0.0162792	0.0348168	TRUE		51	ITGB1	1.98156	7.87505e-15
ASPN	326.905	45.6018	151.09	2.84334	0.40464	7.02684	2.1127e-12	3.00653e-11	TRUE		52	FAP	1.9782	4.60774e-10
ATPIF1	550.208	945.254	797.112	-0.780803	0.278828	-2.80031	0.00510537	0.0128941	FALSE		53	GREM1	1.93281	1.32147e-08
B3GNT3	96.7645	120.441	111.562	-0.317503	0.450864	-0.704211	0.481301	0.598593	FALSE		54	COL3A1	1.91904	7.55592e-07
BAD	229.582	123.332	163.176	0.900494	0.239324	3.76265	0.000168122	0.000609854	TRUE		55	SLC2A1	1.91558	1.85147e-06
BAG2	144.233	67.2857	96.1409	1.10913	0.229814	4.8262	1.39162e-06	7.40864e-06	TRUE		56	LAMA3	1.90043	4.74517e-09
BAI1	32.9433	44.7857	40.3448	-0.444333	0.306959	-1.44753	0.147749	0.23164	FALSE		57	ITGA11	1.8709	1.20408e-06
BAI3	24.4076	43.0105	36.0344	-0.793977	0.246437	-3.22182	0.00127377	0.00383168	FALSE		58	SPARC	1.86069	2.62633e-08
BCAS1	14.6201	15.5286	15.1879	0.00808118	0.276905	0.0291839	0.976718	0.987662	TRUE		59	AGRN	1.85613	4.15819e-08
BGN	2787.49	415.167	1304.79	2.74706	0.340276	8.07301	6.85843e-16	1.81259e-14	TRUE		60	TFPI2	1.83726	4.86924e-05
BICC1	51.586	74.8676	66.137	-0.515345	0.291211	-1.76966	0.0767831	0.130022	FALSE		61	EIF4EBP1	1.82145	5.66453e-15
BMP4	24.6979	79.259	58.7986	-1.68575	0.267727	-6.29653	3.04375e-10	3.1283e-09	FALSE		62	COL6A3	1.8214	6.41512e-09
BMP5	15.7572	14.8735	15.2049	0.0910429	0.328023	0.27755	0.781357	0.854069	TRUE		63	SNAI2	1.81287	1.47958e-09
BMP7	100.343	150.943	131.968	-0.588747	0.348767	-1.68808	0.0913956	0.152326	FALSE		64	COL1A2	1.79141	4.65397e-06
BMPER	19.2107	23.0415	21.605	-0.200041	0.290209	-0.689299	0.490635	0.608158	FALSE		65	PTGS2	1.7682	9.54144e-05
BMPR1A	272.734	357.232	325.545	-0.394188	0.162203	-2.43022	0.0150897	0.0330367	FALSE		66	PDPN	1.76336	2.61359e-08
BMPR1B	47.3353	16.5264	28.0797	1.60461	0.311601	5.14957	2.61078e-07	1.59668e-06	TRUE		67	GDF6	1.75797	1.97375e-05
BMPR2	338.609	245.498	280.415	0.463894	0.191817	2.41842	0.0155879	0.0337281	TRUE		68	ITGA3	1.69847	1.09988e-10
BNC2	34.5497	50.2794	44.3807	-0.554151	0.318595	-1.73936	0.0819712	0.137548	FALSE		69	EMILIN1	1.6897	2.5051e-06
BRMS1	208.966	162.816	180.122	0.353857	0.165404	2.13935	0.0324074	0.0618078	TRUE		70	LOXL2	1.68802	4.74517e-09
BTG1	1109.3	1427.99	1308.48	-0.363852	0.204278	-1.78116	0.0748861	0.127686	FALSE		71	SERPINH1	1.66837	4.4126e-07
C1S	645.202	617.963	628.178	0.062618	0.28516	0.219589	0.826192	0.891227	TRUE		72	RAC2	1.66529	2.66818e-07
C3	156.551	227.392	200.827	-0.541711	0.392088	-1.3816	0.167094	0.25541	FALSE		73	HIF1A	1.66282	1.04622e-12
C3AR1	102.225	73.4004	84.2095	0.503246	0.181413	2.77403	0.00553659	0.0137949	TRUE		74	PTRF	1.61278	5.12973e-10
CALCRL	102.93	144.942	129.187	-0.484295	0.21982	-2.20314	0.0275848	0.0542893	FALSE		75	BMPR1B	1.60461	1.59668e-06
CALD1	1993.01	881.19	1298.12	1.17711	0.268025	4.3918	1.12416e-05	5.01132e-05	TRUE		76	TPM2	1.59569	2.69749e-05
CAMK2A	20.9494	12.2943	15.5399	0.863191	0.306474	2.81653	0.00485462	0.0123372	TRUE		77	TNFSF13	1.58501	5.21077e-07
CAMK2B	12.1918	26.2896	21.0029	-1.18454	0.305506	-3.87732	0.000105615	0.000396727	FALSE		78	CYBB	1.56813	1.04925e-07
CAMK2D	471.689	503.638	491.657	-0.0934906	0.190722	-0.490194	0.623997	0.723758	FALSE		79	CAV1	1.55407	1.2803e-07
CAMP	13.0107	17.1419	15.5927	-0.381591	0.291792	-1.30775	0.190958	0.287798	FALSE		80	PKM	1.53192	3.69474e-11
CASP8	199.908	195.344	197.056	0.0320231	0.25646	0.124866	0.90063	0.942806	TRUE		81	TSPAN1	1.52791	5.47986e-05
CAV1	1014.29	345.532	596.315	1.55407	0.275519	5.6405	1.69554e-08	1.2803e-07	TRUE		82	FST	1.4881	5.69375e-06
CBLC	40.0639	53.7455	48.6149	-0.411789	0.218648	-1.88334	0.0596538	0.104855	FALSE		83	CDH11	1.46103	2.3299e-06
CC2D1B	34.9385	35.781	35.465	-0.0201463	0.226057	-0.0891203	0.928986	0.963424	FALSE		84	ADAM9	1.45205	4.212e-13
CCBE1	32.9339	35.7535	34.6962	-0.106088	0.224971	-0.47156	0.637241	0.737935	FALSE		85	ANGPTL2	1.42315	5.21222e-05
CCDC80	1251.83	2215.76	1854.29	-0.823801	0.333249	-2.47203	0.0134349	0.0295888	FALSE		86	FBN2	1.41332	2.61237e-05
CCL11	35.9648	15.2409	23.0123	1.38562	0.359081	3.85879	0.00011395	0.000423734	TRUE		87	CSPG4	1.40977	0.00018939
CCL21	172.205	184.799	180.076	-0.101905	0.365792	-0.278587	0.780562	0.854069	FALSE		88	EPCAM	1.39485	0.0017335
CCL5	480.071	118.855	254.311	2.01331	0.316309	6.365	1.95289e-10	2.06449e-09	TRUE		89	NID2	1.39031	1.85147e-06
CCL8	28.2131	40.2526	35.7378	-0.470094	0.262251	-1.79254	0.0730469	0.125337	FALSE		90	CCL11	1.38562	0.000423734
CCR2	47.8803	50.1398	49.2925	-0.0441419	0.27632	-0.159749	0.873079	0.926942	FALSE		91	AEBP1	1.37212	6.72265e-06
CCR3	14.687	17.1332	16.2159	-0.111238	0.337368	-0.329724	0.741609	0.825249	FALSE		92	DSC2	1.33551	0.000370836
CD163	200.796	211.99	207.792	-0.0760299	0.306428	-0.248117	0.804044	0.873704	FALSE		93	TNFSF10	1.32511	2.23599e-05
CD24	5207.15	2235.81	3350.06	1.21965	0.403171	3.02514	0.00248515	0.00686198	TRUE		94	ADAMTS12	1.32503	1.55925e-08
CD2AP	440.493	410.096	421.495	0.103813	0.197725	0.525039	0.599556	0.706484	TRUE		95	ITGA5	1.31533	5.44337e-08
CD34	147.04	412.244	312.792	-1.4857	0.232605	-6.38723	1.68915e-10	1.81155e-09	FALSE		96	CLIC4	1.30654	3.21641e-05
CD36	197.377	1737.67	1160.06	-3.13682	0.411576	-7.62149	2.50761e-14	4.63908e-13	FALSE		97	VAV2	1.30476	1.18991e-07
CD44	6465.34	3228.01	4442.01	1.00188	0.273374	3.66487	0.000247462	0.000867877	TRUE		98	VCAN	1.30447	4.75411e-05
CD46	586.121	932.168	802.401	-0.669423	0.228143	-2.93422	0.00334386	0.00896541	FALSE		99	HSPB1	1.28485	1.80122e-05
CD82	374.581	377.765	376.571	-0.0131877	0.276042	-0.0477743	0.961896	0.980493	FALSE		100	STAT1	1.27102	1.04429e-06
CDC42	1036.21	1404.99	1266.7	-0.439151	0.218252	-2.01213	0.0442063	0.0809719	FALSE		101	ENO1	1.25598	7.2237e-06
CDH1	704.241	1133.1	972.276	-0.68694	0.288267	-2.383	0.0171723	0.0366211	FALSE		102	SERPINA1	1.24113	6.10248e-05
CDH11	342.467	123.543	205.639	1.46103	0.288056	5.07204	3.93564e-07	2.3299e-06	TRUE		103	PDGFA	1.24053	1.13062e-06
CDH13	223.986	151.582	178.733	0.565154	0.258484	2.18641	0.0287853	0.0562034	TRUE		104	SLC44A4	1.2245	0.00668209
CDH2	26.3143	14.1899	18.7365	0.851798	0.293829	2.89896	0.003744	0.00985964	TRUE		105	CDK14	1.22401	3.54688e-05
CDK14	176.224	75.6277	113.351	1.22401	0.273651	4.47289	7.71687e-06	3.54688e-05	TRUE		106	CD24	1.21965	0.00686198
CDKN1A	1482.41	1877.31	1729.22	-0.340771	0.307703	-1.10747	0.268092	0.377164	FALSE		107	PLXNC1	1.20413	9.58139e-09
CDKN2A	67.0042	11.1837	32.1164	2.69731	0.384413	7.01669	2.27184e-12	3.17201e-11	TRUE		108	LGALS1	1.20055	9.82819e-07
CDS1	232.441	321.45	288.072	-0.46756	0.351274	-1.33104	0.183176	0.276633	FALSE		109	PTTG1	1.19604	1.61929e-05
CEACAM1	40.0758	98.8069	76.7827	-1.30233	0.358104	-3.63673	0.000276123	0.000945977	FALSE		110	ICAM1	1.18653	0.0002016
CEACAM5	31.7139	16.7658	22.3713	0.92402	0.377308	2.44898	0.0143262	0.0314581	TRUE		111	OLFML2B	1.18086	0.000173634
CEACAM6	49.3441	41.9855	44.745	0.24637	0.282586	0.871841	0.383295	0.501128	TRUE		112	CALD1	1.17711	5.01132e-05
CEP170	224.491	161.893	185.368	0.469152	0.183958	2.55032	0.0107625	0.0245811	TRUE		113	SOX2	1.17435	0.00134446
CEP295	64.5583	70.2453	68.1127	-0.131805	0.194786	-0.676665	0.498619	0.614963	FALSE		114	FOXC2	1.16687	0.0010007
CFP	25.8974	28.5936	27.5825	-0.13983	0.274772	-0.508895	0.610826	0.716333	FALSE		115	P3H2	1.15818	0.000267691
CGN	32.9815	61.0944	50.5521	-0.873666	0.408013	-2.14127	0.0322524	0.0616713	FALSE		116	PDGFC	1.11814	0.0104824
CHAD	32.3002	55.3015	46.676	-0.77066	0.402065	-1.91675	0.0552693	0.0980798	FALSE		117	NME4	1.11271	0.00407783
CHD4	401.185	464.825	440.96	-0.216702	0.160787	-1.34775	0.177737	0.26952	FALSE		118	BAG2	1.10913	7.40864e-06
CHI3L1	190.495	3739.49	2408.61	-4.2972	0.522419	-8.22558	1.94252e-16	5.66453e-15	FALSE		119	DST	1.10442	0.000302345
CHP1	523.708	861.19	734.634	-0.720013	0.302751	-2.37823	0.0173958	0.0369911	FALSE		120	THBS1	1.09884	0.0096121
CHP2	18.2392	60.3158	44.5371	-1.75187	0.376504	-4.653	3.27148e-06	1.63574e-05	FALSE		121	GDF15	1.08603	0.00242812
CHRDL1	62.6614	143.065	112.914	-1.19114	0.366113	-3.25348	0.00114	0.00344327	FALSE		122	SDC4	1.08353	0.00422179
CHRNA7	31.9094	44.7631	39.943	-0.489409	0.249471	-1.96179	0.0497872	0.0894236	FALSE		123	AREG	1.08075	0.00867457
CIB1	586.118	469.353	513.14	0.318496	0.252371	1.26201	0.206944	0.307507	TRUE		124	ANXA2P2	1.07584	0.00029807
CKMT1A	163.25	575.498	420.905	-1.81933	0.351717	-5.17271	2.30718e-07	1.44688e-06	FALSE		125	TYMP	1.0703	0.00184332
CLDN1	751.68	1124.9	984.943	-0.581823	0.385434	-1.50953	0.131164	0.208287	FALSE		126	HOXA7	1.0699	0.0087603
CLDN3	16.8189	15.9351	16.2665	0.103621	0.400674	0.258617	0.795931	0.867435	TRUE		127	LAMC1	1.02319	7.24922e-05
CLDN4	466.07	713.946	542.345	-1.48022	0.382189	-3.87301	0.000107498	0.000401759	FALSE		128	SRGN	1.02143	0.000224632
CLDN7	175.065	37.7857	89.2654	2.22958	0.416721	5.35028	8.7818e-08	5.96195e-07	TRUE		129	IFNG	1.02129	0.00477226
CLEC2B	902.154	670.392	757.303	0.428809	0.264108	1.62361	0.104458	0.171776	TRUE		130	IGFBP7	1.01435	0.000713711
CLEC3B	54.1264	291.728	202.628	-2.43165	0.320322	-7.59128	3.16753e-14	5.58088e-13	FALSE		131	RUNX1	1.00827	2.29792e-06
CLIC4	1424.89	576.123	894.412	1.30654	0.290659	4.49508	6.9544e-06	3.21641e-05	TRUE		132	JAG1	1.00213	0.000141746
CLU	479.398	1109.39	820.921	-1.70613	0.302385	-5.64225	1.67843e-08	1.2803e-07	FALSE		133	CD44	1.00188	0.000867877
CMA1	31.3442	135.761	96.605	-2.14169	0.317705	-6.74112	1.57172e-11	1.93846e-10	FALSE		134	OGN	-1.00281	0.0293299
CNN1	20.9843	25.7132	23.9399	-0.282049	0.377801	-0.746555	0.455332	0.573037	FALSE		135	ACVRL1	-1.01238	1.37163e-06
CNOT10	104.036	99.0089	100.894	0.056963	0.20394	0.279312	0.780005	0.854069	TRUE		136	ETV4	-1.01412	0.000939751
COG7	111.717	128.306	122.085	-0.203937	0.201027	-1.01448	0.310356	0.422953	FALSE		137	ZC3H12A	-1.0384	0.000451613
COL18A1	641.064	439.319	514.974	0.54232	0.271932	1.99432	0.0461169	0.0842629	TRUE		138	GSN	-1.03908	0.000329908
COL1A1	41126.8	7856.72	20333	2.38814	0.3636	6.56803	5.0984e-11	5.80433e-10	TRUE		139	TNMD	-1.07227	0.00058467
COL1A2	8746.74	2527.08	4859.45	1.79141	0.363616	4.92666	8.36457e-07	4.65397e-06	TRUE		140	SPARCL1	-1.0788	0.000943104
COL3A1	24960.6	6600.76	13485.7	1.91904	0.361815	5.30393	1.13339e-07	7.55592e-07	TRUE		141	TMEM100	-1.08599	0.000271496
COL4A1	1471.42	356.481	774.585	2.04542	0.305017	6.70593	2.00121e-11	2.4277e-10	TRUE		142	SV2B	-1.09074	5.45171e-05
COL4A2	1165.83	204.452	564.968	2.50626	0.292843	8.55837	1.14476e-17	4.23559e-16	TRUE		143	ARHGAP32	-1.09763	9.31101e-06
COL4A6	51.5765	28.9779	37.4524	0.828357	0.297006	2.78903	0.00528664	0.0132935	TRUE		144	TNN	-1.11667	0.000826475
COL5A1	4447.8	750.986	2137.29	2.56706	0.331483	7.74419	9.61943e-15	1.97733e-13	TRUE		145	VAV3	-1.12042	4.65359e-06
COL5A2	1536.25	290.706	757.785	2.40383	0.274033	8.77205	1.75449e-18	6.83328e-17	TRUE		146	ERBB2	-1.13686	3.69298e-05
COL6A1	2748.05	1406.95	1909.86	0.96607	0.329951	2.92792	0.00341234	0.00911601	TRUE		147	EPS8L1	-1.16761	0.00242812
COL6A2	2250.63	1252.37	1626.72	0.845259	0.303994	2.78051	0.0054273	0.0135683	TRUE		148	AGR2	-1.17356	0.0180097
COL6A3	2384.29	673.939	1315.32	1.8214	0.295031	6.1736	6.6752e-10	6.41512e-09	TRUE		149	EPN3	-1.17516	0.000535598
COL7A1	1923.3	1025.95	1362.46	0.905884	0.34286	2.64214	0.0082385	0.0194156	TRUE		150	CAMK2B	-1.18454	0.000396727
COMP	138.891	121.223	127.849	0.198121	0.490764	0.4037	0.686433	0.781478	TRUE		151	CHRDL1	-1.19114	0.00344327
CREBBP	243.843	252.576	249.301	-0.0480562	0.231544	-0.207547	0.835583	0.894836	FALSE		152	RUNX1T1	-1.19608	6.69047e-07
CRIP2	737.935	486.029	580.494	0.600468	0.304125	1.97441	0.0483353	0.0877118	TRUE		153	OCLN	-1.22727	8.9672e-06
CRISPLD2	479.284	297.93	365.938	0.692011	0.276131	2.5061	0.0122071	0.0274566	TRUE		154	KRT7	-1.25168	0.0290316
CSF2RB	33.5667	34.1844	33.9527	-0.0470754	0.201573	-0.23354	0.815342	0.880807	FALSE		155	ABI3BP	-1.25216	0.000614781
CSPG4	474.269	178.428	289.368	1.40977	0.345978	4.07473	4.60678e-05	0.00018939	TRUE		156	TMPRSS2	-1.26823	0.0056706
CST7	88.2887	61.1327	71.3162	0.53688	0.279099	1.92362	0.0544023	0.0970065	TRUE		157	CEACAM1	-1.30233	0.000945977
CTNNB1	1224.59	1161.33	1185.06	0.0746762	0.20214	0.369429	0.711808	0.80418	TRUE		158	STAB2	-1.30522	2.35772e-06
CTNND1	952.445	943.622	946.931	0.0128189	0.177405	0.0722579	0.942397	0.971272	TRUE		159	SEMA3E	-1.34174	2.0042e-05
CTSG	47.7562	154.588	114.526	-1.71494	0.345046	-4.97018	6.68908e-07	3.77856e-06	FALSE		160	TNXB	-1.37513	0.00201488
CTSH	522.483	699.63	633.2	-0.42144	0.3451	-1.22121	0.222006	0.325961	FALSE		161	AQP1	-1.38562	9.48778e-06
CTSK	1221.9	1083.01	1135.09	0.173309	0.300217	0.577279	0.563751	0.675041	TRUE		162	ID4	-1.3994	0.000891421
CTSL	200.266	128.671	155.519	0.634934	0.233901	2.71454	0.0066367	0.0162084	TRUE		163	ACTG2	-1.42738	0.0188196
CUL1	237.245	248.356	244.19	-0.0695348	0.215026	-0.323378	0.746409	0.8281	FALSE		164	RAB25	-1.43573	1.56109e-06
CX3CL1	96.9665	105.7	102.425	-0.127476	0.351321	-0.362847	0.716719	0.807264	FALSE		165	DPT	-1.44786	1.5954e-05
CXADR	822.175	1101.78	996.929	-0.421976	0.370301	-1.13955	0.254475	0.364238	FALSE		166	HSD17B12	-1.45031	1.60505e-05
CXCL10	249.528	38.5404	117.661	2.714	0.427124	6.35414	2.09602e-10	2.18458e-09	TRUE		167	PPFIBP2	-1.45737	2.98213e-08
CXCL11	128.25	16.5864	58.4603	3.00598	0.434678	6.91541	4.66513e-12	6.16463e-11	TRUE		168	CLDN4	-1.48022	0.000401759
CXCL12	244.547	430.451	360.737	-0.820235	0.355807	-2.30528	0.0211509	0.0431176	FALSE		169	CD34	-1.4857	1.81155e-09
CXCL13	210.283	32.428	99.1236	2.71231	0.471933	5.74724	9.07132e-09	7.37668e-08	TRUE		170	PRELP	-1.4859	1.2225e-06
CXCL17	20.471	17.5788	18.6634	0.221415	0.360077	0.61491	0.538614	0.652192	TRUE		171	ITGA7	-1.50303	3.8057e-07
CXCL8	907.221	58.8242	376.973	3.95632	0.518038	7.63713	2.22126e-14	4.21469e-13	TRUE		172	ERMP1	-1.53001	3.97133e-09
CXCR2	47.2833	57.9902	53.9751	-0.270413	0.292563	-0.924292	0.355334	0.473779	FALSE		173	VWA2	-1.53014	1.2803e-07
CXCR3	49.8845	35.5533	40.9275	0.562683	0.268688	2.09419	0.0362432	0.0678986	TRUE		174	FREM1	-1.53016	2.58845e-13
CXCR4	705.13	508.726	582.378	0.475301	0.321024	1.48058	0.138719	0.218875	TRUE		175	ITGA8	-1.60068	0.00035539
CYB561	405.941	324.113	354.798	0.322038	0.226615	1.42108	0.155295	0.239912	TRUE		176	TPSB2	-1.60797	7.57741e-06
CYBB	567.147	190.581	331.793	1.56813	0.275992	5.6818	1.33283e-08	1.04925e-07	TRUE		177	PPL	-1.66764	2.72196e-05
CYP1B1	80.9385	131.578	112.588	-0.709708	0.299138	-2.37251	0.0176678	0.0372483	FALSE		178	MFAP4	-1.6728	0.000188535
DAG1	141.456	201.519	178.996	-0.516585	0.221713	-2.32997	0.0198076	0.0411732	FALSE		179	BMP4	-1.68575	3.1283e-09
DCN	1964.76	3771.6	3094.03	-0.940731	0.293166	-3.20887	0.00133259	0.0039603	FALSE		180	MYLK	-1.70304	4.54343e-07
DDR2	141.898	160.957	153.81	-0.186808	0.248924	-0.750461	0.452977	0.572997	FALSE		181	CLU	-1.70613	1.2803e-07
DDX50	190.619	198.703	195.671	-0.0532422	0.18091	-0.294301	0.768528	0.845038	FALSE		182	CTSG	-1.71494	3.77856e-06
DENND5A	192.292	159.176	171.595	0.289616	0.232774	1.2442	0.213427	0.315872	TRUE		183	APOE	-1.73492	9.79675e-08
DENR	586.804	397.377	468.412	0.561948	0.316685	1.77447	0.0759856	0.129263	TRUE		184	CHP2	-1.75187	1.63574e-05
DESI1	222.76	399.199	333.035	-0.843408	0.244315	-3.45213	0.000556169	0.00182109	FALSE		185	TJP3	-1.76248	4.42832e-10
DHX16	150.049	137.091	141.95	0.122073	0.163297	0.747551	0.454731	0.573037	TRUE		186	MUC1	-1.79598	0.0108825
DICER1	420.14	387.209	399.558	0.11527	0.210117	0.548602	0.583279	0.69505	TRUE		187	RTN4	-1.81836	6.49437e-09
DLC1	103.129	104.41	103.93	0.000810699	0.246169	0.00329327	0.997372	0.997372	TRUE		188	CKMT1A	-1.81933	1.44688e-06
DLG1	460.198	469.406	465.953	-0.0288171	0.19843	-0.145225	0.884533	0.933744	FALSE		189	LIFR	-1.82244	2.06839e-11
DLL4	55.8448	41.1702	46.6732	0.429048	0.219249	1.9569	0.0503594	0.0902323	TRUE		190	FGFR2	-1.8343	1.00973e-09
DPT	334.766	913.36	696.387	-1.44786	0.310543	-4.66235	3.12611e-06	1.5954e-05	FALSE		191	ERBB3	-1.86654	1.02607e-10
DPYSL3	480.522	499.095	492.13	-0.0528186	0.219488	-0.240645	0.80983	0.878674	FALSE		192	EMCN	-1.88109	1.26918e-13
DSC2	1657.65	656.188	1031.74	1.33551	0.342884	3.89494	9.82214e-05	0.000370836	TRUE		193	SCNN1A	-1.90653	2.8683e-05
DST	2398.32	1115.32	1596.45	1.10442	0.279664	3.9491	7.84464e-05	0.000302345	TRUE		194	MEOX2	-1.93157	1.984e-18
ECM1	197.573	128.07	154.133	0.626018	0.259903	2.40866	0.0160113	0.0344428	TRUE		195	PRSS8	-1.94105	3.90065e-08
ECM2	80.8584	89.9843	86.5621	-0.15726	0.248164	-0.633692	0.526282	0.64054	FALSE		196	CMA1	-2.14169	1.93846e-10
ECSCR	54.9302	95.6754	80.3959	-0.80461	0.243371	-3.3061	0.000946048	0.00291698	FALSE		197	ANGPTL4	-2.15316	2.47487e-06
EDC3	180.42	198.631	191.802	-0.138537	0.164283	-0.843281	0.399071	0.517185	FALSE		198	RBM47	-2.1552	1.04622e-12
EDN1	124.548	130.341	128.169	-0.0545736	0.252583	-0.216062	0.828939	0.891997	FALSE		199	ITM2A	-2.23773	4.55288e-11
EGF	17.0829	19.795	18.7779	-0.211811	0.352439	-0.600988	0.547848	0.6592	FALSE		200	SORD	-2.29419	1.52087e-10
EGFL7	250.454	225.847	235.075	0.147827	0.292065	0.506145	0.612755	0.716333	TRUE		201	MYH11	-2.42774	3.15753e-08
EGFR	1021.5	1014.15	1016.91	0.010084	0.211336	0.0477156	0.961943	0.980493	TRUE		202	CLEC3B	-2.43165	5.58088e-13
EGLN2	333.565	319.29	324.643	0.0574881	0.153181	0.375294	0.707442	0.800469	TRUE		203	RORA	-2.44578	1.0859e-12
EGLN3	271.461	408.116	356.87	-0.589114	0.385806	-1.52697	0.126768	0.202173	FALSE		204	SPINK5	-2.54562	2.65431e-07
EIF2AK3	168.532	143.706	153.016	0.235839	0.213662	1.10379	0.269683	0.378682	TRUE		205	APOD	-2.56061	1.3495e-08
EIF4E2	462.984	351.355	393.216	0.395429	0.166494	2.37503	0.0175473	0.0372063	TRUE		206	PTGDS	-2.72389	1.07958e-11
EIF4EBP1	323.417	91.4551	178.441	1.82145	0.221516	8.22267	1.99024e-16	5.66453e-15	TRUE		207	FBP1	-2.92448	5.99791e-14
ELF3	199.507	162.634	176.462	0.297197	0.448344	0.662877	0.50741	0.621661	TRUE		208	LRG1	-2.98097	2.46552e-06
ELK3	143.211	72.1707	98.8108	0.983438	0.18297	5.37487	7.6637e-08	5.25105e-07	TRUE		209	EMILIN3	-3.08663	4.69491e-17
EMCN	34.3651	126.486	91.9406	-1.88109	0.240817	-7.81131	5.65984e-15	1.26918e-13	FALSE		210	CD36	-3.13682	4.63908e-13
EMILIN1	349.127	107.966	198.401	1.6897	0.334448	5.05222	4.367e-07	2.5051e-06	TRUE		211	KRT1	-3.1707	0.000252589
EMILIN3	16.4916	137.37	92.0404	-3.08663	0.349948	-8.82025	1.142e-18	4.69491e-17	FALSE		212	TIMP4	-3.18649	1.09366e-15
EMP3	235.29	190.977	207.595	0.305348	0.198387	1.53915	0.123767	0.198242	TRUE		213	TF	-3.68529	7.90499e-21
ENO1	4309.82	1804.01	2743.69	1.25598	0.259815	4.83412	1.33736e-06	7.2237e-06	TRUE		214	CHI3L1	-4.2972	5.66453e-15
ENO2	177.747	99.0343	128.551	0.856282	0.192665	4.44441	8.81325e-06	4.00111e-05	TRUE
ENO3	29.1088	39.6992	27.8459	0.179018	0.222607	0.804189	0.421288	0.5403	TRUE
ENPEP	37.3792	25.9036	30.2069	0.588907	0.22761	2.58735	0.00967167	0.0223657	TRUE
ENPP2	142.744	134.604	137.657	0.0744603	0.207968	0.358038	0.720315	0.810081	TRUE
EP300	259.106	299.696	284.475	-0.2199	0.141458	-1.55452	0.120061	0.193141	FALSE
EPAS1	650.16	445.415	522.195	0.548578	0.307553	1.78369	0.0744748	0.127278	TRUE
EPCAM	78.6705	30.1234	48.3286	1.39485	0.402367	3.4666	0.000527079	0.0017335	TRUE
EPHA1	77.0861	150.392	122.902	-0.968389	0.244627	-3.95863	7.53795e-05	0.000293583	FALSE
EPHA2	231.297	246.509	240.804	-0.0921725	0.277315	-0.332375	0.739606	0.825249	FALSE
EPHB1	21.4985	29.2467	26.3411	-0.376796	0.272919	-1.38062	0.167397	0.25541	FALSE
EPHB3	199.018	143.581	164.37	0.464232	0.277732	1.67151	0.0946215	0.156995	TRUE
EPHB4	294.414	216.194	245.526	0.435613	0.183567	2.37305	0.017642	0.0372483	TRUE
EPN3	149.134	336.419	266.187	-1.17516	0.309462	-3.79743	0.000146204	0.000535598	FALSE
EPS8L1	191.053	428.961	339.745	-1.16761	0.347316	-3.3618	0.000774375	0.00242812	FALSE
ERBB2	167.643	368.274	293.038	-1.13686	0.254734	-4.46293	8.08464e-06	3.69298e-05	FALSE
ERBB2IP	762.598	742.605	750.102	0.0384741	0.199592	0.192764	0.847144	0.905905	TRUE
ERBB3	75.8439	277.072	201.612	-1.86654	0.272875	-6.84029	7.90352e-12	1.02607e-10	FALSE
EREG	42.4127	77.7617	64.5058	-0.870466	0.384138	-2.26603	0.0234498	0.0471545	FALSE
ERMP1	127.343	366.887	277.058	-1.53001	0.244516	-6.25727	3.91766e-10	3.97133e-09	FALSE
ESRP1	875.436	1186.36	1069.76	-0.43917	0.267795	-1.63995	0.101015	0.166484	FALSE
ETV4	46.3663	92.9577	75.4859	-1.01412	0.278541	-3.64082	0.000271766	0.000939751	FALSE
EVI2A	74.0345	63.0137	67.1465	0.267257	0.207457	1.28826	0.197657	0.296086	TRUE
EVPL	344.867	603.15	506.294	-0.807779	0.325907	-2.47855	0.0131917	0.0293148	FALSE
F11R	895.7	569.211	691.645	0.654653	0.307033	2.1322	0.0329908	0.0627588	TRUE
F3	1055.95	201.562	521.96	2.39168	0.366119	6.53253	6.46667e-11	7.2505e-10	TRUE
FAM174B	31.3024	44.7797	39.7257	-0.457287	0.217949	-2.09813	0.0358933	0.0674139	FALSE
FAP	210.33	53.3622	112.225	1.9782	0.299412	6.60696	3.92281e-11	4.60774e-10	TRUE
FASLG	21.2951	16.1419	18.0744	0.524622	0.265643	1.97492	0.0482778	0.0877118	TRUE
FBLN1	741.062	1208.99	1033.52	-0.706627	0.32923	-2.1463	0.031849	0.0610576	FALSE
FBLN5	214.396	426.857	347.184	-0.990069	0.291248	-3.3994	0.000675349	0.00215413	FALSE
FBN1	523.853	278.064	370.235	0.91705	0.317679	2.88672	0.00389277	0.0102151	TRUE
FBN2	66.6273	26.1867	41.3519	1.41332	0.310998	4.54448	5.50716e-06	2.61237e-05	TRUE
FBP1	77.9218	590.019	397.983	-2.92448	0.36958	-7.913	2.51264e-15	5.99791e-14	FALSE
FCF1	1238.84	860.968	1002.67	0.524305	0.237334	2.20914	0.0271646	0.0536048	TRUE
FERMT2	161.461	101.74	124.135	0.670426	0.235974	2.84111	0.00449575	0.0115516	TRUE
FGF18	26.6252	29.3793	24.7572	0.181169	0.326911	0.554186	0.579451	0.691603	TRUE
FGF2	51.9345	95.6557	79.2602	-0.881388	0.27912	-3.15774	0.00158996	0.00461401	FALSE
FGF9	16.6917	23.8381	21.1582	-0.497186	0.273467	-1.81808	0.0690514	0.119668	FALSE
FGFR1	245.458	297.256	277.832	-0.27441	0.257759	-1.0646	0.287059	0.398543	FALSE
FGFR2	42.6556	153.14	111.708	-1.8343	0.28305	-6.4805	9.14215e-11	1.00973e-09	FALSE
FGFR3	753.786	968.616	888.055	-0.361224	0.467713	-0.772319	0.439925	0.560318	FALSE
FGFR4	29.9994	47.9459	41.2159	-0.636818	0.392856	-1.621	0.105019	0.171933	FALSE
FGL2	118.109	191.077	163.714	-0.691494	0.221016	-3.12871	0.00175574	0.00499711	FALSE
FHL1	222.551	406.327	337.411	-0.868823	0.337881	-2.57139	0.0101292	0.0233508	FALSE
FLI1	79.4183	100.067	92.3235	-0.33606	0.204442	-1.64379	0.10022	0.165542	FALSE
FLT1	58.4777	107.667	89.2209	-0.892337	0.237891	-3.75103	0.000176109	0.000632624	FALSE
FLT4	39.9774	38.3289	38.9471	0.121506	0.239745	0.506813	0.612286	0.716333	TRUE
FMOD	732.487	587.58	641.92	0.318198	0.258231	1.23222	0.217866	0.321771	TRUE
FN1	1895.88	258.672	872.624	2.87291	0.282473	10.1705	2.68397e-24	1.5278e-22	TRUE
FOXC2	27.0216	13.3755	18.4928	1.16687	0.322355	3.61983	0.000294802	0.0010007	TRUE
FOXO4	146.784	167.32	159.619	-0.19369	0.212507	-0.911452	0.362057	0.479412	FALSE
FRAS1	27.7514	43.1333	37.3651	-0.606609	0.270886	-2.23935	0.025133	0.0499957	FALSE
FREM1	25.0459	71.4751	54.0641	-1.53016	0.198557	-7.70639	1.29423e-14	2.58845e-13	FALSE
FREM2	12.2852	22.5538	18.7031	-0.898904	0.31694	-2.8362	0.00456542	0.01169	FALSE
FST	227.627	81.0535	136.018	1.4881	0.304679	4.88416	1.03872e-06	5.69375e-06	TRUE
FSTL1	3907.28	2104.93	2780.81	0.893153	0.304015	2.93785	0.00330494	0.00889328	TRUE
FUT3	43.0096	77.2822	64.43	-0.852782	0.280469	-3.04056	0.00236136	0.0065692	FALSE
FXYD6	155.621	288.569	238.714	-0.886833	0.238507	-3.71828	0.000200587	0.000713711	FALSE
GALNT7	91.8662	47.4681	64.1174	0.959049	0.234954	4.08185	4.46784e-05	0.000185741	TRUE
GDF15	32.1666	15.6575	21.8484	1.08603	0.322967	3.36268	0.000771895	0.00242812	TRUE
GDF6	25.0857	7.69904	14.219	1.75797	0.381569	4.60722	4.08086e-06	1.97375e-05	TRUE
GIMAP4	205.5	193.808	198.193	0.0840905	0.249238	0.33739	0.735823	0.822632	TRUE
GIMAP6	77.3149	80.7436	79.4579	-0.0411586	0.254816	-0.161523	0.871682	0.926788	FALSE
GJA5	29.7725	32.5151	31.4866	-0.122085	0.259646	-0.470197	0.638214	0.737935	FALSE
GLYR1	136.343	169.589	157.122	-0.31846	0.245579	-1.29678	0.194708	0.292854	FALSE
GPATCH3	75.891	68.3412	71.1724	0.177303	0.153711	1.15348	0.248712	0.358765	TRUE
GPI	746.571	959.462	879.628	-0.363495	0.201155	-1.80704	0.0707559	0.121766	FALSE
GPR124	62.0797	111.75	93.1234	-0.841723	0.317053	-2.65483	0.00793475	0.0188196	FALSE
GPR56	766.974	844.467	815.407	-0.140077	0.233611	-0.599614	0.548764	0.659229	FALSE
GPX1	623.844	467.175	525.926	0.413679	0.192197	2.15237	0.0313679	0.0602915	TRUE
GREM1	448.734	117.45	241.682	1.93281	0.319356	6.05222	1.42861e-09	1.32147e-08	TRUE
GRHL2	150.854	181.458	169.981	-0.270786	0.229251	-1.18118	0.237533	0.345333	FALSE
GSN	1347.56	2768.38	2235.58	-1.03908	0.264689	-3.92567	8.64895e-05	0.000329908	FALSE
GTF2I	772.2	987.034	906.471	-0.355667	0.18694	-1.90257	0.0570963	0.10108	FALSE
GZMK	141.432	72.3701	98.2682	0.967073	0.416788	2.3203	0.0203245	0.0417781	TRUE
HAPLN1	14.3854	15.8235	15.2842	-0.0711926	0.254175	-0.280093	0.779406	0.854069	FALSE
HAS1	31.8452	24.0425	26.9685	0.481299	0.445437	1.08051	0.279916	0.390089	TRUE
HDAC3	230.236	234.576	232.948	-0.0235945	0.196137	-0.120296	0.904248	0.943823	FALSE
HDAC5	242.761	310.783	285.274	-0.358382	0.157549	-2.27473	0.0229219	0.0462185	FALSE
HDHD3	102.034	203.578	165.499	-0.992448	0.192508	-5.15536	2.53149e-07	1.56109e-06	FALSE
HEG1	391.84	305.319	337.765	0.359696	0.240758	1.49401	0.135172	0.213733	TRUE
HGF	26.2275	34.2402	31.2354	-0.377361	0.196862	-1.91688	0.0552535	0.0980798	FALSE
HIF1A	2012.32	634.723	1151.32	1.66282	0.221782	7.49752	6.50351e-14	1.04622e-12	TRUE
HIPK1	267.386	312.209	295.401	-0.221662	0.198962	-1.11409	0.265239	0.374099	FALSE
HIPK2	309.958	454.994	400.606	-0.554016	0.281206	-1.97014	0.0488221	0.088118	FALSE
HK2	1229.71	965.656	1064.68	0.348903	0.419881	0.830956	0.405998	0.525243	TRUE
HK3	24.3923	24.4033	24.3992	0.0695274	0.260723	0.266671	0.789722	0.861939	TRUE
HKDC1	14.7157	13.5128	13.9639	0.310216	0.302594	1.02519	0.305274	0.417322	TRUE
HLA-DPB1	1474.27	987.644	1170.13	0.578074	0.274136	2.10872	0.0349691	0.0661819	TRUE
HOXA5	25.7651	23.6614	24.4503	0.103161	0.30397	0.339378	0.734325	0.822632	TRUE
HOXA7	29.8026	14.7137	20.3721	1.0699	0.363322	2.94478	0.00323184	0.0087603	TRUE
HOXB13	16.7172	13.9024	14.958	0.345917	0.398698	0.867617	0.385604	0.503258	TRUE
HOXB3	87.3621	55.2051	67.264	0.686794	0.256249	2.68019	0.00735815	0.0176787	TRUE
HPSE	90.6214	89.4968	89.9185	0.0272648	0.32461	0.0839924	0.933062	0.965173	TRUE
HRAS	108.682	143.455	130.415	-0.402661	0.198206	-2.03153	0.0422012	0.0776838	FALSE
HSD17B12	398.055	1087.39	828.889	-1.45031	0.311244	-4.6597	3.16671e-06	1.60505e-05	FALSE
HSP90B1	468.724	424.88	441.321	0.139712	0.231442	0.603661	0.546069	0.658129	TRUE
HSPB1	6117.63	2509.94	3862.82	1.28485	0.27757	4.62894	3.67545e-06	1.80122e-05	TRUE
HSPG2	1426.61	910.204	1103.86	0.646594	0.272729	2.37083	0.017748	0.0373112	TRUE
HUNK	27.5612	23.0646	24.7508	0.281869	0.295213	0.954798	0.33968	0.454544	TRUE
ICAM1	446.259	196.87	290.391	1.18653	0.292331	4.05887	4.93104e-05	0.0002016	TRUE
ID1	1511.5	1209.68	1322.87	0.320719	0.287766	1.11451	0.265059	0.374099	TRUE
ID2	147.716	196.385	178.134	-0.406633	0.233716	-1.73986	0.081884	0.137548	FALSE
ID4	227.429	600.634	460.682	-1.3994	0.382684	-3.6568	0.00025538	0.000891421	FALSE
IFNG	21.6066	11.5314	15.3096	1.02129	0.32467	3.14561	0.00165739	0.00477226	TRUE
IGF1	81.3829	129.391	111.388	-0.675757	0.349753	-1.9321	0.0533473	0.0953551	FALSE
IGFBP4	2115.57	2652.22	2450.98	-0.326179	0.313185	-1.04149	0.297647	0.409403	FALSE
IGFBP7	1677.92	829.859	1147.88	1.01435	0.272803	3.71825	0.000200611	0.000713711	TRUE
IL10RA	134.919	122.37	127.076	0.135572	0.217654	0.622878	0.533365	0.647033	TRUE
IL11	155.623	15.9813	68.3471	3.33179	0.400952	8.3097	9.59472e-17	2.95837e-15	TRUE
IL15	83.9449	57.2595	67.2665	0.564179	0.223345	2.52604	0.0115355	0.026185	TRUE
IL18	262.073	327.226	302.794	-0.31909	0.387243	-0.824005	0.409937	0.526655	FALSE
IL1A	176.558	32.4948	86.5186	2.45993	0.439006	5.6034	2.10187e-08	1.57109e-07	TRUE
IL1B	114.287	72.1815	87.9709	0.662015	0.357795	1.85027	0.0642753	0.112179	TRUE
IL1RL1	35.5679	57.2944	49.1469	-0.646097	0.266472	-2.42463	0.0153239	0.0334505	FALSE
IL1RN	217.62	184.163	196.71	0.238184	0.269139	0.884984	0.376165	0.495306	TRUE
IL6	72.3631	53.183	60.3755	0.447727	0.541208	0.827273	0.408082	0.526639	TRUE
ILK	181.832	176.835	178.709	0.0306503	0.146631	0.209031	0.834424	0.894836	TRUE
INHBA	405.619	29.9032	170.797	3.78915	0.357061	10.6121	2.61879e-26	1.9379e-24	TRUE
INHBE	20.5369	23.3364	22.2866	-0.108972	0.358763	-0.303744	0.761323	0.838361	FALSE
IRF6	987.636	565.399	723.738	0.803216	0.245959	3.26564	0.00109215	0.0033259	TRUE
ISL1	14.3545	12.972	13.4904	0.240859	0.302053	0.797407	0.425215	0.544392	TRUE
ISLR	545.808	325.094	407.862	0.750894	0.327382	2.29363	0.0218116	0.0442207	TRUE
ITGA1	165.862	94.8337	121.469	0.81082	0.201607	4.02177	5.77617e-05	0.000232302	TRUE
ITGA11	127.181	34.5471	69.2849	1.8709	0.358981	5.2117	1.8712e-07	1.20408e-06	TRUE
ITGA2	232.873	130.467	168.869	0.835707	0.229192	3.64632	0.000266022	0.000924208	TRUE
ITGA3	958.241	294.263	543.255	1.69847	0.248756	6.82783	8.6207e-12	1.09988e-10	TRUE
ITGA5	431.839	174.417	270.951	1.31533	0.22677	5.80028	6.62032e-09	5.44337e-08	TRUE
ITGA6	2320.69	350.438	1089.28	2.72538	0.358556	7.60099	2.93883e-14	5.30422e-13	TRUE
ITGA7	56.3333	158.085	119.928	-1.50303	0.27624	-5.44104	5.29713e-08	3.8057e-07	FALSE
ITGA8	18.2087	53.3998	40.2031	-1.60068	0.409749	-3.90648	9.36501e-05	0.00035539	FALSE
ITGA9	46.3668	64.8112	57.8945	-0.466738	0.200835	-2.32399	0.0201262	0.0414857	FALSE
ITGAM	50.7803	53.2717	52.3374	-0.088326	0.20154	-0.438255	0.661202	0.759766	FALSE
ITGB1	3313.71	838.914	1766.96	1.98156	0.242288	8.17853	2.87333e-16	7.87505e-15	TRUE
ITGB1BP1	50.4505	45.666	47.4602	0.148913	0.326871	0.455571	0.648699	0.747721	TRUE
ITGB2	189.314	129.899	152.18	0.536977	0.216112	2.48472	0.0129653	0.028986	TRUE
ITGB3	69.2749	40.2136	51.1116	0.845454	0.238343	3.54721	0.000389328	0.00130956	TRUE
ITGB4	3361.2	808.922	1766.02	2.05402	0.265114	7.74767	9.35944e-15	1.97733e-13	TRUE
ITGB7	31.7387	34.2137	33.2856	-0.103826	0.249194	-0.416647	0.676937	0.77424	FALSE
ITGB8	466.882	277.897	261.65	-0.249455	0.271433	-0.919027	0.358081	0.476583	FALSE
ITM2A	66.4143	312.742	220.369	-2.23773	0.321477	-6.96078	3.3839e-12	4.55288e-11	FALSE
JAG1	689.4	343.502	473.214	1.00213	0.241662	4.14682	3.37125e-05	0.000141746	TRUE
JAM2	77.9138	139.095	116.152	-0.848978	0.240113	-3.53574	0.00040664	0.00135547	FALSE
JAM3	137.426	111.382	121.148	0.298839	0.231931	1.28848	0.197577	0.296086	TRUE
JUN	537.232	641.872	602.632	-0.257103	0.39148	-0.656746	0.511344	0.625446	FALSE
KCNJ8	60.0265	60.8657	60.551	-0.0225354	0.204716	-0.110081	0.912345	0.950895	FALSE
KDM1A	221.816	229.392	226.551	-0.0566005	0.179407	-0.315486	0.752393	0.833489	FALSE
KDR	56.4271	82.3104	72.6042	-0.557016	0.177922	-3.13067	0.00174409	0.00498312	FALSE
KIAA1462	130.251	110.684	118.022	0.256971	0.224691	1.14366	0.252764	0.362491	TRUE
KISS1	16.8	17.7698	17.4061	0.0104597	0.371789	0.0281333	0.977556	0.987662	TRUE
KLK3	25.0489	19.375	21.5028	0.472732	0.332203	1.42302	0.15473	0.239541	TRUE
KRAS	277.822	274.106	275.5	0.0218912	0.175552	0.124699	0.900762	0.942806	TRUE
KRT1	699.164	6295.88	4197.11	-3.1707	0.792531	-4.00073	6.31473e-05	0.000252589	FALSE
KRT14	12799.4	10588.6	11417.6	0.273529	0.383017	0.714143	0.475139	0.591924	TRUE
KRT19	357.987	53.0333	167.391	2.74755	0.679985	4.04061	5.33134e-05	0.000216769	TRUE
KRT7	219.82	204.971	160.753	-1.25168	0.504084	-2.48309	0.013025	0.0290316	FALSE
LAD1	1338.89	1031.74	1146.92	0.375771	0.245065	1.53335	0.125188	0.200085	TRUE
LAMA1	30.7982	22.8806	25.8497	0.481535	0.260766	1.84662	0.0648024	0.112832	TRUE
LAMA3	315.459	84.7928	171.293	1.90043	0.305333	6.22411	4.84282e-10	4.74517e-09	TRUE
LAMA4	536.489	355.667	423.476	0.589481	0.261155	2.2572	0.0239955	0.048121	TRUE
LAMA5	439.061	312.281	359.824	0.488638	0.188779	2.58842	0.00964182	0.0223657	TRUE
LAMB3	833.893	105.251	378.492	2.97701	0.25151	11.8366	2.526e-32	3.11539e-30	TRUE
LAMC1	672.52	330.543	458.784	1.02319	0.237714	4.3043	1.67516e-05	7.24922e-05	TRUE
LAMC2	1363.01	85.4684	564.547	3.99894	0.32694	12.2314	2.11252e-34	3.12653e-32	TRUE
LEFTY1	18.9607	16.1679	17.2152	0.303421	0.288982	1.04996	0.293735	0.406288	TRUE
LGALS1	4230.42	1840.27	2736.57	1.20055	0.228497	5.2541	1.48751e-07	9.82819e-07	TRUE
LHFP	204.986	196.415	199.629	0.059065	0.248574	0.237615	0.81218	0.878674	TRUE
LIFR	65.7338	234.008	170.905	-1.82244	0.25735	-7.08155	1.42551e-12	2.06839e-11	FALSE
LLGL2	114.084	178.879	154.581	-0.649217	0.310504	-2.09085	0.0365416	0.0681129	FALSE
LOX	320.503	260.461	282.977	0.300002	0.310763	0.965373	0.334358	0.449741	TRUE
LOXL2	71.4335	21.7592	40.3871	1.68802	0.271249	6.22313	4.87342e-10	4.74517e-09	TRUE
LRG1	134.37	1060.06	712.924	-2.98097	0.58933	-5.05824	4.23137e-07	2.46552e-06	FALSE
LTBP4	472.458	454.093	460.98	0.0554165	0.233188	0.237647	0.812155	0.878674	TRUE
LUM	2747.34	610.617	1411.89	2.16762	0.269016	8.0576	7.78039e-16	1.98534e-14	TRUE
LY96	132.823	72.0312	94.828	0.901913	0.210666	4.28124	1.85853e-05	7.996e-05	TRUE
MAF	807.044	705.797	743.765	0.192657	0.212161	0.908071	0.363841	0.48079	TRUE
MAP2K1	245.122	359.13	316.377	-0.552688	0.228226	-2.42167	0.0154493	0.0336126	FALSE
MAP2K2	546.86	540.013	542.581	0.0166253	0.208644	0.0796828	0.93649	0.96653	TRUE
MAP2K4	238.338	273.432	260.272	-0.195761	0.281397	-0.695678	0.486631	0.604206	FALSE
MAP3K7	231.273	273.566	257.706	-0.235286	0.147233	-1.59805	0.110032	0.179322	FALSE
MAPK1	212.998	318.284	278.802	-0.579153	0.205692	-2.81563	0.00486819	0.0123372	FALSE
MAPK3	304.095	396.349	361.754	-0.38292	0.213711	-1.79177	0.0731697	0.125337	FALSE
MAPKAPK3	89.2098	137.956	119.676	-0.627129	0.22677	-2.76549	0.0056837	0.0139732	FALSE
MCAM	179.676	203.889	194.809	-0.191145	0.25042	-0.763298	0.445286	0.5652	FALSE
MED1	239.282	211.321	221.807	0.176097	0.171907	1.02437	0.30566	0.417322	TRUE
MED23	94.286	123.656	112.642	-0.395433	0.178738	-2.21236	0.0269418	0.0533073	FALSE
MEG3	138.258	147.641	144.122	-0.100363	0.297584	-0.337258	0.735922	0.822632	FALSE
MEOX2	36.2358	136.363	98.8152	-1.93157	0.210399	-9.18053	4.28972e-20	1.984e-18	FALSE
MET	255.963	60.4805	133.786	2.08913	0.278632	7.49783	6.48823e-14	1.04622e-12	TRUE
MFAP4	267.098	850.829	631.93	-1.6728	0.410294	-4.07708	4.56051e-05	0.000188535	FALSE
MGAT5	136.837	149.369	144.669	-0.129512	0.172978	-0.74872	0.454026	0.573037	FALSE
MGP	640.852	1271.22	1034.83	-0.987771	0.385535	-2.56208	0.0104047	0.0238373	FALSE
MISP	51.7502	12.8754	27.4535	2.17308	0.278365	7.80657	5.87641e-15	1.27898e-13	TRUE
MMP1	3898.77	29.5096	1480.48	7.05832	0.477548	14.7803	1.96233e-49	7.2606e-47	TRUE
MMP10	349.184	12.3607	138.669	4.90479	0.473386	10.3611	3.72731e-25	2.50747e-23	TRUE
MMP12	257.994	18.5019	108.311	3.83628	0.427878	8.96581	3.08008e-19	1.34074e-17	TRUE
MMP13	341.667	10.9137	134.946	5.04734	0.493356	10.2306	1.44577e-24	8.9156e-23	TRUE
MMP14	943.058	185.956	469.869	2.33895	0.275518	8.48929	2.07907e-17	7.32626e-16	TRUE
MMP17	70.4106	44.9879	54.5214	0.682899	0.23142	2.9509	0.00316846	0.00865188	TRUE
MMP2	1375.04	931.192	1097.63	0.56216	0.394794	1.42393	0.154466	0.239541	TRUE
MMP24	14.7783	18.9274	17.3715	-0.232069	0.344949	-0.672765	0.501097	0.616991	FALSE
MMP3	1244.67	25.8553	482.909	5.61431	0.501621	11.1923	4.44615e-29	4.11269e-27	TRUE
MMP9	582.599	122.144	294.815	2.2532	0.377825	5.9636	2.46741e-09	2.19986e-08	TRUE
MMRN2	118.698	177.042	155.163	-0.584936	0.212325	-2.75491	0.00587077	0.0143853	FALSE
MPDZ	60.7388	86.2894	76.7079	-0.524047	0.189412	-2.76671	0.00566249	0.0139675	FALSE
MRC1	212.7	264.644	245.165	-0.314723	0.258649	-1.21679	0.223682	0.327772	FALSE
MS4A4A	235.851	238.771	237.676	-0.0160864	0.305131	-0.0527197	0.957955	0.98048	FALSE
MS4A6A	47.3066	45.7785	46.3516	0.0540077	0.216884	0.249016	0.803348	0.873704	TRUE
MTA1	310.621	265.987	282.725	0.224719	0.304339	0.738382	0.460282	0.576326	TRUE
MTBP	53.0882	33.0099	40.5392	0.663936	0.198494	3.34487	0.000823224	0.00256729	TRUE
MTDH	532.46	402.384	451.162	0.403714	0.204801	1.97125	0.0486949	0.0881032	TRUE
MTMR14	191.882	195.646	194.234	-0.0288845	0.191565	-0.150781	0.880148	0.933108	FALSE
MUC1	249.119	865.47	634.338	-1.79598	0.627464	-2.86229	0.00420595	0.0108825	FALSE
MYC	896.055	779.733	823.354	0.199734	0.22118	0.903038	0.366506	0.483448	TRUE
MYCL	40.9035	49.6345	46.3604	-0.263657	0.350191	-0.752895	0.451513	0.572123	FALSE
MYH11	47.0407	252.423	175.405	-2.42774	0.411723	-5.89653	3.71223e-09	3.15753e-08	FALSE
MYLK	610.68	1987.57	1471.23	-1.70304	0.315129	-5.40425	6.50816e-08	4.54343e-07	FALSE
MYO1D	242.199	403.597	343.073	-0.737292	0.240909	-3.06046	0.00220995	0.00617118	FALSE
MYO5C	85.5348	85.6946	70.1561	-0.965512	0.199932	-4.8292	1.37084e-06	7.3509e-06	FALSE
NAA15	174.18	170.474	171.864	0.0342061	0.235414	0.145302	0.884473	0.933744	TRUE
NAP1L3	20.1684	22.4247	21.5786	-0.104045	0.257316	-0.404348	0.685957	0.781478	FALSE
NCL	442.954	491.711	473.427	-0.152014	0.18416	-0.825444	0.40912	0.526639	FALSE
NDNF	23.7858	39.7035	33.7343	-0.756693	0.291732	-2.59379	0.00949235	0.0220891	FALSE
NDP	14.1007	17.9689	16.5183	-0.217146	0.254577	-0.852969	0.393677	0.511987	FALSE
NDRG1	3995.9	736.023	1958.48	2.43962	0.303013	8.05119	8.19918e-16	2.02246e-14	TRUE
NF1	386.525	273.699	316.009	0.496541	0.193801	2.56212	0.0104036	0.0238373	TRUE
NF2	169.287	167.931	168.44	0.0140135	0.146197	0.0958539	0.923637	0.959959	TRUE
NFAT5	106.333	144.39	130.119	-0.437687	0.18549	-2.35963	0.0182931	0.0383481	FALSE
NFATC2	211.987	225.726	197.307	-0.586143	0.216893	-2.70246	0.0068829	0.0167272	FALSE
NFKB1	61.0578	60.8863	60.9506	0.00940334	0.204436	0.0459964	0.963313	0.980539	TRUE
NID2	303.358	115.054	185.668	1.39031	0.271617	5.11864	3.07744e-07	1.85147e-06	TRUE
NME1	408.955	365.842	382.01	0.159454	0.220331	0.723704	0.469247	0.586559	TRUE
NME4	359.192	166.73	238.904	1.11271	0.347924	3.19814	0.00138316	0.00407783	TRUE
NOL7	222.74	258.751	245.247	-0.215785	0.230568	-0.935885	0.349332	0.466617	FALSE
NOS2	19.6856	15.976	17.3671	0.413816	0.381653	1.08427	0.278244	0.389963	TRUE
NOS3	40.0383	48.4025	45.2659	-0.268668	0.24056	-1.11685	0.26406	0.374099	FALSE
NOTCH1	178.275	277.048	240.008	-0.642289	0.244482	-2.62714	0.00861062	0.0202281	FALSE
NOX5	17.7868	23.5036	21.3598	-0.351934	0.253178	-1.39006	0.16451	0.253092	FALSE
NPR1	66.5093	67.0859	66.8696	-0.00443914	0.32735	-0.0135608	0.98918	0.990777	FALSE
NR3C1	389.56	409.49	402.016	-0.0748794	0.185194	-0.404329	0.685971	0.781478	FALSE
NR4A1	306.684	460.333	402.715	-0.587136	0.580139	-1.01206	0.311509	0.423744	FALSE
NR4A3	107.15	77.208	88.4364	0.473343	0.437521	1.08188	0.279308	0.389977	TRUE
NRCAM	22.6325	32.4219	28.7508	-0.495951	0.226748	-2.18723	0.0287257	0.0562034	FALSE
NRP1	866.953	622.648	714.262	0.474698	0.223277	2.12605	0.0334994	0.063563	TRUE
NRP2	261.678	132.61	181.01	0.978765	0.255908	3.82467	0.000130946	0.000482091	TRUE
NRXN1	17.32	33.3302	27.3264	-0.920058	0.318927	-2.88485	0.00391595	0.0102396	FALSE
NRXN3	13.7685	17.1649	15.8912	-0.271372	0.264617	-1.02553	0.305114	0.417322	FALSE
NTRK1	16.9564	11.7027	13.6728	0.631462	0.291564	2.16577	0.0303287	0.058446	TRUE
OAS1	259.2	337.612	308.207	-0.383194	0.278189	-1.37746	0.16837	0.256366	FALSE
OCLN	62.8513	74.6238	58.8006	-1.22727	0.25655	-4.78373	1.72073e-06	8.9672e-06	FALSE
OGN	83.3907	167.68	136.071	-1.00281	0.404973	-2.47623	0.0132777	0.0293299	FALSE
OLFML2B	324.236	143.969	211.569	1.18086	0.2881	4.09879	4.15313e-05	0.000173634	TRUE
OVOL2	119.744	80.4319	95.174	0.572404	0.302834	1.89016	0.0587369	0.103489	TRUE
P3H1	111.684	77.9697	90.6127	0.513825	0.180787	2.84216	0.00448095	0.0115516	TRUE
P3H2	122.852	55.8577	80.9807	1.15818	0.290678	3.98442	6.76462e-05	0.000267691	TRUE
PCOLCE	625.469	332.621	442.439	0.909144	0.295441	3.07725	0.00208923	0.00585619	TRUE
PDCD10	522.176	367.672	425.611	0.502544	0.191799	2.62017	0.00878872	0.0205812	TRUE
PDCL3	318.114	227.859	261.705	0.487255	0.196767	2.4763	0.0132752	0.0293299	TRUE
PDGFA	160.892	69.6058	103.838	1.24053	0.237422	5.22498	1.74176e-07	1.13062e-06	TRUE
PDGFC	163.091	75.416	108.294	1.11814	0.388886	2.87524	0.00403716	0.0104824	TRUE
PDGFRB	388.581	358.722	369.919	0.114287	0.300174	0.380736	0.703399	0.797114	TRUE
PDK1	130.005	165.194	151.998	-0.346178	0.218163	-1.58679	0.112561	0.182266	FALSE
PDPN	595.996	174.629	332.642	1.76336	0.297191	5.93343	2.96678e-09	2.61359e-08	TRUE
PECAM1	361.48	469.725	429.133	-0.379311	0.257188	-1.47484	0.140256	0.220828	FALSE
PFKFB1	17.3244	17.0973	17.1825	0.0380787	0.750238	0.0507554	0.95952	0.980493	TRUE
PFKFB4	75.4644	108.91	96.3679	-0.535134	0.301864	-1.77277	0.0762676	0.129445	FALSE
PGK1	3035.74	1790.03	2257.17	0.760924	0.225382	3.37615	0.000735079	0.00233459	TRUE
PIK3CA	204.345	133.599	160.129	0.616774	0.175643	3.51152	0.000445548	0.0014785	TRUE
PIK3CD	110.061	64.0673	81.3151	0.788237	0.226501	3.48007	0.000501289	0.00165605	TRUE
PIK3CG	93.4489	64.4857	75.3469	0.51888	0.231305	2.24327	0.0248793	0.0496245	TRUE
PIK3R1	302.207	529.447	444.232	-0.809612	0.194076	-4.17162	3.02446e-05	0.000127891	FALSE
PIK3R2	443.245	272.743	336.681	0.699511	0.222888	3.1384	0.00169872	0.00487229	TRUE
PIK3R5	90.2974	71.2874	78.4162	0.365635	0.229976	1.58988	0.111862	0.18153	TRUE
PIK3R6	21.2344	19.7838	20.3278	0.128142	0.252218	0.50806	0.611412	0.716333	TRUE
PITX2	26.5	20.06	22.475	0.432075	0.268981	1.60634	0.108199	0.176748	TRUE
PKM	2230.2	770.469	1317.87	1.53192	0.219074	6.99272	2.69616e-12	3.69474e-11	TRUE
PKN1	265.411	140.602	187.405	0.923805	0.20027	4.6128	3.97286e-06	1.93416e-05	TRUE
PKNOX1	51.5375	33.5682	40.3067	0.667153	0.255009	2.61619	0.00889171	0.0207567	TRUE
PLA2G2A	234.185	346.708	304.512	-0.56726	0.502599	-1.12865	0.259044	0.370062	FALSE
PLA2G3	24.6707	45.1273	37.4561	-0.879255	0.464973	-1.89098	0.0586268	0.103489	FALSE
PLAU	1226.2	120.973	535.432	3.34071	0.205973	16.2192	3.69139e-59	2.73163e-56	TRUE
PLAUR	453.365	70.2697	213.931	2.70562	0.244516	11.0652	1.84955e-28	1.52074e-26	TRUE
PLCG1	245.951	274.593	263.852	-0.16502	0.143642	-1.14883	0.250627	0.360825	FALSE
PLCG2	89.0838	96.8709	93.9507	-0.125504	0.206478	-0.60783	0.5433	0.65586	FALSE
PLEKHO1	613.871	314.906	427.018	0.965538	0.177704	5.43341	5.52885e-08	3.93399e-07	TRUE
PLS1	55.0536	33.1884	41.3879	0.749068	0.324209	2.31044	0.0208636	0.0426493	TRUE
PLXDC1	107.053	80.5214	90.4709	0.40793	0.271239	1.50395	0.132593	0.210105	TRUE
PLXNC1	183.944	80.2188	119.116	1.20413	0.19721	6.1058	1.02288e-09	9.58139e-09	TRUE
PLXND1	294.094	276.062	282.824	0.0851182	0.204129	0.416982	0.676691	0.77424	TRUE
PMP22	386.392	499.257	456.933	-0.365392	0.240018	-1.52235	0.127921	0.203572	FALSE
PNPLA6	170.178	121.634	139.838	0.471346	0.205778	2.29056	0.0219891	0.0444588	TRUE
POPDC3	102.258	15.181	47.8349	2.7932	0.389361	7.1738	7.29445e-13	1.07958e-11	TRUE
POSTN	2347.79	358.242	1104.32	2.71365	0.369554	7.34306	2.08768e-13	3.21851e-12	TRUE
PPFIBP2	59.9014	164.313	125.159	-1.45737	0.246684	-5.90786	3.46572e-09	2.98213e-08	FALSE
PPL	211.454	671.692	499.103	-1.66764	0.367878	-4.53312	5.81176e-06	2.72196e-05	FALSE
PPP1R16B	41.8298	31.9914	35.6808	0.388349	0.209556	1.85319	0.0638547	0.111708	TRUE
PPP2CB	769.271	808.165	793.58	-0.0706847	0.225988	-0.312781	0.754447	0.834515	FALSE
PPP2R1A	850.981	888.266	874.284	-0.0644964	0.161969	-0.398203	0.69048	0.783674	FALSE
PPP3R1	1522.82	1204.3	1323.75	0.338803	0.236904	1.43013	0.152681	0.238163	TRUE
PRELP	24.7078	69.5507	52.7346	-1.4859	0.285351	-5.20727	1.91635e-07	1.2225e-06	FALSE
PRF1	141.079	79.2247	102.42	0.856169	0.251017	3.4108	0.000647728	0.00208399	TRUE
PRKCB	78.0669	57.2474	65.0547	0.472986	0.261511	1.80866	0.0705033	0.121614	TRUE
PRKCZ	70.7595	77.3614	74.8857	-0.143849	0.169903	-0.846657	0.397186	0.515645	FALSE
PROK2	28.4814	26.7226	27.3822	0.168139	0.341427	0.492459	0.622395	0.723033	TRUE
PROM1	44.7755	28.7543	24.3404	-0.807858	0.395277	-2.04378	0.0409756	0.0756158	FALSE
PRPF38A	264.17	268.886	267.118	-0.0282417	0.203278	-0.138932	0.889504	0.93632	FALSE
PRR15L	33.8177	24.035	19.9745	-0.860152	0.31835	-2.70191	0.00689432	0.0167272	FALSE
PRSS22	183.286	230.488	212.787	-0.33542	0.300914	-1.11467	0.26499	0.374099	FALSE
PRSS8	115.425	442.674	319.956	-1.94105	0.331257	-5.85964	4.63861e-09	3.90065e-08	FALSE
PTEN	860.203	789.596	816.073	0.124617	0.222698	0.559579	0.575766	0.688315	TRUE
PTGDS	150.693	994.004	677.762	-2.72389	0.379592	-7.17582	7.18742e-13	1.07958e-11	FALSE
PTGIS	86.0263	91.7089	89.578	-0.104896	0.320864	-0.326916	0.743731	0.826368	FALSE
PTGS2	116.149	34.4989	65.1176	1.7682	0.417111	4.23916	2.24353e-05	9.54144e-05	TRUE
PTK2	287.333	155.407	204.879	0.88987	0.277315	3.20888	0.00133251	0.0039603	TRUE
PTK2B	119.432	207.042	174.189	-0.782346	0.19578	-3.99606	6.44059e-05	0.000256238	FALSE
PTPRB	29.8904	44.4609	38.997	-0.555225	0.229362	-2.42074	0.015489	0.0336126	FALSE
PTPRC	93.361	67.1908	77.0046	0.490598	0.239202	2.05098	0.0402688	0.074684	TRUE
PTPRM	114.323	172.316	150.568	-0.599336	0.208189	-2.87881	0.00399178	0.0104011	FALSE
PTRF	178.83	58.3788	103.548	1.61278	0.244779	6.58871	4.43652e-11	5.12973e-10	TRUE
PTTG1	431.485	187.593	279.053	1.19604	0.256855	4.65647	3.2167e-06	1.61929e-05	TRUE
PTX3	89.0289	70.4767	77.4338	0.338467	0.493935	0.685246	0.493189	0.609282	TRUE
PXDN	313.332	78.1387	166.336	2.00975	0.257113	7.81662	5.42612e-15	1.25479e-13	TRUE
PYCARD	151.752	146.995	148.779	0.0345952	0.206799	0.167289	0.867143	0.923961	TRUE
QKI	878.761	773.912	813.231	0.184394	0.202347	0.911275	0.362151	0.479412	TRUE
RAB25	225.566	425.064	324.64	-1.43573	0.278477	-5.15564	2.52767e-07	1.56109e-06	FALSE
RAC1	2218.08	1262.41	1620.79	0.813425	0.326363	2.49239	0.0126886	0.0284533	TRUE
RAC2	513.583	161.827	293.736	1.66529	0.302373	5.5074	3.6417e-08	2.66818e-07	TRUE
RAF1	320.831	324.498	323.123	-0.0158834	0.250283	-0.0634618	0.949399	0.974418	FALSE
RAMP1	45.0079	40.3356	42.0877	0.156948	0.235799	0.665603	0.505665	0.62055	TRUE
RAMP2	85.3552	154.437	128.532	-0.853482	0.2588	-3.29784	0.000974306	0.00299165	FALSE
RB1	198.714	145.035	165.165	0.454459	0.209411	2.17017	0.0299936	0.0579511	TRUE
RBL1	78.5615	64.6207	69.8485	0.290476	0.328772	0.883518	0.376956	0.495466	TRUE
RBL2	276.141	421.048	366.708	-0.610028	0.196762	-3.10033	0.00193306	0.00545978	FALSE
RBM47	77.7634	345.804	245.289	-2.1552	0.287244	-7.50305	6.23506e-14	1.04622e-12	FALSE
RBPJ	445.928	333.517	375.671	0.419737	0.258879	1.62137	0.104939	0.171933	TRUE
RBX1	1179.33	987.447	1059.4	0.255447	0.184988	1.38088	0.167315	0.25541	TRUE
RELN	23.1481	36.6391	31.5799	-0.65165	0.233713	-2.78825	0.00529944	0.0132935	FALSE
RGCC	669.231	805.132	754.169	-0.263821	0.275532	-0.957499	0.338315	0.453539	FALSE
RHOA	2204.51	1771.36	1933.79	0.316278	0.305895	1.03394	0.301163	0.41347	TRUE
RNH1	580.563	540.823	555.726	0.0986456	0.197804	0.498703	0.617989	0.720176	TRUE
ROBO4	55.2374	55.3066	55.2807	-0.00501762	0.197075	-0.0254605	0.979688	0.987662	FALSE
ROCK1	812.371	445.717	583.212	0.866707	0.218194	3.97218	7.12186e-05	0.000278845	TRUE
ROCK2	550.952	340.571	419.464	0.693866	0.223578	3.10346	0.00191273	0.00542305	TRUE
RORA	260.831	1421.44	986.214	-2.44578	0.326547	-7.48982	6.89691e-14	1.0859e-12	FALSE
RORB	18.8845	23.8096	21.9627	-0.330894	0.259593	-1.27466	0.202429	0.30262	FALSE
RPS27A	12820.9	19845.6	17211.4	-0.630247	0.26869	-2.34562	0.0189952	0.0395957	FALSE
RPS6KB1	397.984	355.315	371.316	0.166752	0.212005	0.786549	0.431546	0.551544	TRUE
RPS6KB2	252.558	335.376	304.319	-0.411423	0.219591	-1.87358	0.0609878	0.106945	FALSE
RRAS	148.176	83.8658	107.982	0.842305	0.198464	4.24413	2.19444e-05	9.38662e-05	TRUE
RTN4	1202.32	4240.46	3101.15	-1.81836	0.294728	-6.16962	6.84541e-10	6.49437e-09	FALSE
RUNX1	352.543	175.405	241.832	1.00827	0.198626	5.0762	3.85056e-07	2.29792e-06	TRUE
RUNX1T1	55.8271	126.137	99.7709	-1.19608	0.224501	-5.32772	9.94529e-08	6.69047e-07	FALSE
S100A14	283.048	562.159	457.492	-0.991881	0.294284	-3.37049	0.000750356	0.00237292	FALSE
S100A7	8295.97	10433.2	9631.72	-0.330706	0.628404	-0.526263	0.598705	0.706484	FALSE
S1PR1	62.0346	68.1319	65.8454	-0.106355	0.201631	-0.527475	0.597864	0.706484	FALSE
SACS	57.9888	56.2048	56.8738	0.0686251	0.207853	0.330161	0.741278	0.825249	TRUE
SAMSN1	116.349	64.2752	83.8028	0.868147	0.187316	4.63468	3.5749e-06	1.76362e-05	TRUE
SAP130	139.872	154.479	149.001	-0.146808	0.160876	-0.912549	0.36148	0.479412	FALSE
SCG2	13.0816	15.6875	14.7103	-0.169057	0.342985	-0.492898	0.622085	0.723033	FALSE
SCNN1A	102.854	385.205	279.323	-1.90653	0.421733	-4.52072	6.16297e-06	2.8683e-05	FALSE
SDC4	2457.86	1160.64	1647.09	1.08353	0.34011	3.18583	0.0014434	0.00422179	TRUE
SELE	35.3609	57.6081	49.2654	-0.702193	0.439686	-1.59703	0.110259	0.179322	FALSE
SEMA3E	14.8064	37.5353	29.0119	-1.34174	0.291512	-4.60268	4.17091e-06	2.0042e-05	FALSE
SERINC5	246.184	372.024	324.834	-0.597148	0.160678	-3.71642	0.000202068	0.000715455	FALSE
SERPINA1	133.112	56.8397	85.4417	1.24113	0.28574	4.34356	1.40192e-05	6.10248e-05	TRUE
SERPINE1	1072.27	109.636	470.625	3.30474	0.359099	9.20286	3.48563e-20	1.71958e-18	TRUE
SERPINF1	804.132	1082.76	978.273	-0.429624	0.25484	-1.68586	0.0918225	0.152694	FALSE
SERPING1	881.822	867.008	872.563	0.024029	0.249874	0.0961644	0.92339	0.959959	TRUE
SERPINH1	1551.26	487.143	886.188	1.66837	0.30832	5.41118	6.26112e-08	4.4126e-07	TRUE
SET	1148.18	632.765	826.046	0.85985	0.295233	2.91245	0.00358611	0.00954576	TRUE
SETD2	309.446	344.448	331.322	-0.160354	0.161356	-0.993791	0.320325	0.433346	FALSE
SF3A3	423.292	381.669	397.278	0.150538	0.171127	0.879685	0.37903	0.497309	TRUE
SFRP2	1579.7	1106.26	1283.8	0.514331	0.418174	1.22995	0.218718	0.321771	TRUE
SH2B3	182.052	136.99	153.888	0.413703	0.18625	2.22122	0.0263361	0.0522486	TRUE
SH2D3A	105.809	116.191	112.298	-0.129215	0.169182	-0.76376	0.44501	0.5652	FALSE
SH3YL1	173.369	164.924	147.781	-0.464847	0.182576	-2.54605	0.0108951	0.0248072	FALSE
SHB	72.0745	111.586	96.7694	-0.631981	0.280494	-2.2531	0.0242531	0.0485061	FALSE
SIRT1	83.475	115.189	103.296	-0.447169	0.189705	-2.35718	0.0184144	0.0384934	FALSE
SKP1	2179.06	2167.2	2171.65	0.00712057	0.22137	0.0321659	0.97434	0.987662	TRUE
SLC12A6	109.491	102.99	105.428	0.0985728	0.246196	0.400383	0.688875	0.783053	TRUE
SLC2A1	1234.47	327.275	667.471	1.91558	0.374158	5.11971	3.0601e-07	1.85147e-06	TRUE
SLC35A3	159.575	150.976	154.201	0.0797946	0.258559	0.308612	0.757616	0.83677	TRUE
SLC37A1	29.2	28.5325	28.7828	0.13276	0.223458	0.594115	0.552435	0.662564	TRUE
SLC44A4	20.9715	9.58281	13.8536	1.2245	0.403554	3.0343	0.00241097	0.00668209	TRUE
SLIT2	45.8239	73.3263	63.0129	-0.67736	0.311953	-2.17136	0.0299043	0.0579299	FALSE
SLPI	2375.04	399.419	1140.28	2.57181	0.534347	4.81299	1.48686e-06	7.80336e-06	TRUE
SMAD1	300.734	340.547	325.617	-0.183256	0.182728	-1.00289	0.315914	0.428708	FALSE
SMAD2	299.886	427.333	379.541	-0.511419	0.252909	-2.02214	0.0431617	0.0792546	FALSE
SMAD3	362.346	274.38	307.367	0.402703	0.260292	1.54712	0.121833	0.195568	TRUE
SMAD4	386.61	385.285	385.782	0.00607004	0.192158	0.0315888	0.9748	0.987662	TRUE
SMAD5	143.251	228.569	196.575	-0.675503	0.202002	-3.34403	0.000825696	0.00256729	FALSE
SMAD9	37.7747	45.858	42.8267	-0.265832	0.224834	-1.18235	0.237067	0.345333	FALSE
SMC3	349.486	274.089	302.363	0.347233	0.202337	1.71611	0.0861412	0.144218	TRUE
SMOC1	19.3185	29.6163	25.7546	-0.613109	0.253755	-2.41614	0.015686	0.0338414	FALSE
SMURF1	254.628	225.243	236.262	0.170579	0.17023	1.00205	0.316317	0.428708	TRUE
SMURF2	244.108	185.034	207.187	0.401557	0.221452	1.8133	0.0697863	0.120659	TRUE
SNAI1	66.0189	36.3924	47.5023	0.899657	0.276349	3.25551	0.00113189	0.00343277	TRUE
SNAI2	1059.41	301.315	585.601	1.81287	0.282364	6.42035	1.35961e-10	1.47958e-09	TRUE
SNAI3	33.9096	25.0655	28.3821	0.48537	0.284652	1.70514	0.088169	0.14728	TRUE
SNRPF	470.359	482.645	478.038	-0.0364835	0.246258	-0.148152	0.882223	0.933744	FALSE
SOD1	123.802	143.57	136.157	-0.210582	0.201832	-1.04335	0.296784	0.409062	FALSE
SORD	324.872	1593.6	1117.83	-2.29419	0.338441	-6.7787	1.21259e-11	1.52087e-10	FALSE
SOX2	40.865	18.3863	26.8158	1.17435	0.331824	3.53908	0.000401522	0.00134446	TRUE
SOX9	444.886	887.957	721.806	-0.997252	0.312667	-3.18951	0.00142516	0.00418499	FALSE
SP1	364.769	424.564	402.141	-0.216378	0.223433	-0.968427	0.332831	0.448625	FALSE
SPARC	8534.49	2349.76	4669.04	1.86069	0.31374	5.93069	3.01673e-09	2.62633e-08	TRUE
SPARCL1	248.752	525.318	421.606	-1.0788	0.296479	-3.63871	0.00027401	0.000943104	FALSE
SPDEF	22.7205	34.605	30.1483	-0.610095	0.291505	-2.09291	0.0363569	0.0679397	FALSE
SPHK2	134.296	96.747	110.828	0.46333	0.199085	2.3273	0.0199493	0.0413515	TRUE
SPINK5	342.583	2000.82	1378.98	-2.54562	0.461994	-5.51007	3.58691e-08	2.65431e-07	FALSE
SPINT1	352.322	643.444	534.273	-0.86894	0.254929	-3.40856	0.000653063	0.00209206	FALSE
SPP1	618.082	124.201	309.407	2.30991	0.587379	3.93257	8.40442e-05	0.000322242	TRUE
SRC	252.172	128.178	174.676	0.968289	0.176591	5.48323	4.17637e-08	3.02992e-07	TRUE
SRF	657.365	544.405	586.765	0.276664	0.224738	1.23106	0.218302	0.321771	TRUE
SRGN	880.454	433.926	601.374	1.02143	0.253396	4.03095	5.55509e-05	0.000224632	TRUE
SRPK2	373.951	304.112	330.301	0.297858	0.129436	2.3012	0.0213803	0.0434655	TRUE
SRPX2	75.4628	60.8538	66.3322	0.302069	0.253865	1.18988	0.234095	0.342352	TRUE
SSTR2	30.1403	22.3987	25.3018	0.50033	0.274858	1.82032	0.0687101	0.119356	TRUE
ST14	392.803	593.576	518.286	-0.595505	0.302831	-1.96646	0.0492455	0.0886659	FALSE
STAB1	271.666	246.561	255.975	0.140082	0.259456	0.539908	0.589261	0.699924	TRUE
STAB2	13.3408	33.1068	25.6945	-1.30522	0.257529	-5.06827	4.01449e-07	2.35772e-06	FALSE
STAT1	1293.55	535.367	819.686	1.27102	0.242501	5.24128	1.59466e-07	1.04429e-06	TRUE
STAT3	2550.18	2509.6	2524.82	0.0234461	0.194977	0.12025	0.904285	0.943823	TRUE
SULF1	410.531	37.5171	177.397	3.45537	0.278612	12.4021	2.54617e-35	4.71041e-33	TRUE
SV2B	33.7615	71.4811	57.3363	-1.09074	0.249549	-4.37084	1.23768e-05	5.45171e-05	FALSE
SYK	181.767	176.431	178.432	0.0449988	0.215292	0.209013	0.834438	0.894836	TRUE
SYNE1	56.0664	90.7303	77.7314	-0.693011	0.193117	-3.58856	0.000332512	0.00112356	FALSE
TACSTD2	4795.07	6381.72	5786.72	-0.412293	0.324346	-1.27115	0.203675	0.303259	FALSE
TAL1	53.8615	47.7015	50.0115	0.196266	0.300957	0.65214	0.514311	0.628036	TRUE
TBX1	85.5265	65.4714	72.9921	0.396237	0.28504	1.39011	0.164496	0.253092	TRUE
TBXA2R	29.5431	24.5151	26.4006	0.351838	0.276568	1.27216	0.203317	0.303259	TRUE
TCEB1	1718.21	1018.55	1280.92	0.75467	0.272738	2.76702	0.00565718	0.0139675	TRUE
TCEB2	59.4047	57.5957	58.2741	0.0758476	0.247298	0.306705	0.759068	0.837124	TRUE
TCF20	237.074	248.53	244.234	-0.0767364	0.211297	-0.363169	0.716479	0.807264	FALSE
TCF3	184.649	109.189	137.486	0.754035	0.252648	2.98453	0.00284015	0.00778413	TRUE
TDGF1	23.3482	25.1006	24.4434	-0.043446	0.307984	-0.141066	0.887818	0.935877	FALSE
TEK	30.1184	44.7288	39.2499	-0.576103	0.215863	-2.66884	0.00761141	0.0181692	FALSE
TF	27.7308	351.737	230.235	-3.68529	0.377155	-9.77128	1.49554e-22	7.90499e-21	FALSE
TFDP1	816.769	491.311	613.358	0.735005	0.317718	2.31339	0.0207014	0.042435	TRUE
TFPI2	47.5334	14.1358	26.6599	1.83726	0.417619	4.39936	1.08571e-05	4.86924e-05	TRUE
TGFB1	1575.94	287.784	770.844	2.45309	0.196005	12.5155	6.14386e-36	1.51549e-33	TRUE
TGFB2	87.1312	53.4931	66.1074	0.710041	0.322628	2.2008	0.0277499	0.0544693	TRUE
TGFBI	2675.29	545.549	1344.2	2.29334	0.275965	8.31025	9.5498e-17	2.95837e-15	TRUE
TGFBR2	567.58	651.579	620.079	-0.198135	0.205462	-0.964341	0.334875	0.449741	FALSE
THBS1	820.321	382.969	546.976	1.09884	0.37775	2.9089	0.00362705	0.0096121	TRUE
THBS2	1939.58	1211.16	1484.32	0.679484	0.310976	2.18501	0.0288884	0.0562564	TRUE
THBS4	96.5749	159.131	78.217	0.52111	0.448376	1.16222	0.245147	0.355008	TRUE
THY1	390.219	305.633	337.353	0.353311	0.338673	1.04322	0.296846	0.409062	TRUE
TIE1	102.624	93.6164	96.9944	0.122974	0.226229	0.543584	0.586728	0.698037	TRUE
TIMP1	593.682	483.824	525.021	0.293622	0.279352	1.05108	0.293222	0.406288	TRUE
TIMP2	2619.19	1599.65	1981.98	0.712109	0.283887	2.50843	0.0121271	0.0274225	TRUE
TIMP4	23.0239	209.265	139.425	-3.18649	0.377674	-8.43716	3.25143e-17	1.09366e-15	FALSE
TJP3	19.0663	63.1995	46.6496	-1.76248	0.266428	-6.61521	3.71021e-11	4.42832e-10	FALSE
TLK2	270.209	185.118	217.027	0.542513	0.16927	3.20501	0.00135057	0.0039977	TRUE
TLR4	194.306	163.253	174.898	0.258003	0.188368	1.36968	0.170788	0.259514	TRUE
TMC6	187.15	149.54	163.644	0.31136	0.178044	1.74877	0.0803301	0.135408	TRUE
TMEM100	18.3622	38.6289	31.0289	-1.08599	0.272875	-3.9798	6.89747e-05	0.000271496	FALSE
TMEM30B	575.762	467.884	508.338	0.300115	0.305143	0.983524	0.32535	0.439341	TRUE
TMPRSS2	13.4584	32.051	25.0788	-1.26823	0.410703	-3.08796	0.00201536	0.0056706	FALSE
TMPRSS4	48.7333	60.1169	55.8481	-0.281324	0.262085	-1.07341	0.283088	0.393769	FALSE
TNC	671.554	146.147	343.175	2.19653	0.383917	5.72138	1.05663e-08	8.49896e-08	TRUE
TNF	80.062	62.047	68.8026	0.385357	0.346015	1.1137	0.265408	0.374099	TRUE
TNFRSF12A	347.722	38.2615	154.309	3.21323	0.280948	11.4371	2.72892e-30	2.88486e-28	TRUE
TNFRSF1A	659.988	602.677	624.169	0.129862	0.11112	1.16866	0.24254	0.35192	TRUE
TNFSF10	880.437	350.544	549.254	1.32511	0.289421	4.57849	4.6835e-06	2.23599e-05	TRUE
TNFSF12	212.114	218.882	216.344	-0.0373715	0.224472	-0.166486	0.867775	0.923961	FALSE
TNFSF13	200.017	66.5445	116.597	1.58501	0.294725	5.37794	7.53448e-08	5.21077e-07	TRUE
TNMD	11.5878	23.7167	19.1683	-1.07227	0.284089	-3.77441	0.000160389	0.00058467	FALSE
TNN	16.2949	34.3809	27.5987	-1.11667	0.30356	-3.67858	0.00023454	0.000826475	FALSE
TNS1	302.189	562.479	464.87	-0.896946	0.193344	-4.63913	3.49887e-06	1.73769e-05	FALSE
TNXB	78.427	202.622	156.049	-1.37513	0.401946	-3.42117	0.000623523	0.00201488	FALSE
TOM1L1	95.6056	166.851	140.134	-0.804094	0.345777	-2.32547	0.0200468	0.0414374	FALSE
TPM2	1868.43	617.415	1086.55	1.59569	0.351756	4.53637	5.72305e-06	2.69749e-05	TRUE
TPSB2	447.596	1363.67	1020.14	-1.60797	0.333585	-4.82028	1.43356e-06	7.57741e-06	FALSE
TPSD1	17.847	17.187	17.4345	0.121512	0.290957	0.417628	0.676219	0.77424	TRUE
TRIM39	103.04	72.4412	83.9158	0.512684	0.176299	2.90804	0.00363701	0.0096121	TRUE
TSPAN1	45.3633	16.6877	27.441	1.52791	0.349762	4.36842	1.25148e-05	5.47986e-05	TRUE
TWIST1	266.313	205.536	228.327	0.373668	0.297374	1.25656	0.208913	0.309812	TRUE
TWIST2	166.438	192.094	182.473	-0.208422	0.280738	-0.742406	0.457841	0.574241	FALSE
TXNIP	2521.21	3787.01	3312.33	-0.587116	0.270222	-2.17271	0.0298018	0.0578828	FALSE
TYMP	1120.17	532.745	753.029	1.0703	0.310443	3.44767	0.000565452	0.00184332	TRUE
UBA52	2054.55	3203.07	2772.38	-0.640616	0.199241	-3.21529	0.00130314	0.00390415	FALSE
USP39	110.784	100.513	104.365	0.139336	0.264737	0.526319	0.598667	0.706484	TRUE
UTS2	15.0983	18.1962	17.0345	-0.201519	0.378898	-0.531855	0.594826	0.705403	FALSE
VAMP8	307.959	493.304	423.799	-0.679709	0.23135	-2.93801	0.00330328	0.00889328	FALSE
VASH1	74.6168	47.0372	57.3795	0.663473	0.250845	2.64495	0.00817036	0.0193165	TRUE
VAV2	143.946	58.506	90.5459	1.30476	0.230587	5.65844	1.52758e-08	1.18991e-07	TRUE
VAV3	142.129	308.053	245.832	-1.12042	0.22735	-4.92815	8.301e-07	4.65359e-06	FALSE
VCAM1	116.726	116.14	116.359	0.00315035	0.204158	0.015431	0.987688	0.990777	TRUE
VCAN	264.684	107.204	166.259	1.30447	0.296075	4.40587	1.05361e-05	4.75411e-05	TRUE
VEGFA	332.584	337.868	335.887	-0.0242149	0.273983	-0.0883811	0.929574	0.963424	FALSE
VEGFB	379.819	427.833	409.828	-0.168722	0.19569	-0.862195	0.38858	0.506249	FALSE
VEGFC	242.997	53.236	124.396	2.18852	0.351359	6.22874	4.70194e-10	4.70194e-09	TRUE
VEZF1	158.926	117.821	133.235	0.440875	0.183207	2.40643	0.0161091	0.034553	TRUE
VHL	663.472	421.98	512.54	0.654154	0.242487	2.69769	0.00698221	0.0168301	TRUE
VIM	5781.27	5801.9	5794.17	-0.00507716	0.215317	-0.02358	0.981188	0.987662	FALSE
VPS13A	168.672	332.501	271.065	-0.986122	0.201265	-4.89963	9.60197e-07	5.30258e-06	FALSE
VSIG4	201.448	173.515	183.99	0.213949	0.297959	0.718049	0.472727	0.589912	TRUE
VWA1	18.7533	18.8308	18.8017	0.0216675	0.637999	0.0339616	0.972908	0.987662	TRUE
VWA2	31.6746	91.2959	68.9379	-1.53014	0.271107	-5.64404	1.66108e-08	1.2803e-07	FALSE
WARS	841.09	175.526	425.112	2.2586	0.297749	7.58558	3.31007e-14	5.6964e-13	TRUE
WIPF1	304.828	187.2	231.31	0.701114	0.22128	3.16845	0.00153255	0.00446491	TRUE
WNT5A	265.837	145.726	190.768	0.861479	0.273238	3.15285	0.00161686	0.00467375	TRUE
WNT5B	58.7953	42.6279	48.6907	0.467721	0.222647	2.10073	0.0356646	0.0671548	TRUE
WWTR1	349.53	351.661	350.862	-0.013338	0.20184	-0.0660821	0.947312	0.973744	FALSE
ZC3H12A	225.462	462.877	373.846	-1.0384	0.270278	-3.84196	0.000122058	0.000451613	FALSE
ZCCHC24	145.539	155.781	151.94	-0.0958241	0.208614	-0.459338	0.645992	0.745763	FALSE
ZEB1	153.961	176.82	168.248	-0.191621	0.232189	-0.82528	0.409213	0.526639	FALSE
ZEB2	153.55	190.155	176.428	-0.30479	0.211954	-1.438	0.150434	0.235352	FALSE
ZFPM2	15.2876	20.693	18.666	-0.368225	0.250389	-1.47061	0.141397	0.222152	FALSE
ZFYVE16	157.793	172.227	166.814	-0.132934	0.152303	-0.872828	0.382757	0.501128	FALSE
ZFYVE9	159.581	208.381	190.081	-0.38607	0.188814	-2.04471	0.0408833	0.0756158	FALSE
ZKSCAN5	33.0308	26.0407	28.662	0.411305	0.263485	1.56102	0.11852	0.191077	TRUE
ZNF143	89.7042	90.1903	90.008	-0.00236324	0.178529	-0.0132373	0.989438	0.990777	FALSE

## Sheet: PRI- v SES
PRI- vs SES all geneset comparison											PRI- vs SES log2FC <-1, >1, padj <0.05					Upregulated
HUGO	Rowmean_exp_Pri-	Rowmean_exp_SES	baseMean	log2FC PRI- v SES	lfcSE	stat	pvalue	padj	up_in_PRI-			HUGO	log2FC	padj		Downregulated
AAMP	368.103	338.176	350.499	0.118003	0.217273	0.54311	0.587054	0.666008	TRUE		1	MMP3	5.29821	3.70772e-21
ABI3BP	210.962	614.658	448.43	-1.54401	0.303319	-5.09039	3.57333e-07	1.75117e-06	FALSE		2	MMP1	5.04048	3.08783e-34
ACHE	22.2474	23.347	22.8942	-0.0668413	0.243756	-0.274214	0.78392	0.839509	FALSE		3	LAMC2	4.79834	8.87601e-32
ACTG2	35.0536	191.559	127.115	-2.45182	0.502281	-4.88137	1.05349e-06	4.72474e-06	FALSE		4	MMP13	4.02065	2.22285e-13
ACVR1	311.395	234.774	266.324	0.401922	0.170976	2.35075	0.0187358	0.0373256	TRUE		5	SERPINE1	3.91218	7.75801e-19
ACVR1C	56.0862	34.6259	43.4625	0.718057	0.331845	2.16383	0.0304772	0.0566662	TRUE		6	CXCL8	3.70828	1.78375e-09
ACVRL1	92.8065	182.642	145.651	-0.9658	0.155969	-6.19224	5.93134e-10	4.82328e-09	FALSE		7	LAMB3	3.43266	2.45216e-22
ADAM15	965.974	1419.75	1232.9	-0.557798	0.222429	-2.50775	0.0121502	0.025911	FALSE		8	IL11	3.42485	8.40859e-19
ADAM17	454.635	379.024	410.158	0.261377	0.222557	1.17443	0.240222	0.328985	TRUE		9	CDKN2A	3.37609	2.18245e-15
ADAM28	38.3833	34.9327	36.3535	0.151183	0.282923	0.53436	0.593092	0.671083	TRUE		10	MMP12	3.34776	6.10181e-13
ADAM8	49.422	26.0548	35.6766	0.941532	0.267823	3.51551	0.000438916	0.00127873	TRUE		11	FN1	3.33817	2.126e-15
ADAM9	406.778	132.237	245.283	1.62604	0.177731	9.14891	5.75087e-20	2.70405e-18	TRUE		12	POPDC3	3.32978	6.45935e-15
ADAMTS1	259.411	347.884	311.454	-0.422167	0.298395	-1.41479	0.157129	0.235853	FALSE		13	INHBA	3.16188	6.31209e-35
ADAMTS12	100.536	37.2064	63.2832	1.45039	0.267108	5.42997	5.63642e-08	3.13605e-07	TRUE		14	LAMA3	3.15034	1.36888e-16
ADAMTS8	16.1627	20.2224	18.5508	-0.345222	0.310822	-1.11068	0.266708	0.354659	FALSE		15	ITGA6	3.0364	1.224e-20
ADAP1	45.3624	39.2617	41.7738	0.203075	0.292003	0.695454	0.486771	0.580049	TRUE		16	TNFRSF12A	3.00488	7.03551e-33
ADM2	17.7785	14.4746	15.835	0.401896	0.269103	1.49347	0.135315	0.207315	TRUE		17	TNC	3.00337	6.86747e-16
ADRA2B	11.9908	17.4106	15.1789	-0.463895	0.255998	-1.8121	0.0699706	0.115835	FALSE		18	SULF1	2.99078	4.14359e-21
AEBP1	1562	625.172	1010.92	1.32044	0.343603	3.84294	0.000121569	0.000403414	TRUE		19	TGFBI	2.90784	8.40859e-19
AGGF1	84.3235	96.9721	91.7639	-0.1989	0.135702	-1.4657	0.142729	0.215991	FALSE		20	CXCL11	2.85409	3.45657e-09
AGK	82.0946	70.7609	75.4277	0.224197	0.165505	1.35463	0.175537	0.258759	TRUE		21	CSPG4	2.80192	3.51189e-16
AGR2	26.0526	96.0851	67.2482	-1.91821	0.35026	-5.47655	4.33708e-08	2.53543e-07	FALSE		22	PLAU	2.75439	5.28506e-27
AGRN	1084.58	262.164	600.806	2.04557	0.315857	6.47625	9.40328e-11	9.15583e-10	TRUE		23	CXCL13	2.73123	3.32589e-09
AGT	13.1173	15.5483	14.5473	-0.138197	0.30512	-0.452926	0.650602	0.721807	FALSE		24	PTGS2	2.71531	2.89848e-07
AHNAK	2331.36	2997.62	2723.27	-0.363341	0.184595	-1.96831	0.0490318	0.08598	FALSE		25	MMP10	2.69142	4.97326e-12
AKAP12	101.419	102.057	101.794	-0.00547886	0.326217	-0.0167951	0.9866	0.994665	FALSE		26	SLC2A1	2.64749	3.80633e-12
AKAP2	303.838	238.8	265.58	0.35245	0.264443	1.3328	0.182597	0.264944	TRUE		27	SLPI	2.58804	0.000104807
AKT1	1583.77	679.685	1051.95	1.2181	0.192827	6.31709	2.66539e-10	2.37637e-09	TRUE		28	MMP9	2.58429	1.68664e-08
AKT2	472.993	518.553	499.793	-0.138567	0.0994347	-1.39355	0.163454	0.243456	FALSE		29	ITGA11	2.53431	3.33279e-08
AKT3	159.629	212.251	190.583	-0.409025	0.179222	-2.28223	0.022476	0.0440007	FALSE		30	COL5A2	2.53003	6.04579e-17
ALB	15.119	18.0402	16.8374	-0.216527	0.285697	-0.757892	0.448516	0.54679	FALSE		31	COL5A1	2.51361	6.45935e-15
ALDOA	7737.08	6573.85	7052.82	0.234847	0.261789	0.897086	0.369673	0.469225	TRUE		32	BGN	2.49168	5.16938e-13
ALOX5	115.611	128.788	123.362	-0.161906	0.226027	-0.716313	0.473798	0.569816	FALSE		33	POSTN	2.48533	8.14866e-08
AMH	30.9342	26.044	28.0576	0.301055	0.299832	1.00408	0.315341	0.41011	TRUE		34	BMPR1B	2.37848	2.97749e-12
AMMECR1L	164.094	155.929	159.291	0.076168	0.123655	0.615973	0.537912	0.628839	TRUE		35	CCL5	2.36039	2.06247e-08
ANG	34.9235	54.2285	46.2794	-0.628586	0.187562	-3.35134	0.000804202	0.00222887	FALSE		36	ASPN	2.35684	3.21002e-06
ANGPT1	36.2743	34.2379	35.0764	0.0551218	0.195072	0.282572	0.777505	0.83627	TRUE		37	COL1A1	2.33001	2.05006e-07
ANGPT2	84.0072	42.8161	59.7772	0.981274	0.218746	4.4859	7.26059e-06	2.96842e-05	TRUE		38	PKM	2.27322	4.73344e-21
ANGPTL2	489.604	296.756	376.164	0.721703	0.278739	2.58918	0.00962061	0.0208165	TRUE		39	EIF4EBP1	2.25727	1.40331e-16
ANGPTL4	85.2031	383.702	260.791	-2.16896	0.359735	-6.02934	1.64635e-09	1.24316e-08	FALSE		40	CXCL10	2.23376	7.33617e-08
ANPEP	143.258	202.988	178.393	-0.490727	0.201188	-2.43915	0.0147218	0.0306876	FALSE		41	FBN2	2.23109	3.01918e-09
ANXA2P2	11119.4	5464.83	7793.17	1.02455	0.252622	4.05567	4.99905e-05	0.000176157	TRUE		42	NDRG1	2.22776	6.45935e-15
AP1M2	120.021	183.366	157.283	-0.606885	0.17687	-3.43125	0.000600813	0.00169695	FALSE		43	MET	2.22465	5.25074e-18
APC	128.614	102.972	113.531	0.316162	0.149065	2.12098	0.0339239	0.062447	TRUE		44	TGFB1	2.20503	8.17303e-29
APOD	160.542	1812.54	1132.31	-3.49501	0.408786	-8.54972	1.23391e-17	3.51189e-16	FALSE		45	P3H2	2.1976	1.5372e-12
APOE	772.213	3479.46	2364.71	-2.17168	0.389173	-5.58024	2.40193e-08	1.51917e-07	FALSE		46	ITGB4	2.16857	5.53253e-16
AQP1	198.212	329.727	275.574	-0.737731	0.311654	-2.36715	0.0179258	0.0361447	FALSE		47	MMP14	2.16096	6.45935e-15
ARAP2	159.128	207.075	187.332	-0.374421	0.166467	-2.24922	0.0244985	0.0473339	FALSE		48	LUM	2.159	1.44179e-12
AREG	267.171	105.383	172.001	1.34585	0.348825	3.85825	0.000114201	0.000382392	TRUE		49	CAV1	2.15556	5.81296e-10
ARHGAP32	161.287	385.305	293.063	-1.25548	0.173045	-7.25521	4.01027e-13	4.97326e-12	FALSE		50	IL1A	2.14758	2.34758e-07
ARHGDIB	1238.57	728.575	938.573	0.764045	0.268822	2.8422	0.00448034	0.010695	TRUE		51	COL4A2	2.1139	7.16874e-15
ASPN	233.119	45.5781	122.801	2.35684	0.47488	4.96302	6.94058e-07	3.21002e-06	TRUE		52	PDPN	2.1033	8.32198e-11
ATPIF1	852.639	943.076	905.837	-0.146021	0.275163	-0.530671	0.595646	0.672944	FALSE		53	SPP1	2.08174	0.00334842
B3GNT3	62.4179	120.36	96.5016	-0.943667	0.401982	-2.34754	0.018898	0.0374872	FALSE		54	ITGA3	2.07722	1.14813e-13
BAD	215.096	123.249	161.068	0.800226	0.239851	3.33635	0.000848871	0.00231795	TRUE		55	SERPINH1	2.07359	1.47798e-09
BAG2	144.727	67.1847	99.1138	1.11371	0.228854	4.86648	1.13606e-06	5.03404e-06	TRUE		56	SNAI2	2.06149	2.59143e-13
BAI1	21.5105	44.7733	35.1945	-1.11526	0.242514	-4.59875	4.25032e-06	1.78707e-05	FALSE		57	AGRN	2.04557	9.15583e-10
BAI3	23.7529	42.9571	35.0495	-0.839808	0.228092	-3.68188	0.00023152	0.000719852	FALSE		58	MISP	2.02408	1.54296e-09
BCAS1	13.3976	15.4781	14.6214	-0.141326	0.259634	-0.544329	0.586215	0.666008	FALSE		59	PXDN	1.97437	1.0735e-15
BGN	2337.66	415.433	1206.94	2.49168	0.328549	7.5839	3.35311e-14	5.16938e-13	TRUE		60	FAP	1.97241	5.81296e-10
BICC1	52.7399	74.5012	65.5407	-0.475967	0.288963	-1.64716	0.0995256	0.158045	FALSE		61	COL4A6	1.96716	3.66341e-09
BMP4	62.5513	79.073	72.2699	-0.322559	0.276987	-1.16453	0.244211	0.330982	FALSE		62	COL4A1	1.96621	1.27296e-12
BMP5	18.0312	14.8814	16.1784	0.285411	0.350769	0.813674	0.415832	0.514574	TRUE		63	ITGB1	1.95949	1.48458e-14
BMP7	148.723	150.778	149.932	-0.0207384	0.338221	-0.061316	0.951108	0.976147	FALSE		64	SPARC	1.95823	5.55529e-07
BMPER	16.9345	23.0101	20.5084	-0.376307	0.275807	-1.36439	0.172446	0.25522	FALSE		65	TFPI2	1.94583	5.15598e-05
BMPR1A	283.613	357.052	326.812	-0.339406	0.144416	-2.35019	0.0187637	0.0373256	FALSE		66	PLAUR	1.92888	1.40331e-16
BMPR1B	81.9091	16.4981	43.432	2.37848	0.324465	7.33047	2.29347e-13	2.97749e-12	TRUE		67	COL1A2	1.91757	3.79555e-05
BMPR2	323.422	245.076	277.336	0.397535	0.13321	2.98428	0.00284248	0.00703491	TRUE		68	VEGFC	1.88371	7.78303e-10
BNC2	32.6714	50.368	43.0812	-0.631659	0.327846	-1.9267	0.0540175	0.094054	FALSE		69	PTTG1	1.84742	1.48666e-12
BRMS1	257.951	162.529	201.82	0.658809	0.15952	4.12995	3.62849e-05	0.000131622	TRUE		70	LOXL2	1.84018	1.25796e-17
BTG1	1027.95	1424.73	1261.35	-0.471723	0.222314	-2.12188	0.0338482	0.062447	FALSE		71	TBX1	1.81838	1.65772e-06
C1S	526.467	616.175	579.236	-0.226291	0.270676	-0.836023	0.403142	0.502231	FALSE		72	COL3A1	1.78094	1.4181e-05
C3	102.199	227.024	175.626	-1.14937	0.403899	-2.84569	0.00443158	0.0106128	FALSE		73	COL6A3	1.77734	1.56233e-07
C3AR1	83.3975	73.2406	77.4229	0.204373	0.188014	1.08701	0.277031	0.367389	TRUE		74	GREM1	1.75203	1.35796e-08
CALCRL	153	144.683	148.108	0.0863432	0.201802	0.427862	0.668752	0.739726	TRUE		75	F3	1.72995	1.43477e-09
CALD1	1755.34	880.657	1240.82	0.994578	0.231494	4.29635	1.73633e-05	6.72713e-05	TRUE		76	TFDP1	1.71645	1.0989e-05
CAMK2A	15.5443	12.2675	13.6168	0.454724	0.294229	1.54548	0.12223	0.190022	TRUE		77	DSC2	1.68288	2.89848e-07
CAMK2B	10.9722	26.2686	19.97	-1.35643	0.270663	-5.01151	5.40051e-07	2.56178e-06	FALSE		78	ENO1	1.65554	2.63888e-12
CAMK2D	484.542	502.659	495.199	-0.0560183	0.149964	-0.373546	0.708742	0.776491	FALSE		79	WARS	1.64155	5.66112e-09
CAMP	14.3808	17.0913	15.9752	-0.186352	0.26047	-0.715447	0.474333	0.569816	FALSE		80	ADAM9	1.62604	2.70405e-18
CASP8	172.601	195.219	185.905	-0.185747	0.230068	-0.807356	0.419461	0.518199	FALSE		81	HIF1A	1.61507	5.77826e-12
CAV1	1536.85	344.974	835.745	2.15556	0.328931	6.55323	5.6306e-11	5.81296e-10	TRUE		82	VAV2	1.59989	4.84125e-14
CBLC	48.1057	53.6636	51.3751	-0.12614	0.190359	-0.662643	0.507559	0.599033	FALSE		83	HSPB1	1.59275	1.24882e-06
CC2D1B	44.5634	35.7415	39.374	0.294425	0.25282	1.16456	0.244196	0.330982	TRUE		84	ECM1	1.53881	2.03718e-07
CCBE1	37.7466	35.7051	31.6628	-0.475308	0.226687	-2.09676	0.0360152	0.0653418	FALSE		85	CDK14	1.53431	3.01918e-09
CCDC80	932.95	2213.44	1686.18	-1.2461	0.34741	-3.58682	0.00033474	0.000994809	FALSE		86	CDH13	1.46109	7.69011e-06
CCL11	31.7213	15.1698	21.9851	1.18141	0.37175	3.17796	0.00148313	0.00382409	TRUE		87	ITGA2	1.45802	2.73964e-07
CCL21	188.283	185.084	186.401	0.0235904	0.403962	0.0583976	0.953432	0.976147	TRUE		88	RAC2	1.45165	4.19048e-06
CCL5	610.339	118.599	321.08	2.36039	0.397451	5.93882	2.87074e-09	2.06247e-08	TRUE		89	ADAMTS12	1.45039	3.13605e-07
CCL8	35.3752	40.0857	38.1461	-0.15759	0.306062	-0.514895	0.606626	0.683263	FALSE		90	CLIC4	1.41538	9.10311e-08
CCR2	42.0416	50.0484	46.7515	-0.242522	0.255734	-0.948337	0.342958	0.440605	FALSE		91	LGALS1	1.38383	1.18447e-06
CCR3	13.9374	17.0769	15.7841	-0.162631	0.32357	-0.502616	0.615235	0.691905	FALSE		92	PDGFC	1.3626	7.65736e-06
CD163	140.778	211.392	182.316	-0.580484	0.29851	-1.94461	0.051822	0.0906579	FALSE		93	AREG	1.34585	0.000382392
CD24	3192.5	2231.16	2627.01	0.51667	0.317555	1.62703	0.103731	0.163321	TRUE		94	NRP2	1.3343	1.03012e-07
CD2AP	358.106	409.454	388.311	-0.196466	0.148597	-1.32214	0.186122	0.269351	FALSE		95	PTRF	1.33226	2.53543e-07
CD34	170.732	411.413	312.309	-1.27387	0.249667	-5.10228	3.3559e-07	1.66669e-06	FALSE		96	AEBP1	1.32044	0.000403414
CD36	199.055	1729.79	1099.49	-3.11816	0.369011	-8.45006	2.91162e-17	7.25848e-16	FALSE		97	COL7A1	1.30496	0.000110642
CD44	4488.59	3230.47	3748.52	0.474112	0.261248	1.8148	0.0695553	0.115406	TRUE		98	SOX2	1.30372	0.000359887
CD46	512.678	931.256	758.9	-0.860331	0.193568	-4.44459	8.80602e-06	3.58047e-05	FALSE		99	TSPAN1	1.29453	0.000934395
CD82	325.768	377.065	355.943	-0.217692	0.251864	-0.864323	0.387411	0.487558	FALSE		100	TPM2	1.27362	0.00055067
CDC42	1540.77	1401.58	1458.89	0.136188	0.231042	0.589449	0.55556	0.643372	TRUE		101	STAT1	1.26289	4.24463e-07
CDH1	712.194	1132.26	959.291	-0.669797	0.246821	-2.71369	0.00665375	0.0153389	FALSE		102	PRF1	1.23434	0.000698804
CDH11	283.632	123.641	189.519	1.19168	0.313567	3.80039	0.00014447	0.000470959	TRUE		103	CYBB	1.23145	0.000168016
CDH13	416.592	151.656	260.747	1.46109	0.305767	4.77844	1.76665e-06	7.69011e-06	TRUE		104	DST	1.23128	2.7802e-07
CDH2	18.6997	14.1994	16.0525	0.344354	0.293669	1.17259	0.240959	0.328985	TRUE		105	FST	1.2234	3.9654e-05
CDK14	219.118	75.5849	134.687	1.53431	0.244457	6.27643	3.46443e-10	3.01918e-09	TRUE		106	COL6A1	1.21823	0.000136353
CDKN1A	1491.82	1872.02	1715.47	-0.328447	0.284733	-1.15353	0.248694	0.336019	FALSE		107	AKT1	1.2181	2.37637e-09
CDKN2A	108.889	11.146	51.3932	3.37609	0.406539	8.30446	1.00275e-16	2.18245e-15	TRUE		108	VCAN	1.19995	0.000282566
CDS1	323.146	320.688	321.7	0.00775072	0.250302	0.0309655	0.975297	0.988934	TRUE		109	ENO2	1.19423	0.000482008
CEACAM1	27.6403	98.3221	69.2178	-1.86817	0.345556	-5.40627	6.43514e-08	3.52741e-07	FALSE		110	CDH11	1.19168	0.000470959
CEACAM5	14.4543	16.7819	15.8235	-0.263138	0.296549	-0.887336	0.374898	0.475042	FALSE		111	CCL11	1.18141	0.00382409
CEACAM6	44.1829	41.9107	42.8463	0.084448	0.305275	0.27663	0.782065	0.838736	TRUE		112	ITGA1	1.15011	7.42244e-09
CEP170	229.642	161.743	189.701	0.503118	0.141941	3.54455	0.00039329	0.0011595	TRUE		113	FOXC2	1.14476	0.00186607
CEP295	75.0164	70.1836	72.1736	0.094546	0.163905	0.576834	0.564051	0.652184	TRUE		114	NID2	1.14082	1.58974e-05
CFP	17.8814	28.5534	24.1591	-0.692012	0.264202	-2.61925	0.00881221	0.0194658	FALSE		115	MTBP	1.13304	3.44372e-06
CGN	25.3624	61.0537	46.3573	-1.30376	0.336087	-3.87921	0.000104794	0.000355724	FALSE		116	BAG2	1.11371	5.03404e-06
CHAD	35.4108	55.0585	46.9682	-0.642423	0.373493	-1.72004	0.085425	0.137423	FALSE		117	ELK3	1.10765	1.43477e-09
CHD4	462.875	464.284	463.704	-0.00508818	0.173908	-0.0292579	0.976659	0.988934	FALSE		118	EMILIN1	1.09475	0.00338111
CHI3L1	236.249	3725.28	2288.62	-3.97841	0.558892	-7.11839	1.09198e-12	1.28264e-11	FALSE		119	COL6A2	1.07791	0.00207923
CHP1	557.245	858.759	734.606	-0.627066	0.302761	-2.07116	0.0383438	0.0693752	FALSE		120	GALNT7	1.07055	0.000355973
CHP2	14.6494	60.3745	41.5465	-2.08158	0.371235	-5.60718	2.05649e-08	1.3119e-07	FALSE		121	PIK3CD	1.06207	2.09156e-07
CHRDL1	30.1024	142.768	96.3765	-2.24115	0.323676	-6.92407	4.38854e-12	4.84705e-11	FALSE		122	SRC	1.05547	1.71298e-07
CHRNA7	26.6903	44.674	37.269	-0.757451	0.243432	-3.11155	0.00186105	0.00471636	FALSE		123	P3H1	1.03415	2.30872e-06
CIB1	475.659	468.546	471.475	0.0195511	0.223202	0.0875938	0.9302	0.96479	TRUE		124	ANXA2P2	1.02455	0.000176157
CKMT1A	214.706	574.404	426.293	-1.4207	0.280403	-5.06665	4.04884e-07	1.95826e-06	FALSE		125	TMPRSS2	-1.01605	0.0225713
CLDN1	301.17	1125.02	785.786	-1.90087	0.304801	-6.23642	4.47704e-10	3.72248e-09	FALSE		126	TNN	-1.03354	0.000433871
CLDN3	11.0516	15.9226	13.9169	-0.548036	0.291068	-1.88285	0.0597211	0.10113	FALSE		127	TNS1	-1.03532	8.26998e-08
CLDN4	368.489	712.976	571.128	-0.95437	0.397135	-2.40314	0.016255	0.033413	FALSE		128	PROM1	-1.04945	0.0164025
CLDN7	56.5893	37.7742	45.5216	0.603854	0.31522	1.91566	0.055409	0.0957767	TRUE		129	FGFR2	-1.05248	3.12454e-06
CLEC2B	1037.78	670.651	821.82	0.628997	0.252873	2.4874	0.0128681	0.0272848	TRUE		130	RAB25	-1.06663	2.52925e-05
CLEC3B	44.5141	291.404	189.743	-2.71234	0.296524	-9.14713	5.8466e-20	2.70405e-18	FALSE		131	EGF	-1.07149	0.000469422
CLIC4	1534.18	575.122	970.028	1.41538	0.249424	5.67461	1.39007e-08	9.10311e-08	TRUE		132	FGL2	-1.07588	1.6452e-07
CLU	226.176	1107.52	744.614	-2.29319	0.274629	-8.35015	6.81779e-17	1.57661e-15	FALSE		133	FBLN5	-1.07753	0.00013661
CMA1	38.0534	135.531	95.3934	-1.84169	0.31457	-5.85464	4.78046e-09	3.33279e-08	FALSE		134	CYP1B1	-1.0882	0.000880241
CNN1	17.8654	25.6246	22.4296	-0.532686	0.416833	-1.27794	0.201272	0.283698	FALSE		135	OCLN	-1.10837	5.02074e-07
CNOT10	94.2104	98.887	96.9613	-0.0748948	0.17485	-0.428337	0.668406	0.739726	FALSE		136	EPS8L1	-1.10849	0.00205574
CNOT4	191.694	190.965	191.265	0.00246841	0.0976671	0.0252737	0.979837	0.990545	TRUE		137	BAI1	-1.11526	1.78707e-05
COG7	125.845	128.276	127.275	-0.0269055	0.171745	-0.156659	0.875513	0.920068	FALSE		138	LLGL2	-1.13613	2.15825e-08
COL18A1	856.319	439.328	611.03	0.96079	0.296422	3.24129	0.00118989	0.00314471	TRUE		139	FUT3	-1.13982	3.86954e-05
COL1A1	39432.1	7842.6	20850	2.33001	0.422172	5.51909	3.40753e-08	2.05006e-07	TRUE		140	C3	-1.14937	0.0106128
COL1A2	9523.36	2521	5404.33	1.91757	0.432776	4.43085	9.38629e-06	3.79555e-05	TRUE		141	MYLK	-1.18296	0.00807148
COL3A1	22639.3	6588.23	13197.5	1.78094	0.383075	4.64906	3.33446e-06	1.4181e-05	TRUE		142	CX3CL1	-1.20773	1.34889e-06
COL4A1	1391.33	356.051	782.342	1.96621	0.263632	7.45817	8.77313e-14	1.27296e-12	TRUE		143	JAM2	-1.21324	1.22808e-06
COL4A2	889.177	204.504	486.428	2.1139	0.259519	8.14547	3.77812e-16	7.16874e-15	TRUE		144	ERMP1	-1.21835	9.59637e-06
COL4A6	113.502	29.0072	63.7993	1.96716	0.315215	6.24069	4.35648e-10	3.66341e-09	TRUE		145	CCDC80	-1.2461	0.000994809
COL5A1	4277.76	749.544	2202.34	2.51361	0.307916	8.16329	3.26018e-16	6.45935e-15	TRUE		146	ARHGAP32	-1.25548	4.97326e-12
COL5A2	1675.22	290.344	860.585	2.53003	0.288337	8.77456	1.7157e-18	6.04579e-17	TRUE		147	TMEM100	-1.2558	6.7485e-06
COL6A1	3266.9	1404.38	2171.3	1.21823	0.295638	4.12069	3.77734e-05	0.000136353	TRUE		148	HSD17B12	-1.26571	4.41917e-05
COL6A2	2643.43	1252.01	1824.95	1.07791	0.319607	3.37261	0.00074459	0.00207923	TRUE		149	CD34	-1.27387	1.66669e-06
COL6A3	2311.88	674.037	1348.44	1.77734	0.31887	5.57388	2.49128e-08	1.56233e-07	TRUE		150	RUNX1T1	-1.27437	3.49107e-07
COL7A1	2540.69	1028.07	1650.92	1.30496	0.312796	4.17193	3.02024e-05	0.000110642	TRUE		151	CGN	-1.30376	0.000355724
COMP	84.4789	121.211	106.086	-0.518975	0.500835	-1.03622	0.300099	0.394858	FALSE		152	PPFIBP2	-1.32414	6.32085e-10
CREBBP	212.842	252.491	236.165	-0.241605	0.18419	-1.31172	0.189615	0.271928	FALSE		153	CAMK2B	-1.35643	2.56178e-06
CRIP2	678.787	486.8	565.854	0.476654	0.263394	1.80966	0.0703481	0.116025	TRUE		154	CTSH	-1.35954	3.61729e-07
CRISPLD2	378.686	296.513	330.349	0.356435	0.241078	1.4785	0.139273	0.211626	TRUE		155	CTSG	-1.37948	0.000233012
CSF2RB	32.6194	34.186	33.5409	-0.0462584	0.208695	-0.221656	0.824582	0.876711	FALSE		156	GSN	-1.39167	2.01462e-08
CSPG4	1246.41	178.585	618.278	2.80192	0.327672	8.55101	1.2202e-17	3.51189e-16	TRUE		157	FREM1	-1.395	5.32223e-12
CST7	79.4663	61.0061	68.6074	0.363545	0.31167	1.16644	0.243435	0.330982	TRUE		158	CKMT1A	-1.4207	1.95826e-06
CTNNB1	1276.6	1160.66	1208.4	0.13678	0.243373	0.562019	0.574103	0.66071	TRUE		159	FGF2	-1.43363	1.34617e-10
CTNND1	814.239	942.67	889.787	-0.213187	0.163325	-1.30529	0.191794	0.274521	FALSE		160	FHL1	-1.43508	2.41738e-08
CTSG	59.7876	154.455	115.474	-1.37948	0.346041	-3.98645	6.70696e-05	0.000233012	FALSE		161	SEMA3E	-1.45051	1.84634e-06
CTSH	272.277	698.777	523.16	-1.35954	0.251746	-5.40043	6.64799e-08	3.61729e-07	FALSE		162	ID4	-1.47471	0.000112827
CTSK	989.507	1082.06	1043.95	-0.129042	0.314506	-0.4103	0.681586	0.750556	FALSE		163	RTN4	-1.4791	2.43751e-06
CTSL	173.558	128.291	146.931	0.43585	0.23757	1.83461	0.0665633	0.110689	TRUE		164	VWA2	-1.49295	1.09477e-06
CUL1	350.27	247.694	289.931	0.495606	0.192286	2.57744	0.00995339	0.0214738	TRUE		165	ITGA8	-1.53336	0.000104807
CX3CL1	46.1425	105.687	81.1687	-1.20773	0.234693	-5.14598	2.66132e-07	1.34889e-06	FALSE		166	ABI3BP	-1.54401	1.75117e-06
CXADR	951.252	1101.31	1039.52	-0.211829	0.347395	-0.609764	0.542018	0.62966	FALSE		167	ERBB3	-1.56729	1.81505e-11
CXCL10	178.469	38.4829	96.124	2.23376	0.390684	5.71757	1.0806e-08	7.33617e-08	TRUE		168	EMCN	-1.62481	4.75656e-09
CXCL11	116.434	16.5699	57.6905	2.85409	0.456541	6.25156	4.06381e-10	3.45657e-09	TRUE		169	SORD	-1.69022	4.70024e-07
CXCL12	128.792	430.251	306.121	-1.74481	0.351557	-4.96309	6.93811e-07	3.21002e-06	FALSE		170	PRSS8	-1.70158	1.23792e-08
CXCL13	212.083	32.2571	106.303	2.73123	0.436342	6.25938	3.86523e-10	3.32589e-09	TRUE		171	TNMD	-1.70459	5.66112e-09
CXCL17	13.7467	17.5469	15.9821	-0.40819	0.249078	-1.6388	0.101254	0.160103	FALSE		172	PRELP	-1.71088	7.27141e-10
CXCL8	763.916	58.7048	349.086	3.70828	0.582775	6.36315	1.97658e-10	1.78375e-09	TRUE		173	CXCL12	-1.74481	3.21002e-06
CXCR2	38.6491	57.79	49.9085	-0.569132	0.284582	-1.99989	0.0455124	0.0805722	FALSE		174	MFAP4	-1.7505	7.10171e-05
CXCR3	44.2089	35.4275	39.0434	0.34167	0.284469	1.20108	0.22972	0.317151	TRUE		175	TNXB	-1.75659	1.25196e-05
CXCR4	965.415	505.726	695.01	0.934358	0.386325	2.41858	0.0155813	0.0322071	TRUE		176	DPT	-1.7716	1.60596e-06
CYB561	403.538	323.747	356.602	0.310683	0.242835	1.2794	0.200756	0.283698	TRUE		177	SCNN1A	-1.78873	7.16642e-05
CYBB	449.033	190.269	296.819	1.23145	0.30273	4.06783	4.74533e-05	0.000168016	TRUE		178	ITGA7	-1.80702	1.08893e-09
CYP1B1	62.0571	131.564	102.944	-1.0882	0.300374	-3.6228	0.000291431	0.000880241	FALSE		179	CMA1	-1.84169	3.33279e-08
DAG1	138.825	201.142	175.483	-0.537213	0.186133	-2.88618	0.00389947	0.00939938	FALSE		180	CEACAM1	-1.86817	3.52741e-07
DCN	1894.46	3763.14	2993.68	-0.989975	0.306092	-3.23424	0.00121968	0.00321197	FALSE		181	MEOX2	-1.87203	1.59845e-13
DDR2	134.659	160.783	150.026	-0.254765	0.248756	-1.02416	0.305761	0.399758	FALSE		182	CLDN1	-1.90087	3.72248e-09
DDX50	250.003	198.381	219.637	0.336674	0.129297	2.60388	0.0092176	0.020121	TRUE		183	AGR2	-1.91821	2.53543e-07
DENND5A	198.965	158.591	175.215	0.339101	0.198359	1.70953	0.087353	0.14022	TRUE		184	LIFR	-1.93476	1.03676e-17
DENR	580.074	396.827	472.282	0.545762	0.243641	2.24003	0.0250892	0.0478505	TRUE		185	MGP	-1.9945	1.96586e-07
DESI1	313.233	398.186	363.205	-0.347913	0.202224	-1.72044	0.0853528	0.137423	FALSE		186	PPL	-2.02294	1.15811e-10
DHX16	159.097	137.032	146.118	0.204099	0.154861	1.31795	0.187521	0.270498	TRUE		187	SV2B	-2.0416	3.26796e-18
DICER1	351.009	386.44	371.85	-0.142246	0.171532	-0.829268	0.406953	0.505205	FALSE		188	TF	-2.05158	0.000482008
DLC1	100.448	104.089	102.59	-0.0395345	0.188799	-0.2094	0.834136	0.884327	FALSE		189	RORA	-2.05828	6.00902e-09
DLG1	507.299	468.839	484.675	0.111324	0.200119	0.556289	0.578014	0.663147	TRUE		190	CHP2	-2.08158	1.3119e-07
DLL4	60.413	41.1297	49.0699	0.559736	0.206749	2.70732	0.00678287	0.0155397	TRUE		191	EMILIN3	-2.11841	8.35285e-08
DPT	267.221	911.407	646.154	-1.7716	0.346568	-5.11185	3.19023e-07	1.60596e-06	FALSE		192	PLA2G2A	-2.12526	1.28717e-06
DPYSL3	714.317	498.113	587.138	0.5206	0.246021	2.11608	0.0343382	0.062929	TRUE		193	ITM2A	-2.12891	3.71959e-08
DSC2	2108.66	655.795	1254.03	1.68288	0.309049	5.44535	5.17025e-08	2.89848e-07	TRUE		194	TJP3	-2.1428	7.25848e-16
DST	2616.71	1114.43	1733.01	1.23128	0.22564	5.45685	4.84657e-08	2.7802e-07	TRUE		195	ANGPTL4	-2.16896	1.24316e-08
ECM1	371.73	128.073	228.402	1.53881	0.278687	5.52164	3.35859e-08	2.03718e-07	TRUE		196	APOE	-2.17168	1.51917e-07
ECM2	63.4148	90.0042	79.0556	-0.511154	0.264761	-1.93062	0.0535299	0.0934248	FALSE		197	RBM47	-2.19901	4.40143e-14
ECSCR	55.301	95.507	78.9516	-0.787319	0.226083	-3.48243	0.000496884	0.00143072	FALSE		198	MUC1	-2.22657	9.70453e-05
EDC3	186.417	198.427	193.482	-0.0926791	0.123288	-0.75173	0.452213	0.550391	FALSE		199	CHRDL1	-2.24115	4.84705e-11
EDN1	127.743	130.062	129.107	-0.0107072	0.253076	-0.042308	0.966253	0.983531	FALSE		200	CLU	-2.29319	1.57661e-15
EGF	9.61889	19.7868	15.6	-1.07149	0.281802	-3.80229	0.000143364	0.000469422	FALSE		201	KRT7	-2.34966	1.70295e-08
EGFL7	247.911	225.596	234.784	0.129234	0.27598	0.468272	0.63959	0.712171	TRUE		202	ACTG2	-2.45182	4.72474e-06
EGFR	1100.9	1013.04	1049.22	0.119598	0.196024	0.610117	0.541785	0.62966	TRUE		203	SPINK5	-2.55278	7.40534e-09
EGLN2	316.337	318.82	317.798	-0.0185216	0.133554	-0.138683	0.889701	0.931229	FALSE		204	FBP1	-2.63985	2.81362e-07
EGLN3	255.522	407.961	345.192	-0.67604	0.32819	-2.05991	0.0394074	0.0707803	FALSE		205	CLEC3B	-2.71234	2.70405e-18
EIF2AK3	117.049	143.559	132.643	-0.304517	0.150153	-2.02805	0.0425552	0.0758816	FALSE		206	TIMP4	-2.77675	3.96659e-11
EIF2B4	186.775	202.674	196.127	-0.116567	0.1385	-0.841644	0.399987	0.50083	FALSE		207	PTGDS	-2.98324	1.33075e-12
EIF4E2	533.86	351.073	426.338	0.599969	0.14111	4.25178	2.12082e-05	7.96654e-05	TRUE		208	CD36	-3.11816	7.25848e-16
EIF4EBP1	437.791	91.4368	234.053	2.25727	0.260428	8.66752	4.4163e-18	1.40331e-16	TRUE		209	APOD	-3.49501	3.51189e-16
ELF3	105.634	163.123	139.451	-0.625019	0.41623	-1.50162	0.133195	0.204915	FALSE		210	MYH11	-3.53964	5.89144e-13
ELK3	155.889	72.12	106.613	1.10765	0.173012	6.40218	1.53172e-10	1.43477e-09	TRUE		211	LRG1	-3.72415	3.02561e-13
EMCN	40.5835	126.216	90.9555	-1.62481	0.262227	-6.19618	5.785e-10	4.75656e-09	FALSE		212	CHI3L1	-3.97841	1.28264e-11
EMILIN1	230.531	107.758	158.311	1.09475	0.340246	3.21752	0.00129305	0.00338111	TRUE		213	KRT1	-4.74869	4.84705e-11
EMILIN3	31.4589	137.101	93.6014	-2.11841	0.37225	-5.69083	1.26421e-08	8.35285e-08	FALSE
EMP3	258.329	190.909	218.67	0.439515	0.185578	2.36836	0.0178672	0.0361249	TRUE
ENO1	5678.25	1801.6	3397.87	1.65554	0.225275	7.349	1.99699e-13	2.63888e-12	TRUE
ENO2	226.89	99.0536	151.692	1.19423	0.314896	3.79246	0.000149162	0.000482008	TRUE
ENO3	27.5713	39.6315	27.2507	0.0747711	0.211872	0.352907	0.724158	0.790379	TRUE
ENPEP	40.4487	25.8118	31.8388	0.69234	0.266156	2.60126	0.00928833	0.0201565	TRUE
ENPP2	119.242	134.481	128.206	-0.187449	0.200191	-0.936352	0.349092	0.446162	FALSE
EP300	276.508	299.573	290.076	-0.116324	0.165009	-0.704959	0.480836	0.575864	FALSE
EPAS1	571.358	443.866	496.363	0.366408	0.241306	1.51844	0.128904	0.199558	TRUE
EPCAM	31.7013	30.1161	30.7688	0.0848958	0.302284	0.280848	0.778827	0.836476	TRUE
EPHA1	85.8981	150.308	123.786	-0.80138	0.200861	-3.98972	6.61524e-05	0.000230909	FALSE
EPHA2	249.72	246.676	247.929	0.0175839	0.292658	0.0600834	0.952089	0.976147	TRUE
EPHB1	18.9788	29.1808	24.98	-0.568682	0.269137	-2.11298	0.0346022	0.0632238	FALSE
EPHB3	228.254	143.845	178.601	0.656254	0.292759	2.24162	0.024986	0.0478505	TRUE
EPHB4	380.593	216.307	283.954	0.805301	0.18761	4.29243	1.76728e-05	6.8114e-05	TRUE
EPN3	222.898	335.981	289.418	-0.59914	0.338302	-1.77102	0.0765573	0.124785	FALSE
EPS8L1	199.57	429.064	334.567	-1.10849	0.328269	-3.37678	0.000733397	0.00205574	FALSE
ERBB2	211.039	368.156	303.461	-0.805546	0.222947	-3.61317	0.000302472	0.000907164	FALSE
ERBB2IP	673.157	741.499	713.358	-0.138613	0.141722	-0.978064	0.328042	0.424391	FALSE
ERBB3	93.3496	276.67	201.185	-1.56729	0.221739	-7.06818	1.56977e-12	1.81505e-11	FALSE
ERCC3	128.468	116.219	121.263	0.139074	0.17828	0.780091	0.435337	0.532479	TRUE
EREG	153.304	77.7543	108.863	0.987572	0.431729	2.28748	0.0221679	0.0435127	TRUE
ERMP1	157.638	366.51	280.504	-1.21835	0.257441	-4.73252	2.21754e-06	9.59637e-06	FALSE
ESRP1	918.035	1185.65	1075.45	-0.369761	0.200728	-1.84209	0.0654613	0.109844	FALSE
ETV4	66.8702	92.8248	82.1376	-0.49686	0.260303	-1.90878	0.0562906	0.0968721	FALSE
EVI2A	56.4644	62.8019	60.1923	-0.154413	0.252208	-0.612243	0.540377	0.62966	FALSE
EVPL	333.398	603.473	492.266	-0.857956	0.275028	-3.11952	0.00181147	0.00460648	FALSE
F11R	869.439	568.01	692.128	0.613209	0.205472	2.9844	0.00284136	0.00703491	TRUE
F3	664.877	201.031	392.027	1.72995	0.270148	6.40372	1.51636e-10	1.43477e-09	TRUE
FAM174B	29.3019	44.6222	38.3138	-0.586591	0.214175	-2.73884	0.00616572	0.0143479	FALSE
FAP	209.036	53.3099	117.433	1.97241	0.301013	6.55256	5.65586e-11	5.81296e-10	TRUE
FASLG	25.0436	16.0964	19.7805	0.648119	0.319943	2.02573	0.0427925	0.0761213	TRUE
FBLN1	655.855	1208.35	980.849	-0.881204	0.337595	-2.61024	0.00904789	0.0199269	FALSE
FBLN5	201.224	425.609	333.215	-1.07753	0.261645	-4.11828	3.81705e-05	0.00013661	FALSE
FBN1	356.707	277.456	310.089	0.365618	0.317052	1.15318	0.248836	0.336019	TRUE
FBN2	118.614	26.1514	64.2241	2.23109	0.355481	6.27627	3.46798e-10	3.01918e-09	TRUE
FBP1	94.538	589.1	385.457	-2.63985	0.484077	-5.45335	4.94285e-08	2.81362e-07	FALSE
FCF1	1122.34	860.503	968.317	0.380953	0.178451	2.13478	0.0327789	0.0606409	TRUE
FERMT2	137.755	101.572	116.471	0.445137	0.201935	2.20435	0.0274996	0.0516489	TRUE
FGF18	21.7255	29.3853	26.2313	-0.475069	0.36175	-1.31325	0.189099	0.271714	FALSE
FGF2	35.888	95.4204	70.9071	-1.43363	0.211712	-6.77163	1.27341e-11	1.34617e-10	FALSE
FGF9	14.7081	23.7566	20.0307	-0.685307	0.254668	-2.69099	0.00712414	0.0162211	FALSE
FGFR1	219.499	296.696	264.909	-0.433771	0.233623	-1.85672	0.0633513	0.106545	FALSE
FGFR2	73.1413	153.052	120.148	-1.05248	0.211684	-4.97193	6.6291e-07	3.12454e-06	FALSE
FGFR3	1255.37	969.535	1087.23	0.373096	0.424751	0.87839	0.379732	0.479525	TRUE
FGFR4	36.7541	47.6689	43.1746	-0.337637	0.363361	-0.929206	0.352782	0.450102	FALSE
FGL2	90.5314	190.963	149.609	-1.07588	0.193386	-5.5634	2.64567e-08	1.6452e-07	FALSE
FHL1	150.048	405.749	300.461	-1.43508	0.24284	-5.90957	3.43006e-09	2.41738e-08	FALSE
FLI1	81.0962	99.9283	92.1739	-0.301057	0.198449	-1.51705	0.129254	0.199683	FALSE
FLT1	75.5112	107.508	94.3326	-0.514186	0.229956	-2.23602	0.0253505	0.0481009	FALSE
FLT4	43.4077	38.2698	40.3854	0.223182	0.227381	0.981537	0.326328	0.423654	TRUE
FMOD	670.542	587.107	621.462	0.191756	0.231543	0.828165	0.407577	0.505205	TRUE
FN1	2612.3	258.229	1227.55	3.33817	0.401651	8.31111	9.48083e-17	2.126e-15	TRUE
FOXC2	26.9035	13.343	18.9267	1.14476	0.336263	3.40435	0.000663213	0.00186607	TRUE
FOXO4	152.71	167.144	161.201	-0.143738	0.216374	-0.664305	0.506495	0.598732	FALSE
FRAS1	54.1338	43.1064	38.2096	-0.427116	0.247197	-1.72783	0.0840182	0.13613	FALSE
FREM1	27.2546	71.4127	53.23	-1.395	0.192598	-7.24304	4.38725e-13	5.32223e-12	FALSE
FREM2	11.3658	22.5483	17.9437	-0.99915	0.317285	-3.14906	0.00163797	0.00417964	FALSE
FST	188.854	81.0094	125.416	1.2234	0.276846	4.41905	9.9135e-06	3.9654e-05	TRUE
FSTL1	2793.2	2097.78	2384.13	0.413697	0.287348	1.43971	0.149951	0.226456	TRUE
FUT3	35.4097	77.1245	59.9478	-1.13982	0.257557	-4.42551	9.62156e-06	3.86954e-05	FALSE
FXYD6	187.797	288.292	246.912	-0.624321	0.276388	-2.25886	0.023892	0.0462829	FALSE
GALNT7	99.1501	47.3851	68.7001	1.07055	0.276061	3.87793	0.000105349	0.000355973	TRUE
GDF15	28.4561	15.6053	20.8968	0.925134	0.309874	2.98552	0.00283095	0.00703491	TRUE
GIMAP4	154.09	193.407	177.217	-0.33373	0.223868	-1.49075	0.136028	0.207977	FALSE
GIMAP6	76.9796	80.4373	79.0135	-0.071573	0.267186	-0.267877	0.788794	0.843508	FALSE
GJA5	32.1518	32.4706	32.3393	-0.0116418	0.247152	-0.0471036	0.962431	0.98099	FALSE
GLYR1	164.689	169.388	167.453	-0.0432795	0.234545	-0.184525	0.853602	0.901092	FALSE
GPI	818.024	958.557	900.69	-0.230192	0.180074	-1.27832	0.201136	0.283698	FALSE
GPR124	68.1429	111.382	93.5779	-0.699543	0.275571	-2.53852	0.0111321	0.0238086	FALSE
GPR56	486.935	843.752	696.827	-0.794784	0.186391	-4.26407	2.00736e-05	7.57882e-05	FALSE
GPX1	657.57	466.53	545.193	0.493514	0.200624	2.4599	0.0138976	0.0292164	TRUE
GREM1	395.273	117.253	231.732	1.75203	0.291354	6.0134	1.81673e-09	1.35796e-08	TRUE
GRHL2	175.82	181.382	179.092	-0.0505634	0.177291	-0.2852	0.775491	0.835318	FALSE
GSN	1054.51	2767.04	2061.88	-1.39167	0.234119	-5.94427	2.77691e-09	2.01462e-08	FALSE
GTF2I	1088.58	987.16	1028.92	0.139944	0.202967	0.68949	0.490515	0.582634	TRUE
GZMK	88.3862	72.0592	78.7821	0.283015	0.402619	0.702935	0.482096	0.575864	TRUE
HAPLN1	18.6531	15.8034	16.9768	0.31789	0.251121	1.26588	0.205555	0.288088	TRUE
HAS1	23.9643	23.9115	23.9333	0.0882107	0.401684	0.219602	0.826181	0.87715	TRUE
HDAC3	272.797	233.992	249.971	0.221924	0.170378	1.30254	0.192731	0.27533	TRUE
HDAC5	265.306	310.512	291.898	-0.234888	0.155387	-1.51164	0.130626	0.201382	FALSE
HDHD3	118.213	202.939	168.052	-0.771963	0.168463	-4.58238	4.59709e-06	1.92195e-05	FALSE
HEG1	515.306	304.838	391.501	0.757153	0.245753	3.08095	0.00206345	0.00521143	TRUE
HGF	23.8512	34.1985	29.9379	-0.486486	0.21329	-2.28087	0.0225562	0.0440412	FALSE
HIF1A	1943.02	633.562	1172.75	1.61507	0.223394	7.22968	4.84124e-13	5.77826e-12	TRUE
HIPK1	231.278	311.713	278.593	-0.427683	0.159873	-2.67514	0.00746977	0.0167993	FALSE
HIPK2	335.04	453.557	404.756	-0.439574	0.202654	-2.16909	0.0300759	0.0562024	FALSE
HK2	1127.19	962.345	831.397	-0.57963	0.320355	-1.80934	0.0703989	0.116025	FALSE
HK3	22.3293	24.3548	23.5207	-0.102163	0.246628	-0.414238	0.6787	0.748492	FALSE
HLA-DPB1	1017.07	985.487	998.493	0.0446892	0.231603	0.192956	0.846994	0.896674	TRUE
HOXA5	20.3616	23.6451	22.2931	-0.252284	0.260578	-0.968172	0.332958	0.429999	FALSE
HOXA7	24.1917	14.6989	18.6077	0.737881	0.328349	2.24725	0.0246243	0.0473751	TRUE
HOXB3	81.4863	55.1362	65.9863	0.58841	0.259233	2.26981	0.023219	0.0452159	TRUE
HPSE	112.013	89.3964	98.709	0.329842	0.311708	1.05818	0.289975	0.382498	TRUE
HRAS	152.343	143.36	147.059	0.0884666	0.185435	0.477076	0.633308	0.708998	TRUE
HSD17B12	451.18	1084.52	823.733	-1.26571	0.288028	-4.39441	1.11077e-05	4.41917e-05	FALSE
HSP90B1	573.606	424.536	485.918	0.432168	0.229103	1.88635	0.0592482	0.101022	TRUE
HSPB1	7573.88	2510.61	4595.48	1.59275	0.308492	5.16301	2.43013e-07	1.24882e-06	TRUE
HSPG2	1671.3	910.395	1223.71	0.874831	0.253872	3.44596	0.000569042	0.00161337	TRUE
HUNK	29.5807	23.0678	25.7495	0.392844	0.292132	1.34475	0.178707	0.260835	TRUE
ICAM1	259.329	196.158	222.17	0.409042	0.239541	1.70761	0.0877087	0.140486	TRUE
ID1	1004.78	1208.98	1124.9	-0.26697	0.251768	-1.06038	0.288972	0.381856	FALSE
ID2	167.979	196.097	184.519	-0.22474	0.260697	-0.862072	0.388648	0.488284	FALSE
ID4	216.347	601.523	442.921	-1.47471	0.353958	-4.16635	3.09511e-05	0.000112827	FALSE
IFNG	21.639	11.5118	15.6819	0.900556	0.3425	2.62936	0.00855462	0.0190103	TRUE
IGF1	72.1386	129.422	105.835	-0.864081	0.331619	-2.60565	0.00917013	0.0200766	FALSE
IGFBP4	2109.09	2647.86	2426.01	-0.328352	0.275934	-1.18997	0.23406	0.322541	FALSE
IGFBP7	1590.92	828.983	1142.72	0.939346	0.270063	3.47824	0.000504712	0.00143649	TRUE
IL10RA	120.56	122.184	121.515	-0.0214944	0.216805	-0.0991418	0.921026	0.960643	FALSE
IL11	165.8	15.9707	77.665	3.42485	0.368528	9.29332	1.49554e-20	8.40859e-19	TRUE
IL15	87.3225	57.1785	69.5907	0.604958	0.256675	2.3569	0.0184281	0.0369561	TRUE
IL18	328.065	327.598	327.79	0.00120285	0.416776	0.00288609	0.997697	0.997697	TRUE
IL1A	141.61	32.4231	77.3825	2.14758	0.39101	5.49238	3.96551e-08	2.34758e-07	TRUE
IL1B	137.617	71.8914	98.9548	0.937433	0.397514	2.35824	0.0183617	0.0369231	TRUE
IL1RL1	39.0908	57.088	49.6774	-0.506481	0.220751	-2.29435	0.0217702	0.0428457	FALSE
IL1RN	207.651	183.998	193.738	0.169624	0.362669	0.46771	0.639992	0.712171	TRUE
IL6	82.0873	52.911	47.9188	-0.362272	0.473601	-0.764931	0.444313	0.54256	FALSE
ILK	174.947	176.749	176.007	-0.0170613	0.173572	-0.0982952	0.921698	0.960643	FALSE
INHBA	258.955	29.8934	124.213	3.16188	0.246048	12.8506	8.52985e-38	6.31209e-35	TRUE
INHBE	17.0304	23.2374	20.6816	-0.402801	0.344554	-1.16905	0.242384	0.330321	FALSE
IRF6	889.328	565.172	698.648	0.651968	0.218233	2.98749	0.00281277	0.00703192	TRUE
ISLR	470.471	324.059	384.346	0.540457	0.303138	1.78287	0.074607	0.122144	TRUE
ITGA1	209.477	94.6811	141.95	1.15011	0.188066	6.11544	9.62912e-10	7.42244e-09	TRUE
ITGA11	201.196	34.5664	103.179	2.53431	0.432971	5.8533	4.81904e-09	3.33279e-08	TRUE
ITGA2	358.717	130.508	224.476	1.45802	0.266995	5.46084	4.73884e-08	2.73964e-07	TRUE
ITGA3	1244.07	294.112	685.27	2.07722	0.266633	7.79056	6.67155e-15	1.14813e-13	TRUE
ITGA5	323.45	173.945	235.506	0.904129	0.182765	4.94694	7.53895e-07	3.44372e-06	TRUE
ITGA6	2877.35	350.143	1390.76	3.0364	0.311381	9.7514	1.81945e-22	1.224e-20	TRUE
ITGA7	45.4427	158.002	111.654	-1.80702	0.280243	-6.44804	1.13308e-10	1.08893e-09	FALSE
ITGA8	18.4186	53.2038	38.8805	-1.53336	0.366237	-4.18681	2.829e-05	0.000104807	FALSE
ITGA9	46.0238	64.6719	56.9933	-0.507173	0.193137	-2.62597	0.00864012	0.0191428	FALSE
ITGAM	35.741	53.2635	46.0484	-0.58855	0.217861	-2.70149	0.00690304	0.0157662	FALSE
ITGB1	3259.04	837.736	1834.74	1.95949	0.243299	8.05382	8.02476e-16	1.48458e-14	TRUE
ITGB1BP1	86.4287	45.5906	62.4063	0.926586	0.288609	3.21052	0.00132495	0.00345233	TRUE
ITGB2	147.168	129.861	136.988	0.177946	0.242655	0.73333	0.463357	0.561185	TRUE
ITGB3	68.4028	40.1026	51.7556	0.818758	0.207243	3.95071	7.79186e-05	0.000268185	TRUE
ITGB4	3638.23	808.797	1973.86	2.16857	0.255345	8.49272	2.01863e-17	5.53253e-16	TRUE
ITGB7	32.3815	34.1906	33.4457	-0.0511684	0.209709	-0.243997	0.807233	0.860738	FALSE
ITGB8	295.167	277.57	284.815	0.0862006	0.287516	0.299812	0.764321	0.82569	TRUE
ITM2A	71.3494	312.003	212.91	-2.12891	0.364948	-5.83347	5.42859e-09	3.71959e-08	FALSE
JAG1	669.903	343.799	478.077	0.960738	0.239258	4.01549	5.93231e-05	0.000208053	TRUE
JAM2	60.3133	139.147	106.686	-1.21324	0.234786	-5.16744	2.37319e-07	1.22808e-06	FALSE
JAM3	138.33	111.341	122.454	0.313707	0.22532	1.39227	0.163839	0.243456	TRUE
JUN	727.907	639.701	676.021	0.1859	0.371724	0.500101	0.617004	0.692842	TRUE
KCNJ8	54.5007	60.8396	58.2295	-0.16135	0.192875	-0.836554	0.402844	0.502231	FALSE
KDM1A	328.878	229.177	270.23	0.517353	0.21115	2.45017	0.0142788	0.0299328	TRUE
KDR	59.9893	82.2294	73.0717	-0.465378	0.153972	-3.02249	0.002507	0.00628876	FALSE
KIAA1462	110.315	110.144	110.214	0.0129085	0.217737	0.059285	0.952725	0.976147	TRUE
KISS1	12.9532	17.7114	15.7521	-0.362295	0.351747	-1.02999	0.303016	0.397574	FALSE
KLK3	17.5102	19.3137	18.5711	-0.0158119	0.304334	-0.0519559	0.958564	0.979748	FALSE
KRAS	339.073	273.735	300.639	0.304813	0.129896	2.34659	0.0189462	0.0374872	TRUE
KRT1	234.179	6297.16	3800.64	-4.74869	0.685661	-6.92571	4.33793e-12	4.84705e-11	FALSE
KRT14	17004.5	10580.4	13225.7	0.684483	0.333992	2.0494	0.040423	0.0724286	TRUE
KRT19	105.51	53.084	48.296	-0.36004	0.574907	-0.626259	0.531145	0.623885	FALSE
KRT7	123.571	205.112	137.281	-2.34966	0.393357	-5.97335	2.32429e-09	1.70295e-08	FALSE
LAD1	1623.72	1029.82	1274.36	0.655605	0.251891	2.60273	0.00924844	0.020129	TRUE
LAMA1	27.8661	22.814	24.8943	0.340753	0.271244	1.25626	0.209022	0.290745	TRUE
LAMA3	750.043	84.6488	358.634	3.15034	0.363076	8.67683	4.06963e-18	1.36888e-16	TRUE
LAMA4	479.639	355.716	406.743	0.426171	0.19949	2.1363	0.032655	0.0605632	TRUE
LAMA5	620.367	312.524	439.283	0.987887	0.226079	4.36965	1.24446e-05	4.87249e-05	TRUE
LAMB3	1139.47	105.191	531.07	3.43266	0.337039	10.1847	2.31961e-24	2.45216e-22	TRUE
LAMC1	573.033	330.476	430.353	0.793348	0.219588	3.6129	0.000302797	0.000907164	TRUE
LAMC2	2375.07	85.4924	1028.26	4.79834	0.394451	12.1646	4.79784e-34	8.87601e-32	TRUE
LEFTY1	13.4543	16.1348	15.0311	-0.166816	0.236896	-0.704174	0.481324	0.575864	FALSE
LGALS1	4795.9	1837.54	3055.69	1.38383	0.267381	5.17551	2.27291e-07	1.18447e-06	TRUE
LHFP	180.298	196.233	189.672	-0.122697	0.182451	-0.672496	0.501268	0.593502	FALSE
LIFR	60.4819	233.182	162.07	-1.93476	0.215407	-8.98187	2.66194e-19	1.03676e-17	FALSE
LLGL2	81.4763	178.748	138.695	-1.13613	0.191597	-5.92979	3.03322e-09	2.15825e-08	FALSE
LOX	342.735	260.017	294.077	0.399074	0.298562	1.33665	0.181335	0.263631	TRUE
LOXL2	79.4752	21.7664	45.5289	1.84018	0.205494	8.95492	3.39989e-19	1.25796e-17	TRUE
LRG1	80.248	1058.28	655.563	-3.72415	0.48645	-7.65576	1.92167e-14	3.02561e-13	FALSE
LTBP4	513.063	453.901	478.262	0.173506	0.221864	0.782034	0.434194	0.53196	TRUE
LUM	2729.86	610.586	1483.23	2.159	0.290318	7.43666	1.03263e-13	1.44179e-12	TRUE
LY96	112.203	71.9046	88.498	0.652248	0.173785	3.75318	0.000174604	0.000554536	TRUE
MAF	944.904	705.042	803.809	0.422365	0.229414	1.84106	0.0656127	0.109849	TRUE
MAP2K1	326.505	358.105	345.093	-0.135725	0.25034	-0.542162	0.587707	0.666008	FALSE
MAP2K2	655.364	539.048	586.943	0.277597	0.151166	1.83637	0.0663032	0.110573	TRUE
MAP2K4	273.29	272.805	273.004	0.00228297	0.210099	0.0108661	0.99133	0.996718	TRUE
MAP3K7	246.07	273.058	261.945	-0.141408	0.132411	-1.06795	0.285544	0.378002	FALSE
MAPK1	237.546	317.87	284.796	-0.418725	0.199713	-2.09663	0.0360263	0.0653418	FALSE
MAPK3	394.886	395.677	395.352	-0.00456271	0.209978	-0.0217294	0.982664	0.992048	FALSE
MAPKAPK3	91.0744	137.802	118.561	-0.598569	0.187623	-3.19027	0.00142138	0.0036777	FALSE
MCAM	252.257	203.46	223.553	0.302741	0.257246	1.17686	0.239253	0.328473	TRUE
MED1	252.981	211.093	228.341	0.257723	0.169075	1.52431	0.127432	0.197693	TRUE
MED23	98.3457	123.498	113.141	-0.328005	0.147166	-2.22881	0.0258268	0.0488793	FALSE
MEG3	166.789	147.74	155.584	0.167239	0.305898	0.546716	0.584574	0.666008	TRUE
MEOX2	37.0502	136.369	95.4729	-1.87203	0.241686	-7.74572	9.50428e-15	1.59845e-13	FALSE
MET	280.614	60.4175	151.087	2.22465	0.245483	9.06231	1.27721e-19	5.25074e-18	TRUE
MFAP4	252.949	851.606	605.1	-1.7505	0.408804	-4.282	1.8522e-05	7.10171e-05	FALSE
MGAT5	162.585	149.174	154.696	0.118229	0.157825	0.749115	0.453788	0.551401	TRUE
MGP	318.034	1268.46	877.111	-1.9945	0.360712	-5.52934	3.21444e-08	1.96586e-07	FALSE
MISP	47.7705	12.86	27.2349	2.02408	0.316894	6.38725	1.68891e-10	1.54296e-09	TRUE
MMP1	959.112	29.4693	412.263	5.04048	0.397734	12.673	8.34547e-37	3.08783e-34	TRUE
MMP10	228.903	12.3303	37.3179	2.69142	0.371002	7.25447	4.03238e-13	4.97326e-12	TRUE
MMP12	184.354	18.4839	86.7835	3.34776	0.442998	7.55706	4.12285e-14	6.10181e-13	TRUE
MMP13	169.194	10.9088	76.085	4.02065	0.522106	7.70084	1.35174e-14	2.22285e-13	TRUE
MMP14	833.293	185.969	452.514	2.16096	0.264667	8.16482	3.21921e-16	6.45935e-15	TRUE
MMP17	79.0358	44.8667	58.9363	0.857094	0.227479	3.7678	0.000164694	0.000529884	TRUE
MMP2	1146.19	929.715	1018.85	0.302076	0.361064	0.836628	0.402802	0.502231	TRUE
MMP24	15.4308	18.8462	17.4399	-0.168003	0.323598	-0.519171	0.603642	0.680937	FALSE
MMP3	999.964	25.7677	426.908	5.29821	0.534968	9.90378	4.00835e-23	3.70772e-21	TRUE
MMP9	731.061	121.865	372.71	2.58429	0.432406	5.97654	2.27924e-09	1.68664e-08	TRUE
MMRN2	115.942	176.808	151.746	-0.620888	0.170746	-3.63632	0.000276556	0.000842188	FALSE
MPDZ	73.1583	86.2228	80.8433	-0.231688	0.176274	-1.31436	0.188724	0.271704	FALSE
MRC1	170.255	264.08	225.446	-0.632069	0.254585	-2.48274	0.0130375	0.027565	FALSE
MRPS5	171.317	221.754	200.986	-0.374859	0.198975	-1.88395	0.0595721	0.101109	FALSE
MS4A4A	144.613	237.92	199.499	-0.71334	0.278234	-2.56381	0.010353	0.022271	FALSE
MS4A6A	31.1418	45.6371	39.6684	-0.541615	0.282865	-1.91475	0.0555246	0.0957767	FALSE
MTA1	394.179	265.762	318.64	0.569038	0.235557	2.41571	0.0157045	0.0323714	TRUE
MTBP	73.0482	33.0149	49.4992	1.13304	0.228985	4.9481	7.49395e-07	3.44372e-06	TRUE
MTDH	590.27	401.347	479.139	0.556032	0.190418	2.92005	0.00349971	0.00851903	TRUE
MTMR14	144.589	195.318	174.429	-0.446027	0.121654	-3.66635	0.000246041	0.000761801	FALSE
MUC1	184.091	861.994	582.858	-2.22657	0.529351	-4.20623	2.59662e-05	9.70453e-05	FALSE
MYC	815.091	778.418	793.518	0.0672617	0.218087	0.308417	0.757765	0.819952	TRUE
MYCL	41.6829	49.6084	46.345	-0.234868	0.340384	-0.690009	0.490188	0.582634	FALSE
MYH11	21.6022	252.265	157.286	-3.53964	0.467944	-7.56425	3.90109e-14	5.89144e-13	FALSE
MYLK	872.817	1981.22	1524.82	-1.18296	0.402663	-2.93785	0.00330495	0.00807148	FALSE
MYO1D	279.135	402.716	351.83	-0.528319	0.236121	-2.23749	0.0252543	0.0480417	FALSE
MYO5C	44.8288	85.573	68.796	-0.956704	0.218165	-4.38524	1.1586e-05	4.58483e-05	FALSE
NAA15	211.961	170.159	187.372	0.3121	0.196672	1.58691	0.112533	0.175684	TRUE
NAP1L3	17.2771	22.3797	20.2786	-0.308255	0.239506	-1.28704	0.198079	0.281341	FALSE
NCL	532.398	491.161	508.141	0.115787	0.202324	0.572286	0.567128	0.654719	TRUE
NDNF	25.2924	39.6927	33.7632	-0.646558	0.343184	-1.884	0.0595649	0.101109	FALSE
NDP	10.7055	17.9142	14.9459	-0.700525	0.293899	-2.38355	0.0171464	0.0348514	FALSE
NDRG1	3450.22	735.969	1853.6	2.22776	0.272919	8.1627	3.27626e-16	6.45935e-15	TRUE
NF1	443.537	273.176	343.325	0.693668	0.153928	4.50643	6.59265e-06	2.72545e-05	TRUE
NF2	182.43	167.645	173.733	0.131926	0.146167	0.90257	0.366754	0.466319	TRUE
NFAT5	108.951	144.167	129.666	-0.395729	0.16609	-2.38261	0.0171902	0.0348514	FALSE
NFATC2	130.827	225.565	186.555	-0.791568	0.225898	-3.50409	0.000458162	0.00132957	FALSE
NFKB1	74.8491	60.7352	66.5468	0.301931	0.158905	1.90008	0.057423	0.0981363	TRUE
NID2	255.173	115.098	172.776	1.14082	0.246704	4.62425	3.75952e-06	1.58974e-05	TRUE
NME1	492.338	365.017	417.443	0.428345	0.175189	2.44505	0.0144834	0.030276	TRUE
NME4	281.233	166.203	213.569	0.766863	0.209382	3.66251	0.000249759	0.000770091	TRUE
NOL7	222.917	258.018	243.565	-0.209822	0.237921	-0.881898	0.377832	0.477941	FALSE
NOS2	14.8501	15.9092	15.4731	-0.00988259	0.3414	-0.0289472	0.976907	0.988934	FALSE
NOS3	42.7658	48.346	46.0483	-0.167118	0.192544	-0.867948	0.385423	0.485882	FALSE
NOTCH1	151.348	277.321	225.45	-0.883318	0.206375	-4.28017	1.86751e-05	7.1235e-05	FALSE
NOX5	19.3052	23.4113	21.7206	-0.233559	0.227674	-1.02585	0.304963	0.399421	FALSE
NPR1	43.6282	66.9469	57.3451	-0.645309	0.22761	-2.83515	0.00458037	0.0108986	FALSE
NR3C1	438.189	408.898	420.959	0.09605	0.172566	0.5566	0.577801	0.663147	TRUE
NR4A1	247.218	459.91	372.331	-0.895627	0.546345	-1.63931	0.101149	0.160103	FALSE
NR4A3	75.6577	77.1747	76.55	-0.0253379	0.382048	-0.0663214	0.947122	0.976147	FALSE
NRCAM	31.989	32.3461	32.199	0.0242905	0.280093	0.0867231	0.930892	0.96479	TRUE
NRP1	695.636	621.876	652.248	0.15775	0.168136	0.938228	0.348127	0.445845	TRUE
NRP2	335.234	132.736	216.118	1.3343	0.23608	5.65189	1.58694e-08	1.03012e-07	TRUE
NRXN1	19.815	33.2502	27.718	-0.68258	0.315448	-2.16384	0.0304763	0.0566662	FALSE
NRXN3	9.62939	17.1485	14.0524	-0.784273	0.245102	-3.19979	0.00137528	0.00357091	FALSE
NTRK1	20.7117	11.6795	15.3986	0.844696	0.316548	2.66846	0.00761995	0.0170355	TRUE
NUBP1	48.5059	50.5525	49.7097	-0.00192018	0.162728	-0.0117999	0.990585	0.996718	FALSE
OAS1	431.99	336.934	376.075	0.357974	0.316455	1.1312	0.257972	0.347089	TRUE
OCLN	34.6977	74.4547	58.0842	-1.10837	0.207663	-5.33736	9.43085e-08	5.02074e-07	FALSE
OGN	110.941	167.267	144.074	-0.590716	0.483504	-1.22174	0.221806	0.307948	FALSE
OLFML2B	260.695	143.539	191.78	0.870333	0.267644	3.25182	0.00114667	0.00305228	TRUE
OVOL2	107.3	80.5409	91.5595	0.408665	0.25619	1.59516	0.110676	0.173886	TRUE
P3H1	159.663	78.0036	111.628	1.03415	0.205435	5.03395	4.80463e-07	2.30872e-06	TRUE
P3H2	253.242	55.7027	137.043	2.1976	0.296042	7.42328	1.14251e-13	1.5372e-12	TRUE
PCOLCE	512.979	332.418	406.767	0.624762	0.302494	2.06537	0.0388878	0.0701877	TRUE
PDCD10	579.797	367.13	454.698	0.653902	0.175857	3.71837	0.000200511	0.000634095	TRUE
PDCL3	367.053	227.399	284.904	0.694134	0.141801	4.89512	9.82474e-07	4.43312e-06	TRUE
PDGFA	113.168	69.4695	87.463	0.731182	0.217566	3.36074	0.000777328	0.00216249	TRUE
PDGFC	192.362	75.2226	123.456	1.3626	0.285034	4.78048	1.74878e-06	7.65736e-06	TRUE
PDGFRB	402.782	358.001	376.44	0.170585	0.279421	0.610494	0.541534	0.62966	TRUE
PDK1	198.742	165.137	178.974	0.263779	0.257884	1.02286	0.306373	0.399852	TRUE
PDPN	751.867	174.233	412.082	2.1033	0.307276	6.84501	7.64722e-12	8.32198e-11	TRUE
PECAM1	289.179	468.741	394.804	-0.697841	0.227507	-3.06734	0.0021597	0.00543597	FALSE
PFKFB4	140.645	108.658	121.829	0.369741	0.333067	1.11011	0.266953	0.354659	TRUE
PGK1	3104.16	1789.67	2330.93	0.793413	0.203712	3.89478	9.82896e-05	0.000335181	TRUE
PIK3CA	175.375	133.329	150.642	0.391677	0.197217	1.98602	0.0470311	0.0830621	TRUE
PIK3CD	132.601	63.9952	92.2447	1.06207	0.192608	5.51415	3.50478e-08	2.09156e-07	TRUE
PIK3CG	79.0804	64.4178	70.4554	0.274949	0.24449	1.12458	0.260766	0.349577	TRUE
PIK3R1	297.482	528.438	433.339	-0.832899	0.24912	-3.34337	0.000827681	0.00228539	FALSE
PIK3R2	510.001	272.708	370.417	0.899945	0.176528	5.09804	3.43183e-07	1.69304e-06	TRUE
PIK3R5	62.459	71.1075	67.5464	-0.189727	0.259539	-0.731016	0.464769	0.561976	FALSE
PIK3R6	19.0081	19.7679	19.4551	-0.0280313	0.244872	-0.114473	0.908863	0.949941	FALSE
PITX2	35.5447	20.0255	26.4158	0.826312	0.278018	2.97216	0.00295713	0.00729426	TRUE
PKM	3725.28	769.821	1986.77	2.27322	0.230622	9.85695	6.39654e-23	4.73344e-21	TRUE
PKN1	198.188	140.264	164.115	0.502178	0.190045	2.64242	0.00823163	0.0183476	TRUE
PKNOX1	47.1326	33.5098	39.1192	0.534361	0.231363	2.30963	0.0209089	0.0412603	TRUE
PLA2G2A	79.6365	346.282	236.487	-2.12526	0.412187	-5.15605	2.52215e-07	1.28717e-06	FALSE
PLA2G3	31.2393	45.08	39.3809	-0.546739	0.392597	-1.39262	0.163734	0.243456	FALSE
PLAU	816.633	121.011	407.443	2.75439	0.246025	11.1956	4.28519e-29	5.28506e-27	TRUE
PLAUR	263.858	70.0896	149.877	1.92888	0.222629	8.66409	4.55127e-18	1.40331e-16	TRUE
PLCG1	321.911	274.534	294.043	0.22856	0.170644	1.3394	0.180441	0.262847	TRUE
PLCG2	104.604	96.7689	99.995	0.102614	0.186066	0.551493	0.581296	0.665881	TRUE
PLEKHO1	498.667	314.36	390.251	0.66184	0.147342	4.49187	7.05999e-06	2.90244e-05	TRUE
PLS1	62.0387	33.1947	34.7046	0.165818	0.266984	0.621078	0.534548	0.625895	TRUE
PLXDC1	107.192	80.4402	91.4558	0.41679	0.230986	1.80439	0.0711699	0.117035	TRUE
PLXNC1	143.326	80.0983	106.133	0.851905	0.171501	4.96734	6.78777e-07	3.17908e-06	TRUE
PLXND1	248.425	275.944	264.613	-0.153071	0.181282	-0.844377	0.398459	0.499762	FALSE
PMP22	370.573	497.787	445.405	-0.424391	0.245932	-1.72564	0.0844115	0.136385	FALSE
PNPLA6	195.141	121.55	151.852	0.670886	0.183259	3.66086	0.000251373	0.00077185	TRUE
POPDC3	149.044	15.1614	70.2895	3.32978	0.408002	8.16121	3.31696e-16	6.45935e-15	TRUE
POSTN	2005.49	358.36	1036.59	2.48533	0.436166	5.69813	1.21129e-08	8.14866e-08	TRUE
PPFIBP2	66.0428	164.299	123.84	-1.32414	0.20253	-6.53798	6.23543e-11	6.32085e-10	FALSE
PPL	165.146	672.14	463.377	-2.02294	0.297691	-6.79544	1.07986e-11	1.15811e-10	FALSE
PPP1R16B	44.9797	31.914	37.294	0.479777	0.242988	1.97449	0.0483261	0.0849438	TRUE
PPP2CB	972.299	806.447	874.739	0.269664	0.194823	1.38415	0.166313	0.246636	TRUE
PPP2R1A	1091.47	886.92	971.148	0.298239	0.211058	1.41306	0.157637	0.236137	TRUE
PPP3R1	1933.39	1201.71	1502.99	0.684985	0.232076	2.95155	0.00316184	0.00777329	TRUE
PRELP	21.1763	69.354	49.5161	-1.71088	0.262608	-6.51495	7.27141e-11	7.27141e-10	FALSE
PRF1	185.695	78.9658	122.913	1.23434	0.334366	3.69158	0.000222862	0.000698804	TRUE
PRKCB	70.0178	57.1459	62.4461	0.281801	0.294769	0.956003	0.339071	0.436369	TRUE
PRKCZ	100.407	77.2943	86.8115	0.373538	0.168922	2.2113	0.0270152	0.0508684	TRUE
PROK2	26.0513	26.6192	26.3853	0.0199101	0.343081	0.0580331	0.953722	0.976147	TRUE
PROM1	14.5296	28.7927	22.9197	-1.04945	0.390676	-2.68625	0.00722597	0.0164025	FALSE
PRPF38A	267.422	268.57	268.097	-0.0110574	0.171082	-0.0646323	0.948467	0.976147	FALSE
PRR15L	14.0178	24.0032	19.8916	-0.77855	0.290631	-2.67883	0.00738801	0.0167191	FALSE
PRSS22	139.558	230.385	192.986	-0.728527	0.32424	-2.24688	0.0246478	0.0473751	FALSE
PRSS8	135.981	441.877	315.92	-1.70158	0.282107	-6.03168	1.62268e-09	1.23792e-08	FALSE
PTEN	799.671	787.053	792.249	0.0220838	0.15917	0.138743	0.889653	0.931229	TRUE
PTGDS	182.038	995.385	637.369	-2.98324	0.400448	-7.44976	9.35123e-14	1.33075e-12	FALSE
PTGIS	51.7188	91.5585	75.1539	-0.838962	0.300514	-2.79176	0.00524222	0.0123543	FALSE
PTGS2	224.333	34.441	112.632	2.71531	0.498573	5.44617	5.14662e-08	2.89848e-07	TRUE
PTK2	246.606	155.04	192.743	0.670895	0.192808	3.47959	0.000502176	0.00143649	TRUE
PTK2B	164.511	206.625	189.284	-0.319356	0.202346	-1.57827	0.114504	0.178385	FALSE
PTPRB	28.6645	44.3627	37.8988	-0.621524	0.211174	-2.94319	0.00324851	0.00795994	FALSE
PTPRC	66.9985	66.9677	66.9804	0.00177573	0.252737	0.00702599	0.994394	0.997098	TRUE
PTPRM	105.769	171.904	144.672	-0.693895	0.211522	-3.28049	0.00103627	0.00278851	FALSE
PTRF	146.25	58.2687	94.4961	1.33226	0.243292	5.47596	4.35134e-08	2.53543e-07	TRUE
PTTG1	677.613	187.597	389.368	1.84742	0.248639	7.43014	1.08486e-13	1.48666e-12	TRUE
PTX3	34.6282	69.9632	41.7744	-0.372727	0.294171	-1.26704	0.205141	0.288054	FALSE
PXDN	305.137	77.9949	171.524	1.97437	0.235068	8.39915	4.49709e-17	1.0735e-15	TRUE
PYCARD	190.442	146.924	164.843	0.357151	0.206739	1.72755	0.0840695	0.13613	TRUE
QKI	783.185	772.126	776.68	0.0219369	0.141216	0.155342	0.876551	0.920068	TRUE
RAB25	203.376	424.315	333.34	-1.06663	0.235801	-4.52345	6.08387e-06	2.52925e-05	FALSE
RAC1	2003.13	1261.48	1566.87	0.666882	0.269902	2.47082	0.0134802	0.0284198	TRUE
RAC2	443.633	161.582	277.72	1.45165	0.29581	4.90737	9.23038e-07	4.19048e-06	TRUE
RAF1	249.088	324.178	293.258	-0.385037	0.121546	-3.16782	0.00153587	0.00394632	FALSE
RAMP1	50.6843	40.351	44.6059	0.352653	0.279109	1.26349	0.206411	0.288507	TRUE
RAMP2	90.0217	154.065	127.694	-0.773478	0.232041	-3.33337	0.000857993	0.00233425	FALSE
RB1	195.326	144.741	165.57	0.432556	0.19077	2.26742	0.0233645	0.0453798	TRUE
RBL1	95.4306	64.4787	77.2236	0.571601	0.235357	2.42865	0.0151551	0.0314138	TRUE
RBL2	337.937	420.235	386.347	-0.316068	0.169005	-1.87017	0.0614601	0.1036	FALSE
RBM47	74.7582	344.647	233.516	-2.19901	0.277768	-7.91672	2.43863e-15	4.40143e-14	FALSE
RBPJ	307.786	333.053	322.649	-0.113125	0.143745	-0.786983	0.431292	0.530159	FALSE
RBX1	1539.35	986.307	1214.03	0.64063	0.17669	3.62572	0.000288156	0.000873917	TRUE
RELN	22.5082	36.5683	30.7789	-0.716715	0.20602	-3.47887	0.00050354	0.00143649	FALSE
RGCC	891.047	802.018	838.677	0.154517	0.248441	0.621946	0.533978	0.625895	TRUE
RHOA	2399.85	1765.9	2026.94	0.443021	0.241284	1.8361	0.0663435	0.110573	TRUE
RNH1	524.945	540.647	534.182	-0.0445787	0.191727	-0.232511	0.816141	0.868985	FALSE
ROBO4	57.9756	55.2115	56.3496	0.0691181	0.174697	0.395646	0.692366	0.760164	TRUE
ROCK1	622.209	444.937	517.931	0.480546	0.121337	3.96042	7.48168e-05	0.000258712	TRUE
ROCK2	521.386	340.091	414.742	0.61573	0.160209	3.84328	0.0001214	0.000403414	TRUE
RORA	341.446	1419.01	975.306	-2.05828	0.334551	-6.15238	7.63309e-10	6.00902e-09	FALSE
RORB	22.4417	23.7716	23.224	-0.0969048	0.259973	-0.37275	0.709335	0.776491	FALSE
RPS27A	14820.2	19779.4	17737.3	-0.416488	0.240636	-1.73078	0.0834911	0.135788	FALSE
RPS6KB1	381.687	354.818	365.882	0.107288	0.14771	0.726346	0.467627	0.564508	TRUE
RPS6KB2	363.34	335.232	346.806	0.109132	0.231748	0.470909	0.637706	0.711768	TRUE
RRAS	136.921	83.6712	105.598	0.725488	0.205149	3.5364	0.000405624	0.00119112	TRUE
RTN4	1516.14	4226.79	3110.64	-1.4791	0.294506	-5.0223	5.1056e-07	2.43751e-06	FALSE
RUNX1	313.369	175.211	232.099	0.841612	0.172563	4.87713	1.07639e-06	4.79835e-06	TRUE
RUNX1T1	52.1689	126.162	95.6942	-1.27437	0.235583	-5.40946	6.32167e-08	3.49107e-07	FALSE
S100A14	500.79	562.468	537.071	-0.168041	0.354356	-0.474215	0.635346	0.710206	FALSE
S100A7	6606.17	10423.8	8851.82	-0.65803	0.583078	-1.12855	0.25909	0.347961	FALSE
S1PR1	61.55	67.9188	65.2964	-0.127374	0.189397	-0.672527	0.501249	0.593502	FALSE
SACS	70.1419	56.0683	61.8633	0.350939	0.16051	2.18639	0.028787	0.05393	TRUE
SAMSN1	100.65	64.1395	79.1732	0.651658	0.19505	3.34099	0.000834816	0.00229652	TRUE
SAP130	153.493	154.316	153.977	-0.013321	0.147216	-0.0904855	0.927901	0.964392	FALSE
SCG2	14.7697	15.6415	15.2826	0.0231503	0.319332	0.0724961	0.942207	0.975151	TRUE
SCNN1A	112.165	385.495	272.947	-1.78873	0.418153	-4.27769	1.88845e-05	7.16642e-05	FALSE
SDC4	2233.06	1157.32	1600.27	0.949019	0.301285	3.1499	0.00163324	0.00417964	TRUE
SELE	39.6955	57.3848	50.101	-0.520811	0.407231	-1.27891	0.200929	0.283698	FALSE
SEMA3E	14.0094	37.4499	27.7979	-1.45051	0.285584	-5.07909	3.79248e-07	1.84634e-06	FALSE
SERINC5	312.22	371.55	347.12	-0.249017	0.156216	-1.59406	0.110923	0.173905	FALSE
SERPINA1	85.559	56.7313	68.6016	0.608232	0.258569	2.3523	0.0186579	0.0373158	TRUE
SERPINE1	1631.5	109.089	735.963	3.91218	0.420136	9.3117	1.25806e-20	7.75801e-19	TRUE
SERPINF1	671.634	1081.38	912.662	-0.687482	0.245695	-2.79811	0.0051403	0.0121528	FALSE
SERPING1	738.124	866.115	813.413	-0.231366	0.239799	-0.964834	0.334628	0.431402	FALSE
SERPINH1	2054.56	487.408	1132.7	2.07359	0.324214	6.39573	1.59782e-10	1.47798e-09	TRUE
SET	1056.79	631.809	806.8	0.74074	0.228362	3.24371	0.00117982	0.00312928	TRUE
SETD2	332.377	344.116	339.282	-0.0520982	0.157567	-0.330641	0.740916	0.806291	FALSE
SFRP2	1347.7	1102.76	1203.62	0.289662	0.446315	0.649007	0.516334	0.607451	TRUE
SH2B3	170.2	136.695	150.491	0.311181	0.14001	2.22257	0.0262447	0.0495436	TRUE
SH2D3A	110.292	116.047	113.677	-0.0589542	0.177223	-0.332656	0.739394	0.805819	FALSE
SH3YL1	109.58	164.502	141.887	-0.5912	0.212296	-2.78479	0.00535616	0.0125827	FALSE
SHB	68.5797	111.398	93.7667	-0.709427	0.247553	-2.86576	0.0041601	0.00999504	FALSE
SIRT1	77.7317	115.001	99.655	-0.544826	0.164526	-3.31149	0.000928009	0.0025063	FALSE
SKP1	2335.3	2163.81	2234.42	0.109254	0.19941	0.547884	0.583771	0.666008	TRUE
SLC12A6	106.593	102.893	104.416	0.0563438	0.182794	0.308237	0.757902	0.819952	TRUE
SLC2A1	2048.83	327.018	1036	2.64749	0.362911	7.29515	2.98334e-13	3.80633e-12	TRUE
SLC35A3	191.195	150.642	167.341	0.337153	0.277181	1.21636	0.223846	0.310199	TRUE
SLC37A1	24.6353	28.4629	26.8868	-0.111063	0.231445	-0.479866	0.631323	0.707847	FALSE
SLIT2	36.79	73.1561	58.1818	-0.978642	0.238155	-4.10926	3.96935e-05	0.000141217	FALSE
SLPI	2400.63	399.162	1223.3	2.58804	0.618352	4.18539	2.84679e-05	0.000104807	TRUE
SMAD1	373.965	340.438	354.243	0.125608	0.156347	0.803396	0.421746	0.520153	TRUE
SMAD2	362.124	426.462	399.97	-0.238185	0.213966	-1.11319	0.265627	0.354659	FALSE
SMAD3	415.356	274.486	332.491	0.593876	0.288296	2.05995	0.0394032	0.0707803	TRUE
SMAD4	427.91	384.979	402.657	0.145216	0.10188	1.42535	0.154055	0.23218	TRUE
SMAD5	191.512	228.466	213.25	-0.254609	0.181726	-1.40107	0.161194	0.240977	FALSE
SMAD9	30.4287	45.7428	39.437	-0.567174	0.208223	-2.72387	0.00645215	0.0149206	FALSE
SMC3	380.662	273.881	317.849	0.467769	0.161141	2.90286	0.00369777	0.00894232	TRUE
SMOC1	29.4725	29.6035	29.5496	0.0131844	0.359318	0.0366929	0.97073	0.986731	TRUE
SMURF1	302.32	224.882	256.769	0.416742	0.155752	2.67567	0.00745793	0.0167993	TRUE
SMURF2	218.176	184.996	198.658	0.24191	0.170258	1.42085	0.155362	0.233674	TRUE
SNAI1	47.4164	36.3114	40.884	0.437183	0.214783	2.03547	0.0418037	0.0747215	TRUE
SNAI2	1257.21	300.971	694.718	2.06149	0.268479	7.6784	1.61089e-14	2.59143e-13	TRUE
SNAI3	23.5357	24.9815	24.3862	-0.0767833	0.267446	-0.287098	0.774037	0.834967	FALSE
SNRPF	583.488	481.785	523.663	0.276197	0.235516	1.17273	0.240903	0.328985	TRUE
SOD1	165.099	143.377	152.321	0.197814	0.217404	0.90989	0.362881	0.462189	TRUE
SORD	492.803	1589.82	1138.11	-1.69022	0.315893	-5.35062	8.76532e-08	4.70024e-07	FALSE
SOX2	44.3572	18.346	29.0565	1.30372	0.336517	3.87416	0.000106993	0.000359887	TRUE
SOX9	546.018	886.827	746.494	-0.700916	0.37259	-1.8812	0.0599451	0.101277	FALSE
SP1	425.428	423.898	424.528	0.00145748	0.207757	0.00701529	0.994403	0.997098	TRUE
SPARC	9124.59	2348.07	5138.4	1.95823	0.368249	5.31768	1.051e-07	5.55529e-07	TRUE
SPARCL1	267.573	524.667	418.805	-0.971047	0.29654	-3.27459	0.00105815	0.00283707	FALSE
SPDEF	22.5571	34.543	29.6076	-0.643621	0.28723	-2.24079	0.0250399	0.0478505	FALSE
SPHK2	131.777	96.6941	111.14	0.422208	0.213603	1.97661	0.0480862	0.0847233	TRUE
SPINK5	340.445	1997.35	1315.1	-2.55278	0.417292	-6.11748	9.50686e-10	7.40534e-09	FALSE
SPINT1	362.992	641.929	527.072	-0.823827	0.188329	-4.3744	1.21769e-05	4.79303e-05	FALSE
SPOCK3	20.4155	12.9026	15.9961	0.744869	0.413318	1.80217	0.0715184	0.117347	TRUE
SPP1	526.393	124.025	289.706	2.08174	0.64624	3.22132	0.00127602	0.00334842	TRUE
SRC	267.089	128.244	185.416	1.05547	0.190007	5.55489	2.7778e-08	1.71298e-07	TRUE
SRF	819.924	543.148	657.115	0.594984	0.22804	2.60912	0.00907755	0.0199329	TRUE
SRGN	589.487	432.741	497.283	0.446131	0.26982	1.65344	0.0982417	0.156342	TRUE
SRPK2	597.552	303.811	424.763	0.974991	0.173555	5.61776	1.93452e-08	1.24482e-07	TRUE
SRPX2	75.5319	60.7128	66.8148	0.315599	0.234239	1.34734	0.177871	0.260835	TRUE
SSTR2	26.0705	22.3463	23.8798	0.272771	0.278798	0.978383	0.327885	0.424391	TRUE
ST14	487.023	593.594	549.712	-0.285035	0.2824	-1.00933	0.312816	0.407542	FALSE
STAB1	197.783	246.251	226.293	-0.318342	0.212553	-1.49771	0.134209	0.206047	FALSE
STAB2	16.4484	33.0339	26.2046	-0.995021	0.260783	-3.81551	0.0001359	0.00044696	FALSE
STAT1	1284.49	534.673	843.42	1.26289	0.235159	5.37035	7.85831e-08	4.24463e-07	TRUE
STAT3	2486.11	2504.46	2496.91	-0.0114398	0.233716	-0.0489477	0.960961	0.980843	FALSE
SULF1	297.148	37.4633	144.392	2.99078	0.302684	9.88087	5.0395e-23	4.14359e-21	TRUE
SV2B	18.0112	71.2144	49.3072	-2.0416	0.223858	-9.12007	7.50747e-20	3.26796e-18	FALSE
SYK	142.913	176.08	162.423	-0.304159	0.171434	-1.77421	0.0760286	0.124197	FALSE
SYNE1	69.6052	90.668	81.9951	-0.378053	0.157862	-2.39484	0.0166276	0.0340844	FALSE
TACSTD2	5319.23	6368.89	5936.68	-0.259908	0.393065	-0.661232	0.508463	0.599145	FALSE
TAL1	51.3958	47.6445	42.5083	-0.412065	0.19475	-2.11587	0.0343558	0.062929	FALSE
TBX1	229.838	65.4398	133.133	1.81838	0.356227	5.10457	3.31545e-07	1.65772e-06	TRUE
TBXA2R	25.464	24.4777	24.8838	0.109587	0.273562	0.400594	0.688719	0.757284	TRUE
TCEB1	1700.32	1014.98	1297.18	0.744017	0.227862	3.26521	0.00109381	0.0029221	TRUE
TCEB2	99.2524	57.4732	74.6764	0.818459	0.217812	3.75763	0.000171528	0.000549483	TRUE
TCF20	280.346	248.449	261.583	0.170291	0.217738	0.782091	0.434161	0.53196	TRUE
TCF3	159.979	109.137	130.072	0.541699	0.199861	2.71038	0.00672061	0.0154449	TRUE
TDGF1	20.935	24.9983	23.3252	-0.203057	0.289124	-0.702319	0.48248	0.575864	FALSE
TEK	26.8869	44.5963	37.3042	-0.728275	0.197757	-3.68268	0.000230794	0.000719852	FALSE
TF	84.5674	350.494	240.995	-2.05158	0.540915	-3.79279	0.000148964	0.000482008	FALSE
TFDP1	1613.34	490.949	953.108	1.71645	0.364911	4.70375	2.5542e-06	1.0989e-05	TRUE
TFPI2	51.8327	14.0704	29.6195	1.94583	0.446688	4.35613	1.32383e-05	5.15598e-05	TRUE
TGFB1	1325.1	287.263	714.609	2.20503	0.190501	11.5749	5.52232e-31	8.17303e-29	TRUE
TGFB2	65.3357	53.4094	58.3202	0.306369	0.242596	1.26288	0.206633	0.288507	TRUE
TGFBI	4098.46	545.924	2008.73	2.90784	0.313117	9.28674	1.59081e-20	8.40859e-19	TRUE
TGFBR2	589.853	649.627	625.014	-0.137963	0.191848	-0.719124	0.472064	0.568937	FALSE
THBS1	756.844	382.679	536.747	0.984103	0.356322	2.76184	0.00574772	0.0134174	TRUE
THBS2	2281.66	1210.14	1651.35	0.914904	0.250881	3.64677	0.000265556	0.00081203	TRUE
THBS4	34.9966	158.918	53.5421	-0.916185	0.37622	-2.43524	0.014882	0.0309346	FALSE
THY1	421.694	305.258	353.202	0.466814	0.362691	1.28709	0.198064	0.281341	TRUE
TIE1	92.7888	93.499	93.2066	-0.0293003	0.178416	-0.164225	0.869554	0.916624	FALSE
TIMP1	750.935	483.478	593.607	0.63462	0.329763	1.92447	0.0542956	0.0943163	TRUE
TIMP2	2033.3	1596.26	1776.22	0.349327	0.289917	1.20492	0.228233	0.315687	TRUE
TIMP4	30.2995	207.975	134.814	-2.77675	0.399149	-6.95667	3.48417e-12	3.96659e-11	FALSE
TJP3	15.0747	63.1828	43.3736	-2.1428	0.253621	-8.44882	2.94263e-17	7.25848e-16	FALSE
TLK2	247.844	184.927	210.834	0.40292	0.0962471	4.18631	2.83521e-05	0.000104807	TRUE
TLR4	134.473	162.804	151.139	-0.283274	0.209763	-1.35045	0.176873	0.260211	FALSE
TMC6	184.021	149.456	163.689	0.285247	0.179166	1.59208	0.111366	0.17423	TRUE
TMEM100	16.6761	38.5682	29.5538	-1.2558	0.261243	-4.807	1.53209e-06	6.7485e-06	FALSE
TMEM30B	414.158	466.339	444.852	-0.173405	0.207957	-0.83385	0.404366	0.502909	FALSE
TMPRSS2	16.103	31.9952	25.4514	-1.01605	0.397181	-2.55815	0.0105231	0.0225713	FALSE
TMPRSS4	55.0178	60.0122	57.9557	-0.113557	0.306051	-0.37104	0.710608	0.776735	FALSE
TMUB2	146.604	127.386	135.3	0.198042	0.118685	1.66863	0.0951908	0.151813	TRUE
TNC	1174.82	146.151	569.72	3.00337	0.354868	8.46333	2.5985e-17	6.86747e-16	TRUE
TNF	87.1104	61.905	72.2837	0.486337	0.368041	1.32142	0.186362	0.269351	TRUE
TNFRSF12A	300.442	38.2146	146.191	3.00488	0.242466	12.393	2.85223e-35	7.03551e-33	TRUE
TNFRSF1A	675.002	601.94	632.024	0.164963	0.128031	1.28846	0.197586	0.281341	TRUE
TNFSF10	693.785	350.473	491.837	0.980616	0.238128	4.11802	3.82139e-05	0.00013661	TRUE
TNFSF12	203.939	218.249	212.357	-0.102019	0.22432	-0.454791	0.64926	0.721399	FALSE
TNFSF13	126.484	66.5334	91.2191	0.913632	0.262248	3.48385	0.00049426	0.00142872	TRUE
TNMD	7.18635	23.6376	16.8635	-1.70459	0.276561	-6.16352	7.11465e-10	5.66112e-09	FALSE
TNN	16.8992	34.3822	27.1833	-1.03354	0.270282	-3.82394	0.000131334	0.000433871	FALSE
TNS1	274.064	561.783	443.31	-1.03532	0.181825	-5.69407	1.2405e-08	8.26998e-08	FALSE
TNXB	60.7626	202.93	144.391	-1.75659	0.375671	-4.67588	2.92689e-06	1.25196e-05	FALSE
TOM1L1	102.45	166.52	140.138	-0.703747	0.263165	-2.67416	0.0074916	0.0167993	FALSE
TPM2	1495.56	617.912	979.298	1.27362	0.33909	3.75601	0.000172642	0.00055067	TRUE
TPSB2	715.065	1362.33	1095.81	-0.929604	0.388909	-2.39029	0.0168353	0.0344147	FALSE
TPSD1	18.9027	17.1652	17.8806	0.175707	0.296721	0.59216	0.553743	0.642273	TRUE
TRIM39	93.9223	72.3581	81.2375	0.377617	0.129395	2.91833	0.00351908	0.00853809	TRUE
TSPAN1	38.9118	16.6649	25.8254	1.29453	0.359174	3.60417	0.000313149	0.000934395	TRUE
TWIST1	199.017	205.254	202.686	-0.0421691	0.224345	-0.187966	0.850904	0.899527	FALSE
TWIST2	191.552	191.888	191.75	0.00064267	0.20593	0.00312083	0.99751	0.997697	TRUE
TXNIP	2574.56	3781.74	3284.66	-0.555055	0.291037	-1.90716	0.0564995	0.097006	FALSE
TYMP	1033.66	532.3	738.744	0.955776	0.286172	3.33987	0.00083818	0.00229723	TRUE
UBA52	2498.61	3197.3	2909.6	-0.356201	0.176323	-2.02016	0.043367	0.0769583	FALSE
USP39	128.439	100.327	111.902	0.353926	0.207876	1.70258	0.088647	0.141682	TRUE
UTS2	16.6927	18.1488	17.5492	-0.060572	0.372493	-0.162612	0.870824	0.916657	FALSE
VAMP8	299.039	491.926	412.502	-0.719572	0.204058	-3.52631	0.000421401	0.00123256	FALSE
VASH1	64.8727	47.039	54.3823	0.464342	0.221374	2.09755	0.0359451	0.0653418	TRUE
VAV2	175.966	58.3662	106.79	1.59989	0.20247	7.90186	2.74773e-15	4.84125e-14	TRUE
VAV3	226.18	307.716	274.142	-0.445502	0.299841	-1.4858	0.137333	0.209539	FALSE
VCAM1	90.707	115.928	105.543	-0.359926	0.265667	-1.3548	0.17548	0.258759	FALSE
VCAN	245.774	107.069	164.183	1.19995	0.304782	3.93708	8.24787e-05	0.000282566	TRUE
VEGFA	343.912	337.695	340.255	0.0240381	0.259183	0.0927456	0.926106	0.963879	TRUE
VEGFB	400.842	426.959	416.205	-0.0910386	0.166093	-0.548119	0.58361	0.666008	FALSE
VEGFC	196.826	53.2375	112.362	1.88371	0.28968	6.50272	7.88821e-11	7.78303e-10	TRUE
VEZF1	159.038	117.677	134.708	0.444431	0.158019	2.81252	0.0049155	0.0116586	TRUE
VHL	590.935	421.578	491.313	0.485382	0.175329	2.76841	0.00563306	0.0131913	TRUE
VIM	5308.01	5792.61	5593.07	-0.126038	0.231887	-0.543531	0.586764	0.666008	FALSE
VPS13A	210.43	332.476	282.221	-0.662558	0.199354	-3.32352	0.000888897	0.00240946	FALSE
VSIG4	113.722	173.159	148.685	-0.607156	0.316868	-1.91612	0.0553503	0.0957767	FALSE
VWA1	21.4777	18.7493	19.8728	0.215609	0.678175	0.317926	0.750541	0.815566	TRUE
VWA2	32.4914	91.303	67.0864	-1.49295	0.287574	-5.19151	2.08598e-07	1.09477e-06	FALSE
WARS	548.718	175.249	329.03	1.64155	0.266308	6.1641	7.0887e-10	5.66112e-09	TRUE
WIPF1	273.153	186.791	222.352	0.54229	0.198147	2.73681	0.00620379	0.0143912	TRUE
WNT5A	288.473	145.713	204.497	0.981679	0.276399	3.55168	0.000382781	0.00113303	TRUE
WNT5B	67.6171	42.6235	52.915	0.672056	0.281301	2.3891	0.0168899	0.0344313	TRUE
WWTR1	337.294	351.653	345.74	-0.0611089	0.197677	-0.309135	0.757219	0.819952	FALSE
ZC3H12A	389.375	461.971	432.078	-0.247181	0.310062	-0.797199	0.425336	0.523708	FALSE
ZC3H14	357.091	306.859	327.543	0.21564	0.182308	1.18283	0.236876	0.325814	TRUE
ZCCHC24	129.682	155.593	144.924	-0.258048	0.204961	-1.25901	0.208025	0.289903	FALSE
ZEB1	177.202	176.392	176.725	0.0129571	0.193123	0.0670923	0.946508	0.976147	TRUE
ZEB2	114.483	189.928	158.862	-0.732668	0.198123	-3.69804	0.000217271	0.000684173	FALSE
ZFPM2	14.187	20.6591	17.9941	-0.491025	0.25799	-1.90327	0.0570052	0.0976478	FALSE
ZFYVE16	136.2	172.08	157.306	-0.334778	0.134294	-2.49288	0.012671	0.0269441	FALSE
ZFYVE9	180.318	208.131	196.679	-0.209361	0.141975	-1.47463	0.140312	0.212768	FALSE
ZKSCAN5	32.432	25.9563	28.6228	0.384612	0.236097	1.62905	0.103303	0.162995	TRUE
ZNF143	87.942	90.1678	89.2513	-0.0352333	0.139791	-0.252044	0.801007	0.855333	FALSE

## Sheet: All tumors v SES Venn
Intersections of all DEGs with log2FC <-1, >1, padj <0.05				Intersections of top 20 DEGs with log2FC >1, padj <0.05				Intersections of top 20 DEGs with log2FC <-1, padj <0.05
Cohorts	total	Genes		Cohorts	total	Genes		Cohorts	total	Genes
MET v SES and PRI+ v SES and PRI- v SES	148	TJP3		MET v SES and PRI+ v SES and PRI- v SES	12	MMP13		MET v SES and PRI+ v SES and PRI- v SES	10	APOD
		TSPAN1				MMP12				LRG1
		ENO1				CXCL8				CHI3L1
		CD34				SULF1				KRT1
		CXCL10				INHBA				CLEC3B
		SV2B				CXCL11				CD36
		LAMB3				MMP1				TIMP4
		PDPN				LAMC2				MYH11
		EMCN				LAMB3				SPINK5
		HSPB1				MMP3				PTGDS
		RTN4				SERPINE1		MET v SES and PRI+ v SES	4	TF
		COL3A1				FN1				EMILIN3
		COL4A1		MET v SES and PRI+ v SES	3	PLAU				SORD
		SERPINE1				KRT19				RORA
		VCAN				MMP10		PRI+ v SES and PRI- v SES	3	FBP1
		EPS8L1		PRI+ v SES and PRI- v SES	3	TNFRSF12A				RBM47
		DPT				POPDC3				ANGPTL4
		PLAU				IL11		MET v SES	6	SCNN1A
		CHRDL1		MET v SES	5	SPP1				CKMT1A
		CCL5				CXCL10				PRELP
		COL4A2				CXCL13				TNXB
		VWA2				MMP9				AQP1
		LUM				TFPI2				MFAP4
		MFAP4		PRI+ v SES	2	BGN		PRI+ v SES	3	CMA1
		MMP13				ASPN				ITM2A
		ITGA11		PRI- v SES	5	ITGA6				PRSS8
		SULF1				LAMA3		PRI- v SES	7	TJP3
		TNC				CDKN2A				MUC1
		IL1A				TNC				CHRDL1
		CMA1				TGFBI				KRT7
		MMP3								ACTG2
		MET								CLU
		FST								APOE
		SERPINH1
		ITGB1
		VEGFC
		RORA
		CHP2
		COL5A2
		CXCL13
		PKM
		FAP
		LAMC2
		WARS
		FGFR2
		PTGDS
		TPM2
		SCNN1A
		FOXC2
		ITGA3
		INHBA
		LRG1
		AGRN
		KRT1
		COL6A3
		LOXL2
		CTSG
		SPP1
		ADAM9
		COL1A1
		RAC2
		ID4
		POSTN
		MYH11
		PTGS2
		MMP14
		SLPI
		FBN2
		ITGB4
		LIFR
		NDRG1
		BMPR1B
		MYLK
		ITGA6
		RUNX1T1
		LGALS1
		ABI3BP
		APOE
		ERBB3
		PRSS8
		IL11
		ITGA7
		SPARC
		COL5A1
		P3H2
		SEMA3E
		FREM1
		CEACAM1
		F3
		MUC1
		PRELP
		MEOX2
		CD36
		TIMP4
		EMILIN1
		PXDN
		TNXB
		TF
		PTRF
		APOD
		CDH11
		CDKN2A
		AREG
		TGFB1
		VAV2
		EMILIN3
		POPDC3
		GREM1
		TFPI2
		CKMT1A
		CAV1
		RBM47
		MMP10
		AEBP1
		BAG2
		TGFBI
		SNAI2
		PLAUR
		ERMP1
		BGN
		LAMA3
		EIF4EBP1
		TNFRSF12A
		COL1A2
		SORD
		CHI3L1
		NID2
		CLEC3B
		FBP1
		HIF1A
		ITGA8
		DSC2
		CXCL11
		MMP1
		STAT1
		PTTG1
		MISP
		MMP12
		CXCL8
		SLC2A1
		ITM2A
		ANXA2P2
		FN1
		ADAMTS12
		AGR2
		MMP9
		SPINK5
		ASPN
MET v SES PRI+ v SES	25	CD44
		KRT19
		ITGA5
		GDF15
		ZC3H12A
		ANGPTL2
		ETV4
		EPN3
		ERBB2
		TNFSF10
		TPSB2
		SRGN
		ICAM1
		THBS1
		STAB2
		IGFBP7
		JAG1
		VAV3
		SERPINA1
		LAMC1
		TYMP
		TNFSF13
		CLDN7
		EPCAM
		AQP1
MET v SES and PRI- v SES	16	COL4A6
		COL6A2
		BAI1
		ENO2
		P3H1
		PLA2G2A
		GALNT7
		CCDC80
		ELK3
		ITGA2
		JAM2
		NRP2
		ITGA1
		ECM1
		SRC
		FBLN5
PRI+ v SES and PRI- v SES	24	PPL
		CSPG4
		PPFIBP2
		CCL11
		ACTG2
		ARHGAP32
		CAMK2B
		CDK14
		GSN
		ANGPTL4
		TNMD
		CLIC4
		HSD17B12
		OCLN
		CLU
		RAB25
		CYBB
		TNN
		TMPRSS2
		SOX2
		PDGFC
		DST
		TMEM100
		KRT7
MET v SES	40	SNAI1
		IGF1
		ADAM8
		PLA2G3
		CHP1
		CEACAM6
		BAI3
		CXADR
		S100A14
		HIPK2
		CCBE1
		SP1
		IL1B
		DESI1
		AKAP12
		C3AR1
		SAMSN1
		PTX3
		WNT5B
		ENPEP
		CDS1
		ELF3
		VEGFA
		LAMA1
		RELN
		VPS13A
		GPR124
		TIMP1
		CDH2
		CTSL
		FGFR3
		SHB
		ACHE
		LY96
		IRF6
		RB1
		ECSCR
		SELE
		ANGPT2
		PGK1
PRI+ v SES	17	SDC4
		CD24
		OGN
		ACVRL1
		CLDN4
		GDF6
		CALD1
		BMP4
		IFNG
		PDGFA
		SPARCL1
		HOXA7
		RUNX1
		PLXNC1
		NME4
		OLFML2B
		SLC44A4
PRI- v SES	25	FGL2
		EGF
		CDH13
		AKT1
		CLDN1
		CGN
		TFDP1
		TBX1
		COL6A1
		MGP
		C3
		PRF1
		CTSH
		FUT3
		LLGL2
		TNS1
		FGF2
		CXCL12
		MTBP
		PIK3CD
		CX3CL1
		COL7A1
		PROM1
		CYP1B1
		FHL1
Total unique genes	295

## Sheet: MET v PRI+
MET vs PRI+ all geneset comparison												MET vs PRI+ cut-off padj <0.05
HUGO	Rowmean_exp_MET	Rowmean_exp_Pri+	baseMean	log2FC MET v PRI+	lfcSE	stat	pvalue	padj	up_in_MET			HUGO	log2FC <0-.58, >0.58	log2FC <-1, >1,	pvalue	padj
AAMP	506.925	372.163	449.17	0.446808	0.179064	2.49524	0.0125872	0.160596	TRUE		1	ANGPTL4	2.62391	2.62391	4.31678e-06	0.00319441
ABI3BP	253.727	275.403	263.017	-0.119685	0.530411	-0.225646	0.821477	0.948351	FALSE		2	TFPI2	2.39716	2.39716	0.000311904	0.0288511
ACHE	52.2922	33.0558	35.353	0.187478	0.325881	0.575296	0.565091	0.8676	TRUE		3	TIMP1	1.57463	1.57463	0.000161575	0.0239131
ACTG2	158.95	75.4847	45.4881	0.518754	0.309169	1.6779	0.0933669	0.385986	TRUE		4	ITGA5	1.5004	1.5004	0.000201786	0.024887
ACVR1	335.857	334.453	335.255	0.00584779	0.276737	0.0211312	0.983141	0.992318	TRUE		5	FLT1	1.45261	1.45261	3.30335e-05	0.00814827
ACVR1C	38.8812	51.699	44.3746	-0.415472	0.323393	-1.28473	0.198887	0.535188	FALSE		6	VEGFA	1.43255	1.43255	2.82705e-05	0.00814827
ACVRL1	112.206	95.7073	105.135	0.223322	0.252395	0.884809	0.37626	0.715764	TRUE		7	ILK	0.907294	0	0.000296076	0.0288511
ADAM15	1140.08	958.084	1062.08	0.251254	0.342945	0.732636	0.463781	0.796282	TRUE		8	PTK2B	0.952243	0	0.000592562	0.0467119
ADAM17	769.039	720.147	748.085	0.0945301	0.328418	0.287835	0.773473	0.930683	TRUE		9	SPHK2	-0.654456	0	0.000702681	0.0472712
ADAM28	52.9896	58.5627	55.3781	-0.137963	0.276791	-0.498438	0.618175	0.8774	FALSE		10	RHOA	-1.15555	-1.15555	0.000631242	0.0467119
ADAM8	95.9427	54.0527	77.9898	0.825395	0.37091	2.22532	0.0260596	0.219851	TRUE		11	HOXA7	-1.48696	-1.48696	0.000111332	0.0205964
ADAM9	414.836	387.995	403.333	0.0949583	0.247595	0.383522	0.701333	0.908908	TRUE			Total	11	8
ADAMTS1	506.186	257.511	399.611	0.975595	0.452177	2.15755	0.0309628	0.240551	TRUE
ADAMTS12	154.349	96.8675	129.714	0.66984	0.355976	1.8817	0.0598766	0.312544	TRUE
ADAMTS8	19.9797	18.4077	19.306	0.151067	0.287354	0.525717	0.599085	0.870729	TRUE
ADAP1	52.3856	74.3252	61.7883	-0.510026	0.291558	-1.74931	0.0802375	0.353076	FALSE
ADM2	24.1315	17.4613	21.2728	0.463389	0.362988	1.2766	0.201745	0.538958	TRUE
ADRA2B	13.7537	14.4102	14.0351	0.0186147	0.261737	0.0711199	0.943302	0.990133	TRUE
AEBP1	1657.14	1708.88	1679.31	-0.0447242	0.320896	-0.139373	0.889155	0.973336	FALSE
AGGF1	81.5063	81.7628	81.6162	0.00624755	0.20922	0.0298612	0.976178	0.992318	TRUE
AGR2	44.1943	46.3269	45.1083	-0.0616095	0.475922	-0.129453	0.896999	0.974361	FALSE
AGRN	862.181	1006.3	923.948	-0.222624	0.360021	-0.618365	0.536335	0.850474	FALSE
AGT	27.17	22.3684	25.1122	0.278367	0.329407	0.845054	0.398081	0.74015	TRUE
AHNAK	3850.59	2629.95	3327.46	0.550048	0.299541	1.8363	0.0663131	0.327838	TRUE
AKAP12	237.811	107.078	181.783	1.14898	0.45929	2.50164	0.0123621	0.160596	TRUE
AKAP2	321.357	323.153	322.127	-0.00894371	0.387778	-0.023064	0.981599	0.992318	FALSE
AKT1	1201.49	1355.36	1267.44	-0.174064	0.215393	-0.808124	0.419019	0.758128	FALSE
AKT2	497.15	520.529	507.17	-0.0651995	0.167485	-0.389287	0.697064	0.906232	FALSE
AKT3	251.063	199.422	228.931	0.332361	0.283045	1.17423	0.240301	0.579227	TRUE
ALB	19.8673	18.2415	19.1705	0.140302	0.303325	0.462548	0.643688	0.892088	TRUE
ALDOA	6511.87	7875.02	7096.08	-0.274255	0.332908	-0.823816	0.410044	0.751071	FALSE
ALOX5	225.223	200.838	214.772	0.165816	0.314189	0.52776	0.597666	0.870729	TRUE
AMH	22.2041	29.6692	25.4034	-0.420136	0.255675	-1.64324	0.100332	0.391076	FALSE
ANG	57.4804	51.2955	54.8298	0.155185	0.277427	0.559374	0.575906	0.8676	TRUE
ANGPT1	38.4618	72.1706	52.9084	-0.921912	0.440228	-2.09417	0.0362448	0.25256	FALSE
ANGPT2	117.507	79.2554	101.113	0.56388	0.316347	1.78247	0.0746726	0.338592	TRUE
ANGPTL2	788.109	837.305	809.193	-0.0876398	0.469957	-0.186485	0.852065	0.96411	FALSE
ANGPTL4	568.471	92.1601	364.338	2.62391	0.570972	4.59552	4.31678e-06	0.00319441	TRUE
ANPEP	206.205	163.407	187.863	0.33499	0.3731	0.897856	0.369263	0.7116	TRUE
ANXA2P2	12526.3	12304.3	12431.2	0.0258146	0.356997	0.0723103	0.942355	0.990133	TRUE
AP1M2	138.909	120.305	130.936	0.208403	0.332402	0.626959	0.530686	0.84818	TRUE
APC	80.8718	128.639	101.344	-0.67099	0.21572	-3.11047	0.00186791	0.0735885	FALSE
APOD	420.731	326.437	380.319	0.365733	0.665639	0.549446	0.582699	0.8676	TRUE
APOE	1515.32	1118.66	1345.33	0.437841	0.387891	1.12877	0.258993	0.60459	TRUE
AQP1	80.9792	133.988	103.697	-0.73242	0.396154	-1.84883	0.064483	0.326832	FALSE
ARAP2	164.347	141.879	154.718	0.215101	0.344087	0.625135	0.531882	0.848261	TRUE
AREG	597.494	240.267	444.397	1.31443	0.486249	2.70321	0.00686735	0.137347	TRUE
ARHGAP32	235.994	196.784	219.19	0.262266	0.3163	0.829167	0.40701	0.747363	TRUE
ARHGDIB	913.357	1134.76	1008.24	-0.313659	0.315932	-0.992804	0.320805	0.661328	FALSE
ASPN	153.656	340.57	233.762	-1.14966	0.574512	-2.00111	0.0453808	0.257899	FALSE
ATPIF1	1070.27	595.292	866.708	0.846092	0.374742	2.2578	0.0239581	0.219851	TRUE
B3GNT3	155.043	103.704	133.04	0.581189	0.542368	1.07158	0.28391	0.635019	TRUE
BAD	158.633	245.721	195.956	-0.632576	0.287174	-2.20276	0.0276114	0.227027	FALSE
BAG2	174.224	154.138	165.616	0.174705	0.326204	0.53557	0.592256	0.870729	TRUE
BAI1	22.18	34.9964	27.6727	-0.650534	0.32392	-2.00832	0.0446093	0.257899	FALSE
BAI3	21.0074	25.8075	23.0646	-0.328993	0.280052	-1.17476	0.240092	0.579227	FALSE
BCAS1	13.4559	15.4392	14.3059	-0.173175	0.239454	-0.723208	0.469552	0.802467	FALSE
BGN	1900.27	2937.19	2344.66	-0.628512	0.459411	-1.36808	0.171286	0.502027	FALSE
BICC1	45.1912	54.6118	49.2286	-0.283293	0.27623	-1.02557	0.305094	0.652513	FALSE
BMP4	44.6313	26.2225	36.7418	0.770176	0.274537	2.80536	0.00502601	0.10939	TRUE
BMP5	18.5714	16.6541	17.7497	0.14913	0.326635	0.456565	0.647984	0.893909	TRUE
BMP7	110.304	105.565	108.273	0.063394	0.524099	0.120958	0.903724	0.977554	TRUE
BMPER	23.0417	20.4747	21.9416	0.22266	0.214171	1.03964	0.298508	0.647631	TRUE
BMPR1A	299.854	292.755	296.812	0.0327792	0.186205	0.176038	0.860264	0.966724	TRUE
BMPR1B	56.8587	49.963	53.9034	0.182874	0.357239	0.511908	0.608715	0.874659	TRUE
BMPR2	275.331	361.12	312.098	-0.393072	0.213911	-1.83754	0.0661297	0.327838	FALSE
BNC2	35.529	36.4039	35.904	-0.0467591	0.299911	-0.15591	0.876104	0.971004	FALSE
BRMS1	256.948	223.63	242.669	0.201777	0.26944	0.748877	0.453931	0.788519	TRUE
BTG1	1395.83	1195.78	1310.09	0.223081	0.250372	0.891	0.372929	0.713304	TRUE
C1S	946.201	682.024	832.982	0.471425	0.327656	1.43878	0.150213	0.49365	TRUE
C3	233.817	168.24	205.712	0.472873	0.443273	1.06678	0.286073	0.635801	TRUE
C3AR1	161.788	108.97	139.152	0.571042	0.255291	2.23683	0.0252976	0.219851	TRUE
CALCRL	116.633	109.113	113.41	0.09182	0.296903	0.309259	0.757124	0.929103	TRUE
CALD1	1346.7	2111.6	1674.51	-0.649064	0.319333	-2.03256	0.0420966	0.257899	FALSE
CAMK2A	25.5489	22.0115	18.9217	-0.387046	0.285523	-1.35557	0.175236	0.506443	FALSE
CAMK2B	16.6498	13.0041	15.0874	0.356861	0.364685	0.978545	0.327805	0.668252	TRUE
CAMK2D	506.335	504.929	505.733	0.00236605	0.254083	0.0093121	0.99257	0.994686	TRUE
CAMP	17.7968	13.8054	16.0862	0.424456	0.302219	1.40446	0.16018	0.501707	TRUE
CASP8	271.379	212.676	246.22	0.35313	0.235509	1.49943	0.133762	0.469116	TRUE
CAV1	1348.16	1071.18	1229.45	0.331624	0.407724	0.813353	0.416016	0.755752	TRUE
CBLC	55.5231	42.9254	50.1241	0.3823	0.322769	1.18444	0.23624	0.576955	TRUE
CCBE1	78.7757	34.8793	59.9629	1.1799	0.419401	2.8133	0.00490363	0.10939	TRUE
CCDC80	1065.33	1322.28	912.314	-1.12925	0.378866	-2.98059	0.0028769	0.0866537	FALSE
CCL11	20.953	37.7554	28.154	-0.861731	0.366346	-2.35223	0.0186611	0.203077	FALSE
CCL21	150.81	181.82	164.1	-0.268044	0.422687	-0.634144	0.525987	0.846153	FALSE
CCL5	453.072	508.146	476.675	-0.166084	0.368717	-0.450437	0.652395	0.893909	FALSE
CCL8	36.1965	29.9169	33.5052	0.287109	0.319025	0.899956	0.368144	0.711296	TRUE
CCR2	36.9515	50.8514	42.9086	-0.470775	0.281958	-1.66966	0.0949865	0.386209	FALSE
CCR3	16.7928	15.6073	16.2847	0.175612	0.206938	0.848623	0.396091	0.74015	TRUE
CD163	390.031	215.318	315.154	0.85701	0.39779	2.15443	0.0312066	0.240551	TRUE
CD24	2588.38	5618.9	3887.17	-1.11819	0.541808	-2.06381	0.0390353	0.25256	FALSE
CD2AP	456.69	478.427	466.006	-0.0669487	0.281299	-0.237998	0.811882	0.948105	FALSE
CD34	157.515	156.648	129.12	-0.528892	0.203778	-2.59544	0.00944697	0.150044	FALSE
CD36	247.558	214.114	233.225	0.207361	0.519387	0.399242	0.689715	0.904694	TRUE
CD44	8347.77	6840.18	7701.66	0.287473	0.303001	0.948755	0.342745	0.683642	TRUE
CD46	1046.1	630.521	867.993	0.730219	0.306573	2.38188	0.0172246	0.193125	TRUE
CD82	343.878	411.782	372.979	-0.260443	0.332065	-0.784312	0.432857	0.769986	FALSE
CDC42	1616.72	1111.04	1400	0.54101	0.317249	1.70532	0.0881351	0.370568	TRUE
CDH1	990.17	765.535	893.898	0.371165	0.43136	0.860454	0.389539	0.733483	TRUE
CDH11	523.243	360.701	453.582	0.536255	0.417067	1.28578	0.198521	0.535188	TRUE
CDH13	323.696	237.622	286.807	0.446945	0.38947	1.14757	0.251145	0.59758	TRUE
CDH2	36.0094	27.5794	32.3966	0.382456	0.382517	0.99984	0.317388	0.661328	TRUE
CDK14	110.451	186.205	142.917	-0.756315	0.325016	-2.32701	0.0199647	0.211056	FALSE
CDKN1A	1067.59	1583.02	1288.48	-0.568302	0.342398	-1.65977	0.0969607	0.387843	FALSE
CDKN2A	50.1969	73.3292	60.1108	-0.546028	0.516565	-1.05704	0.290495	0.640275	FALSE
CDS1	147.475	251.129	191.898	-0.76657	0.421387	-1.81916	0.0688872	0.327838	FALSE
CEACAM1	39.5692	42.6126	40.8735	-0.108494	0.364363	-0.297765	0.765883	0.929103	FALSE
CEACAM5	32.4392	33.8308	33.0356	-0.0512743	0.454523	-0.112809	0.910182	0.977554	FALSE
CEACAM6	115.928	52.0412	88.5479	1.16015	0.402845	2.87991	0.00397794	0.0949573	TRUE
CEP170	298.849	239.451	273.393	0.318639	0.281471	1.13205	0.257613	0.60327	TRUE
CEP295	82.949	69.6263	77.2392	0.256136	0.290163	0.882733	0.377381	0.716056	TRUE
CFP	22.4119	27.6044	24.6373	-0.299981	0.309882	-0.968049	0.33302	0.673198	FALSE
CGN	33.4656	36.8387	34.9112	-0.145737	0.485206	-0.300361	0.763902	0.929103	FALSE
CHAD	30.5081	35.4136	32.6105	-0.218885	0.443344	-0.493714	0.621508	0.879381	FALSE
CHD4	619.948	430.007	538.545	0.528051	0.251667	2.09821	0.0358863	0.25256	TRUE
CHI3L1	251.768	204.686	231.59	0.301663	0.542648	0.555909	0.578273	0.8676	TRUE
CHP1	361.293	554.088	443.92	-0.61685	0.303026	-2.03564	0.041787	0.257899	FALSE
CHP2	16.5995	19.3698	17.7868	-0.179942	0.300501	-0.598808	0.549301	0.858016	FALSE
CHRDL1	84.8919	66.2676	52.4114	-0.669144	0.483185	-1.38486	0.166096	0.501707	FALSE
CHRNA7	34.7896	33.8222	34.375	0.0628576	0.244539	0.257045	0.797144	0.940808	TRUE
CIB1	835.939	636.152	750.316	0.393561	0.304467	1.29262	0.196141	0.533618	TRUE
CKMT1A	124.417	176.669	146.811	-0.504329	0.442447	-1.13986	0.254344	0.602028	FALSE
CLDN1	698.534	838.328	758.446	-0.263401	0.507907	-0.518601	0.604039	0.870729	FALSE
CLDN3	20.9812	18.6514	11.4419	0.201328	0.325888	0.617784	0.536718	0.850474	TRUE
CLDN4	386.68	525.227	446.057	-0.441674	0.589683	-0.749001	0.453856	0.788519	FALSE
CLDN7	174.306	194.656	144.866	0.724134	0.418364	1.73087	0.0834752	0.355398	TRUE
CLEC2B	1216.03	950.202	1102.11	0.355477	0.294155	1.20847	0.226867	0.569091	TRUE
CLEC3B	120.021	57.3154	48.7908	-0.444977	0.354584	-1.25493	0.209506	0.545895	FALSE
CLIC4	1141.72	1525.13	1306.04	-0.417617	0.343685	-1.21512	0.224322	0.569091	FALSE
CLU	721.19	517.029	633.692	0.480744	0.509117	0.944271	0.345031	0.684795	TRUE
CMA1	34.423	33.1645	33.8836	0.0565056	0.378498	0.149289	0.881326	0.971004	TRUE
CNN1	19.135	22.1978	20.4476	-0.261247	0.368889	-0.7082	0.478821	0.80587	FALSE
CNOT10	139.018	111.732	127.324	0.320069	0.243975	1.31189	0.189557	0.527339	TRUE
COG7	176.318	120.166	152.253	0.553953	0.274594	2.01735	0.043659	0.257899	TRUE
COL18A1	928.458	674.827	819.759	0.459702	0.324954	1.41467	0.157166	0.499585	TRUE
COL1A1	37161.3	43109	39710.3	-0.214201	0.413103	-0.518517	0.604098	0.870729	FALSE
COL1A2	7356.79	9195.57	8144.84	-0.321937	0.434793	-0.740438	0.459034	0.793101	FALSE
COL3A1	21824.3	26103.8	23658.4	-0.25835	0.409626	-0.630697	0.528239	0.847932	FALSE
COL4A1	1831.29	1562.09	1715.92	0.228958	0.322988	0.708874	0.478402	0.80587	TRUE
COL4A2	1423.67	1232.79	1341.86	0.207532	0.369974	0.560935	0.574842	0.8676	TRUE
COL4A6	94.3121	54.27	77.1512	0.796356	0.457851	1.73934	0.0819755	0.354748	TRUE
COL5A1	2969.99	4669.91	3698.53	-0.653012	0.376747	-1.73329	0.0830445	0.355398	FALSE
COL5A2	1696.89	1614.14	1661.42	0.07181	0.34982	0.205277	0.837356	0.95624	TRUE
COL6A1	2097.01	2881.47	2433.21	-0.458587	0.379045	-1.20985	0.226337	0.569091	FALSE
COL6A2	2838.38	2365.61	2635.77	0.262637	0.355298	0.739202	0.459784	0.793101	TRUE
COL6A3	3645.11	2511.74	3159.38	0.537279	0.307414	1.74774	0.0805097	0.353076	TRUE
COL7A1	1163.86	2030.77	1535.39	-0.802852	0.380562	-2.10965	0.0348887	0.252003	FALSE
COMP	164.693	147.548	157.345	0.157392	0.595485	0.264309	0.791542	0.940194	TRUE
CREBBP	251.433	263.144	256.452	-0.0668154	0.271552	-0.24605	0.805644	0.944812	FALSE
CRIP2	706.082	784.799	739.818	-0.152865	0.3704	-0.412703	0.679824	0.904694	FALSE
CRISPLD2	356.672	506.03	420.683	-0.506962	0.332363	-1.52532	0.127178	0.454646	FALSE
CSF2RB	35.5355	35.5898	35.5587	0.00640746	0.246199	0.0260256	0.979237	0.992318	TRUE
CSPG4	340.606	504.435	410.819	-0.567287	0.425358	-1.33367	0.182312	0.514563	FALSE
CST7	95.8961	93.5802	94.9036	0.0321651	0.353814	0.0909096	0.927564	0.983378	TRUE
CTNNB1	2105.83	1316.24	1767.43	0.678134	0.271351	2.4991	0.0124508	0.160596	TRUE
CTNND1	1239.43	1026.39	1148.13	0.272109	0.266893	1.01954	0.307945	0.654826	TRUE
CTSG	47.8764	50.5883	49.0386	-0.0797729	0.525344	-0.151849	0.879306	0.971004	FALSE
CTSH	696.367	550.802	633.982	0.338366	0.426326	0.79368	0.427382	0.762168	TRUE
CTSK	1421.24	1291.28	1365.54	0.138218	0.393497	0.351257	0.725396	0.917595	TRUE
CTSL	460.156	212.52	354.026	1.11352	0.336228	3.3118	0.000926991	0.0571644	TRUE
CUL1	291.389	254.979	275.785	0.19234	0.265446	0.724593	0.468702	0.802467	TRUE
CX3CL1	142.894	103.015	125.803	0.473009	0.469274	1.00796	0.313475	0.661328	TRUE
CXADR	294.153	885.546	547.607	-1.58955	0.514104	-3.09189	0.00198888	0.0735885	FALSE
CXCL10	769.203	264.708	552.991	1.53832	0.603586	2.54863	0.0108148	0.156467	TRUE
CXCL11	392.925	135.962	282.798	1.53009	0.67029	2.28272	0.0224469	0.219851	TRUE
CXCL12	247.074	258.709	252.06	-0.0672278	0.557364	-0.120617	0.903994	0.977554	FALSE
CXCL13	371.477	226.024	309.14	0.716287	0.532331	1.34557	0.178442	0.508553	TRUE
CXCL17	40.5466	21.5911	24.9568	0.333685	0.485056	0.687931	0.491496	0.807451	TRUE
CXCL8	1841.59	980.981	1472.76	0.90873	0.755189	1.20331	0.228855	0.57021	TRUE
CXCR2	54.1198	50.4609	52.5517	0.116493	0.330294	0.352695	0.724317	0.917595	TRUE
CXCR3	54.9143	52.9859	54.0878	0.0463919	0.265195	0.174935	0.86113	0.966724	TRUE
CXCR4	683.977	757.475	715.476	-0.147653	0.391987	-0.376679	0.706412	0.912295	FALSE
CYB561	278.061	436.744	346.068	-0.653014	0.266239	-2.45274	0.0141775	0.174855	FALSE
CYBB	372.966	602.655	471.404	-0.692544	0.327573	-2.11417	0.0345011	0.252003	FALSE
CYP1B1	118.684	85.9906	104.672	0.463379	0.364097	1.27268	0.203132	0.540711	TRUE
DAG1	199.341	153.845	179.843	0.373302	0.285927	1.30558	0.191694	0.529306	TRUE
DCC	13.3371	17.9466	15.3126	-0.432287	0.343985	-1.2567	0.208861	0.545895	FALSE
DCN	2104.14	2075.87	2092.03	0.0191315	0.381045	0.0502079	0.959957	0.992318	TRUE
DDR2	168.223	149.424	160.166	0.166631	0.291959	0.570735	0.568179	0.8676	TRUE
DDX50	232.145	205.889	220.893	0.172723	0.26647	0.64819	0.516862	0.836932	TRUE
DENND5A	146.552	204.501	171.387	-0.48605	0.2315	-2.09957	0.0357669	0.25256	FALSE
DENR	422.391	628.72	510.818	-0.573298	0.400954	-1.42983	0.152765	0.49365	FALSE
DESI1	207.488	237.465	220.335	-0.191797	0.276596	-0.693418	0.488047	0.806577	FALSE
DHX16	133.154	160.392	144.827	-0.270733	0.196203	-1.37986	0.167631	0.502027	FALSE
DICER1	442.853	454.517	447.852	-0.0375251	0.26102	-0.143763	0.885687	0.971159	FALSE
DLC1	76.4443	109.374	90.5569	-0.526878	0.327444	-1.60906	0.107603	0.41472	FALSE
DLG1	482.722	496.762	488.739	-0.0413418	0.287993	-0.143551	0.885855	0.971159	FALSE
DLL4	69.2393	59.2701	64.9668	0.235068	0.246229	0.954673	0.339743	0.683179	TRUE
DPT	420.965	354.232	392.365	0.248076	0.547127	0.453415	0.65025	0.893909	TRUE
DPYSL3	455.91	506.633	477.648	-0.153926	0.323341	-0.476048	0.63404	0.891996	FALSE
DSC2	2218.4	1794.14	2036.57	0.306225	0.542798	0.564161	0.572645	0.8676	TRUE
DST	1489.83	2544.93	1942.02	-0.772419	0.424946	-1.81769	0.0691119	0.327838	FALSE
ECM1	334.244	211.035	281.44	0.664097	0.373627	1.77743	0.0754969	0.338592	TRUE
ECM2	53.5802	85.1308	67.1019	-0.684864	0.337217	-2.03093	0.042262	0.257899	FALSE
ECSCR	51.0789	58.1531	54.1107	-0.195034	0.263385	-0.740489	0.459004	0.793101	FALSE
EDC3	210.011	194.754	203.472	0.108206	0.247661	0.436911	0.662176	0.895788	TRUE
EDN1	204.454	131.788	173.311	0.630652	0.370988	1.69992	0.0891452	0.372697	TRUE
EGF	26.4787	18.6002	23.1022	0.501831	0.481025	1.04325	0.296831	0.647631	TRUE
EGFL7	186.049	266.584	220.564	-0.52142	0.381039	-1.36842	0.171182	0.502027	FALSE
EGFR	1347.41	1097.26	1240.2	0.296337	0.317327	0.933856	0.350378	0.691413	TRUE
EGLN2	335.952	355.408	344.29	-0.0799828	0.160809	-0.497378	0.618923	0.8774	FALSE
EGLN3	353.589	290.299	326.465	0.284632	0.537153	0.52989	0.596188	0.870729	TRUE
EIF2AK3	184.915	183.138	184.153	0.0103158	0.292235	0.0352996	0.971841	0.992318	TRUE
EIF4E2	441.417	492.872	463.47	-0.158957	0.225122	-0.706094	0.48013	0.80587	FALSE
EIF4EBP1	371.164	349.791	362.004	0.0851497	0.262562	0.324304	0.745708	0.929103	TRUE
ELF3	388.26	217.117	314.913	0.837198	0.500903	1.67138	0.0946472	0.386209	TRUE
ELK3	167.544	152.029	160.895	0.139002	0.279307	0.497668	0.618718	0.8774	TRUE
EMCN	45.2677	36.4421	41.4853	0.313511	0.341157	0.918965	0.358114	0.699219	TRUE
EMILIN1	267.578	368.863	310.986	-0.465695	0.414636	-1.12314	0.261377	0.606002	FALSE
EMILIN3	13.7933	17.5196	15.3902	-0.372168	0.282554	-1.31716	0.187786	0.524382	FALSE
EMP3	341.498	250.145	302.347	0.448122	0.306441	1.46234	0.143647	0.48099	TRUE
ENO1	3976.17	4618.4	4251.41	-0.215989	0.335558	-0.643672	0.519788	0.839832	FALSE
ENO2	228.176	190.185	211.894	0.261674	0.321364	0.814262	0.415495	0.755752	TRUE
ENO3	132.226	31.1381	28.8603	-0.198097	0.225757	-0.877481	0.380225	0.719608	FALSE
ENPEP	65.7299	39.8464	54.637	0.726283	0.297481	2.44145	0.0146286	0.177462	TRUE
ENPP2	158.746	150.711	155.302	0.0724489	0.308279	0.235011	0.8142	0.948351	TRUE
EP300	314.028	276.258	297.841	0.186719	0.187342	0.996677	0.318921	0.661328	TRUE
EPAS1	457.975	693.336	558.844	-0.5985	0.30895	-1.93721	0.05272	0.284436	FALSE
EPCAM	92.1503	88.5214	90.595	0.055762	0.562968	0.09905	0.921099	0.980592	TRUE
EPHA1	117.641	82.7991	102.709	0.509808	0.379088	1.34483	0.178681	0.508553	TRUE
EPHA2	455.062	247.375	366.053	0.878704	0.304037	2.89012	0.00385097	0.0949573	TRUE
EPHB1	24.436	22.7968	23.7334	0.127204	0.219387	0.579817	0.562038	0.8676	TRUE
EPHB3	155.443	209.292	178.521	-0.426778	0.344392	-1.23922	0.215263	0.557628	FALSE
EPHB4	250.952	313.578	277.791	-0.320896	0.226021	-1.41976	0.155677	0.499585	FALSE
EPN3	133.224	160.282	144.82	-0.265083	0.443009	-0.598368	0.549594	0.858016	FALSE
EPS8L1	177.134	207.864	190.304	-0.229817	0.431006	-0.533212	0.593887	0.870729	FALSE
ERBB2	157.372	181.383	167.662	-0.206057	0.267735	-0.769631	0.441519	0.776067	FALSE
ERBB2IP	788.603	818.485	801.41	-0.0536275	0.265537	-0.201959	0.839949	0.956901	FALSE
ERBB3	73.2247	82.7605	77.3114	-0.178604	0.374835	-0.476486	0.633728	0.891996	FALSE
EREG	126.127	45.6415	91.6333	1.46978	0.523668	2.8067	0.0050052	0.10939	TRUE
ERMP1	186.591	136.929	165.307	0.448001	0.305902	1.46452	0.143051	0.48099	TRUE
ESRP1	942.069	944.689	943.192	-0.00371233	0.444862	-0.0083449	0.993342	0.994686	FALSE
ETV4	48.3313	49.9006	49.0038	-0.0370062	0.311349	-0.118858	0.905388	0.977554	FALSE
EVI2A	75.8195	78.7068	77.0569	-0.0571736	0.240766	-0.237466	0.812295	0.948105	FALSE
EVPL	341.856	376.818	356.84	-0.140062	0.455145	-0.307732	0.758287	0.929103	FALSE
F11R	803.103	995.841	885.705	-0.310376	0.443078	-0.700499	0.483615	0.80587	FALSE
F3	1513.76	1117.42	1343.9	0.437917	0.517541	0.846149	0.39747	0.74015	TRUE
FAM174B	32.987	33.3161	33.128	-0.0326543	0.287917	-0.113415	0.909701	0.977554	FALSE
FAP	475.599	221.117	366.535	1.10435	0.434326	2.54268	0.0110005	0.156467	TRUE
FASLG	22.933	22.6102	22.7946	0.0178631	0.249767	0.0715193	0.942984	0.990133	TRUE
FBLN1	874.967	781.436	834.883	0.162748	0.384732	0.423017	0.672283	0.902884	TRUE
FBLN5	142.153	226.486	178.296	-0.676369	0.380425	-1.77793	0.0754157	0.338592	FALSE
FBN1	535.187	550.907	541.924	-0.0431087	0.367564	-0.117282	0.906636	0.977554	FALSE
FBN2	112.719	70.1516	94.4756	0.68594	0.464061	1.47812	0.139375	0.480678	TRUE
FBP1	174.581	83.5056	135.548	1.06758	0.36906	2.89271	0.00381928	0.0949573	TRUE
FERMT2	201.291	171.858	188.677	0.221497	0.278718	0.794701	0.426788	0.762168	TRUE
FGF18	20.959	28.2055	24.0646	-0.454619	0.350752	-1.29613	0.194932	0.533618	FALSE
FGF2	66.1555	55.0553	61.3983	0.263403	0.376096	0.700361	0.483702	0.80587	TRUE
FGF9	16.0392	17.6741	16.7398	-0.112561	0.255445	-0.440645	0.65947	0.895788	FALSE
FGFR1	242.979	259.063	249.872	-0.0965083	0.369436	-0.261232	0.793914	0.940674	FALSE
FGFR2	53.0786	45.104	49.6609	0.230041	0.417984	0.550359	0.582073	0.8676	TRUE
FGFR3	488.989	808.956	626.117	-0.725891	0.520444	-1.39475	0.16309	0.501707	FALSE
FGFR4	36.4931	32.1827	34.6458	0.194077	0.316628	0.612948	0.539911	0.851885	TRUE
FGL2	208.861	125.412	173.098	0.733633	0.355862	2.06157	0.0392492	0.25256	TRUE
FHL1	848.864	235.452	250.982	0.156926	0.401595	0.390756	0.695978	0.906232	TRUE
FLI1	116.46	83.9409	102.523	0.473013	0.294465	1.60635	0.108197	0.41485	TRUE
FLT1	169.92	62.0932	123.708	1.45261	0.349902	4.15148	3.30335e-05	0.00814827	TRUE
FLT4	39.6085	42.3733	40.7934	-0.109083	0.274185	-0.397843	0.690746	0.904694	FALSE
FMOD	526.425	770.57	631.058	-0.550529	0.351674	-1.56545	0.117477	0.43685	FALSE
FN1	7655.73	2008.33	3551.43	1.22924	0.452617	2.71585	0.00661064	0.135885	TRUE
FOXC2	43.4858	28.7193	37.1573	0.589349	0.424678	1.38775	0.165212	0.501707	TRUE
FOXO4	124.38	156.954	138.34	-0.335283	0.271153	-1.23651	0.216269	0.557628	FALSE
FRAS1	39.2726	29.4218	35.0508	0.4308	0.312958	1.37654	0.168654	0.502027	TRUE
FREM1	25.364	26.5189	25.859	-0.0780026	0.293104	-0.266126	0.790143	0.940041	FALSE
FREM2	15.831	13.0348	14.6326	0.292305	0.274029	1.06669	0.286111	0.635801	TRUE
FST	467.938	242.148	371.171	0.950522	0.471998	2.01382	0.0440281	0.257899	TRUE
FSTL1	2687.25	4117.76	3300.33	-0.616036	0.358324	-1.71921	0.0855752	0.361861	FALSE
FUT3	64.5721	46.067	56.6414	0.496179	0.414105	1.1982	0.23084	0.573227	TRUE
FXYD6	159.918	165.036	162.111	-0.0517538	0.330426	-0.156627	0.875539	0.971004	FALSE
GALNT7	136.094	98.8569	120.135	0.46747	0.27991	1.67008	0.0949043	0.386209	TRUE
GATA4	20.5621	17.8339	19.3929	0.26641	0.282217	0.943992	0.345174	0.684795	TRUE
GDF15	32.7793	34.3192	33.4392	-0.0595893	0.388253	-0.153481	0.878019	0.971004	FALSE
GDF6	16.6433	26.4669	20.8534	-0.674068	0.367443	-1.83448	0.0665821	0.327838	FALSE
GIMAP4	235.044	218.038	227.755	0.107608	0.30028	0.35836	0.720074	0.917492	TRUE
GIMAP6	62.0068	81.9513	70.5545	-0.406264	0.24589	-1.65222	0.09849	0.389746	FALSE
GJA5	34.7054	31.7039	33.4191	0.151533	0.21039	0.720251	0.471371	0.80372	TRUE
GLYR1	240.303	146.695	200.185	0.710522	0.344185	2.06436	0.0389835	0.25256	TRUE
GPI	938.442	796.624	877.663	0.236282	0.2605	0.907032	0.36439	0.707739	TRUE
GPR124	51.1553	65.7544	57.4121	-0.375601	0.310607	-1.20925	0.226568	0.569091	FALSE
GPR56	812.286	831.424	820.488	-0.0337351	0.311264	-0.108381	0.913693	0.978485	FALSE
GPX1	641.864	663.387	651.088	-0.0479901	0.216835	-0.221321	0.824843	0.949088	FALSE
GREM1	361.546	473.554	409.549	-0.39016	0.349272	-1.11707	0.263966	0.606629	FALSE
GRHL2	118.52	161.602	136.984	-0.444934	0.35082	-1.26827	0.204701	0.540997	FALSE
GSN	2086.54	1443.11	1810.79	0.531705	0.342144	1.55404	0.120175	0.437376	TRUE
GTF2I	801.345	824.795	811.395	-0.041219	0.242616	-0.169894	0.865093	0.967023	FALSE
GZMK	139.11	149.446	143.54	-0.103366	0.478855	-0.215861	0.829096	0.949739	FALSE
HAPLN1	21.6384	15.2915	18.9183	0.526062	0.269704	1.95052	0.0511147	0.282875	TRUE
HAS1	36.4169	33.7417	35.2704	0.103904	0.459813	0.225971	0.821224	0.948351	TRUE
HDAC3	211.547	246.93	226.711	-0.222838	0.213045	-1.04597	0.295576	0.64712	FALSE
HDAC5	255.842	260.495	257.836	-0.0256232	0.226861	-0.112947	0.910073	0.977554	FALSE
HDHD3	151.963	109.704	133.852	0.470143	0.319564	1.4712	0.141237	0.48099	TRUE
HEG1	434.414	416.273	426.639	0.0614711	0.269711	0.227915	0.819713	0.948351	TRUE
HGF	67.9305	27.762	28.4135	0.0602969	0.242106	0.249051	0.803321	0.944188	TRUE
HIF1A	2556.41	2136.78	2376.57	0.25867	0.311438	0.830567	0.406218	0.747363	TRUE
HIPK1	313.909	288.528	303.031	0.120155	0.238812	0.503137	0.614868	0.877058	TRUE
HIPK2	244.38	334.937	283.19	-0.455003	0.308087	-1.47687	0.139711	0.480678	FALSE
HK2	993.823	1333.7	1139.48	-0.424305	0.522423	-0.812186	0.416685	0.755752	FALSE
HK3	28.1288	26.0497	27.2378	0.101715	0.285452	0.356328	0.721595	0.917492	TRUE
HKDC1	25.0575	15.6695	21.034	0.702162	0.359634	1.95244	0.0508865	0.282875	TRUE
HLA-DPB1	1634.96	1562.22	1603.78	0.0655679	0.400805	0.16359	0.870054	0.971004	TRUE
HOXA5	15.9963	27.65	20.9908	-0.792825	0.307526	-2.57807	0.00993533	0.150044	FALSE
HOXA7	11.5788	32.2477	20.4369	-1.48696	0.384779	-3.86447	0.000111332	0.0205964	FALSE
HOXB13	25.5134	17.8605	22.2336	0.552832	0.364876	1.51512	0.129741	0.461579	TRUE
HOXB3	58.8614	92.0944	73.1041	-0.645279	0.296122	-2.1791	0.0293243	0.23587	FALSE
HPSE	96.5053	98.0859	97.1827	-0.0278005	0.281604	-0.0987222	0.921359	0.980592	FALSE
HRAS	164.377	115.734	143.53	0.511222	0.28239	1.81034	0.0702429	0.328986	TRUE
HSD17B12	688.185	433.443	579.01	0.666628	0.316315	2.10748	0.0350762	0.252003	TRUE
HSP90B1	541.781	502.179	524.809	0.108159	0.232735	0.464731	0.642124	0.892088	TRUE
HSPB1	5927.58	6642.5	6233.97	-0.164244	0.392072	-0.418912	0.675281	0.90363	FALSE
HSPG2	1511.94	1502.37	1507.84	0.0088317	0.272204	0.0324451	0.974117	0.992318	TRUE
HUNK	18.7316	29.0201	23.141	-0.648857	0.320058	-2.02731	0.0426307	0.257899	FALSE
IBSP	15.224	12.4168	14.0209	0.28262	0.278842	1.01355	0.310798	0.658998	TRUE
ICAM1	604.494	474.542	548.8	0.348548	0.372106	0.93669	0.348918	0.690372	TRUE
ID1	1989	1592.87	1819.23	0.3205	0.427847	0.749099	0.453798	0.788519	TRUE
ID2	202.507	156.065	182.604	0.374354	0.28321	1.32183	0.186225	0.521995	TRUE
ID4	233.189	238.563	235.492	-0.0351392	0.44948	-0.0781775	0.937687	0.988775	FALSE
IFNG	20.442	22.8528	21.4752	-0.192731	0.342761	-0.56229	0.573919	0.8676	FALSE
IGF1	133.213	86.2684	73.908	-0.42207	0.436321	-0.967338	0.333375	0.673198	FALSE
IGFBP4	1856.72	2239.92	2020.94	-0.270846	0.349876	-0.77412	0.43886	0.775075	FALSE
IGFBP7	2054.26	1772.39	1933.46	0.212578	0.306749	0.693006	0.488306	0.806577	TRUE
IL10RA	160.882	142.256	152.899	0.17871	0.312177	0.572462	0.567009	0.8676	TRUE
IL11	112.716	164.527	134.92	-0.547169	0.507023	-1.07918	0.280508	0.63474	FALSE
IL13RA2	15.7036	11.2828	13.8089	0.512096	0.369709	1.38513	0.166012	0.501707	TRUE
IL15	74.0926	89.554	80.719	-0.269884	0.241011	-1.1198	0.262799	0.606002	FALSE
IL18	244.342	284.922	261.733	-0.221596	0.382935	-0.578678	0.562807	0.8676	FALSE
IL1A	342.888	187.215	276.171	0.873346	0.705409	1.23807	0.21569	0.557628	TRUE
IL1B	216.124	120.894	175.311	0.840088	0.540304	1.55484	0.119983	0.437376	TRUE
IL1RL1	75.8708	37.9283	42.8132	0.276928	0.31196	0.887703	0.374701	0.714635	TRUE
IL1RN	227.86	233.951	230.471	-0.0374365	0.363265	-0.103056	0.917919	0.980592	FALSE
IL6	98.0914	77.5626	89.2934	0.340432	0.603431	0.564161	0.572644	0.8676	TRUE
ILK	364.052	194.031	291.186	0.907294	0.250723	3.61871	0.000296076	0.0288511	TRUE
INHBA	450.367	428.265	440.894	0.071308	0.478126	0.14914	0.881443	0.971004	TRUE
INHBE	21.3195	21.8615	21.5518	-0.0215424	0.310743	-0.0693253	0.944731	0.990228	FALSE
IRF6	1573.97	1053.09	1350.74	0.579661	0.41858	1.38483	0.166106	0.501707	TRUE
ISL1	12.7064	15.3134	13.8237	-0.260985	0.263164	-0.991719	0.321334	0.661328	FALSE
ISLR	364.965	572.833	454.052	-0.651767	0.448646	-1.45274	0.146295	0.48658	FALSE
ITGA1	263.091	175.861	225.707	0.580185	0.258856	2.24135	0.0250037	0.219851	TRUE
ITGA11	99.9103	133.905	114.48	-0.428345	0.412057	-1.03953	0.29856	0.647631	FALSE
ITGA2	511.816	247.128	398.378	1.04983	0.400673	2.62017	0.00878859	0.150044	TRUE
ITGA3	1541.03	1017.47	1316.65	0.599108	0.437202	1.37032	0.170586	0.502027	TRUE
ITGA5	1305.92	461.384	943.973	1.5004	0.403683	3.71677	0.000201786	0.024887	TRUE
ITGA6	3499.45	2470.59	3058.51	0.502258	0.562781	0.892458	0.372147	0.713304	TRUE
ITGA7	79.5425	59.6766	47.5874	-0.640539	0.255491	-2.50709	0.0121731	0.160596	FALSE
ITGA8	17.7045	19.2803	18.3798	-0.0921289	0.404015	-0.228033	0.81962	0.948351	FALSE
ITGA9	49.848	49.1582	49.5524	0.00994827	0.307451	0.0323573	0.974187	0.992318	TRUE
ITGAM	67.2063	54.3579	61.6999	0.317849	0.285644	1.11274	0.265818	0.608996	TRUE
ITGB1	4533.57	3537.33	4106.61	0.357959	0.388408	0.921607	0.356734	0.699219	TRUE
ITGB1BP1	66.1603	55.1162	61.4271	0.262246	0.434758	0.603201	0.546375	0.858016	TRUE
ITGB2	254.703	201.08	231.722	0.341572	0.255709	1.33578	0.181621	0.514563	TRUE
ITGB3	79.6072	73.423	76.9568	0.109844	0.30788	0.356776	0.72126	0.917492	TRUE
ITGB4	3035.34	3576.84	3267.41	-0.23679	0.376521	-0.62889	0.529421	0.84799	FALSE
ITGB7	46.082	33.7867	40.8126	0.452727	0.321803	1.40685	0.159473	0.501707	TRUE
ITGB8	367.486	528.04	316.68	0.56245	0.393174	1.43054	0.152563	0.49365	TRUE
ITM2A	134.435	70.7521	107.142	0.923065	0.412108	2.23986	0.0251001	0.219851	TRUE
JAG1	1255.66	741.027	1035.1	0.760784	0.375847	2.02419	0.0429511	0.257899	TRUE
JAM2	68.4488	82.5206	74.4796	-0.274305	0.335176	-0.818389	0.413135	0.754864	FALSE
JAM3	139.135	145.351	141.799	-0.0685203	0.308838	-0.221865	0.824419	0.949088	FALSE
JUN	671.291	567.521	626.818	0.241382	0.31165	0.774528	0.438619	0.775075	TRUE
KCNJ8	78.7049	63.4187	72.1537	0.312822	0.238905	1.3094	0.190398	0.527696	TRUE
KDM1A	331.256	239.215	291.81	0.470328	0.244425	1.92422	0.0543264	0.28922	TRUE
KDR	84.0966	59.8317	73.6973	0.493402	0.317838	1.55237	0.120574	0.437376	TRUE
KIAA1462	94.8871	137.761	113.262	-0.544547	0.246824	-2.20622	0.0273689	0.227027	FALSE
KISS1	19.792	17.9095	18.9852	0.163968	0.279605	0.586428	0.557588	0.8676	TRUE
KLK3	21.6769	26.6132	23.7925	-0.294383	0.274457	-1.0726	0.283451	0.635019	FALSE
KRAS	276.759	295.754	284.9	-0.0985785	0.226478	-0.435268	0.663368	0.895788	FALSE
KRT1	220.761	742.35	107.795	0.473049	0.680101	0.695557	0.486707	0.806577	TRUE
KRT14	20220.4	13539.3	17357.1	0.578656	0.548614	1.05476	0.291536	0.640275	TRUE
KRT19	669.933	406.567	449.644	2.10318	0.759032	2.77087	0.00559065	0.118202	TRUE
KRT7	246.789	249.673	178.46	1.50512	0.72363	2.07996	0.0375293	0.25256	TRUE
LAD1	1138.09	1443.26	1268.87	-0.342604	0.431712	-0.793594	0.427432	0.762168	FALSE
LAMA1	54.4203	32.5962	45.0671	0.763691	0.355966	2.1454	0.0319206	0.243518	TRUE
LAMA3	963.759	332.986	693.428	1.53292	0.487709	3.14311	0.00167163	0.0735885	TRUE
LAMA4	663.181	564.881	621.053	0.231059	0.330601	0.698906	0.484611	0.80587	TRUE
LAMA5	469.405	467.098	468.417	0.00747713	0.261467	0.0285969	0.977186	0.992318	TRUE
LAMB3	1818.35	883.119	1417.53	1.04176	0.428829	2.42932	0.015127	0.177683	TRUE
LAMC1	779.121	711.161	749.996	0.131419	0.333075	0.394563	0.693166	0.906232	TRUE
LAMC2	3253.58	1448.38	2479.92	1.16751	0.508664	2.29525	0.0217188	0.217188	TRUE
LEFTY1	18.2886	20.3945	19.1912	-0.108226	0.278961	-0.387962	0.698044	0.906232	FALSE
LGALS1	6798.64	4483.14	5806.28	0.600717	0.385273	1.5592	0.118949	0.437376	TRUE
LHFP	204.539	215.141	209.083	-0.0762701	0.334931	-0.227719	0.819865	0.948351	FALSE
LIFR	118.272	69.5274	97.3816	0.759368	0.47712	1.59157	0.111482	0.42306	TRUE
LLGL2	106.473	126.566	115.084	-0.250443	0.454944	-0.550492	0.581982	0.8676	FALSE
LOX	335.978	337.568	336.659	-0.00827052	0.387366	-0.0213506	0.982966	0.992318	FALSE
LOXL2	74.9363	75.4825	75.1704	-0.012986	0.326322	-0.0397952	0.968256	0.992318	FALSE
LRG1	42.5461	144.642	44.9186	-0.188147	0.357273	-0.52662	0.598458	0.870729	FALSE
LTBP4	442.655	502.786	468.425	-0.185042	0.283035	-0.653778	0.513255	0.832913	FALSE
LUM	2859.36	2886.07	2870.81	-0.0135493	0.357958	-0.0378515	0.969806	0.992318	FALSE
LY96	166.263	140.662	155.291	0.242582	0.283964	0.854273	0.392954	0.738035	TRUE
MAF	664.662	851.34	744.667	-0.356526	0.222936	-1.59923	0.109769	0.418707	FALSE
MAP2K1	385.564	261.558	332.418	0.559566	0.243295	2.29995	0.0214513	0.217188	TRUE
MAP2K2	654.311	588.294	626.018	0.153174	0.238979	0.640953	0.521553	0.840848	TRUE
MAP2K4	154.48	256.747	198.309	-0.732766	0.326308	-2.24562	0.0247281	0.219851	FALSE
MAP3K7	309.21	250.068	283.863	0.305562	0.236896	1.28986	0.1971	0.534265	TRUE
MAPK1	432.091	229.071	345.082	0.91514	0.308835	2.9632	0.00304459	0.0866537	TRUE
MAPK3	359.904	326.588	345.625	0.139778	0.251631	0.55549	0.578559	0.8676	TRUE
MAPKAPK3	88.2582	95.5793	91.3958	-0.110926	0.226581	-0.489562	0.624444	0.881849	FALSE
MCAM	204.926	190.822	198.882	0.102746	0.252734	0.406537	0.684348	0.904694	TRUE
MED1	235.811	255.837	244.394	-0.117924	0.234548	-0.50277	0.615126	0.877058	FALSE
MED23	142.211	101.819	124.9	0.483007	0.268253	1.80056	0.071772	0.334033	TRUE
MEG3	168.023	145.436	158.343	0.203883	0.441147	0.462166	0.643963	0.892088	TRUE
MEOX2	37.6015	38.4213	37.9529	-0.0310293	0.311958	-0.0994664	0.920768	0.980592	FALSE
MET	469.42	272.587	385.063	0.784246	0.414813	1.8906	0.0586778	0.310154	TRUE
MFAP4	211.625	281.893	241.74	-0.415446	0.564786	-0.735582	0.461985	0.795044	FALSE
MGAT5	214.232	145.992	184.986	0.553427	0.261451	2.11675	0.034281	0.252003	TRUE
MGP	1066.34	677.963	899.893	0.652749	0.554706	1.17675	0.239296	0.579227	TRUE
MISP	83.3734	55.442	52.987	-0.115783	0.313102	-0.369793	0.711537	0.917312	FALSE
MMP1	6123.11	4111.83	5261.14	0.574498	0.676529	0.849184	0.395779	0.74015	TRUE
MMP10	637.27	364.864	369.134	0.0290564	0.723213	0.0401769	0.967952	0.992318	TRUE
MMP12	796.714	276.124	573.604	1.52968	0.600727	2.54637	0.0108849	0.156467	TRUE
MMP13	449.532	357.556	254.492	-1.01275	0.559323	-1.81066	0.0701928	0.328986	FALSE
MMP14	1567.29	989.689	1319.75	0.663137	0.371146	1.78673	0.0739814	0.338592	TRUE
MMP17	59.7231	74.5288	66.0684	-0.314309	0.245096	-1.28239	0.199705	0.535441	FALSE
MMP2	966.439	1444.79	1171.44	-0.580376	0.409441	-1.41749	0.156341	0.499585	FALSE
MMP24	14.3211	15.7662	14.9404	-0.0935298	0.234192	-0.399373	0.689618	0.904694	FALSE
MMP3	1161.38	1319.03	1228.94	-0.183646	0.6508	-0.282185	0.777801	0.931348	FALSE
MMP9	1479.32	616.87	1109.7	1.26221	0.487414	2.5896	0.00960877	0.150044	TRUE
MMRN2	139.711	126.583	134.085	0.141309	0.267362	0.52853	0.597132	0.870729	TRUE
MPDZ	67.3187	64.1237	65.9494	0.0648087	0.26092	0.248386	0.803836	0.944188	TRUE
MRC1	393.118	225.889	321.448	0.800151	0.353867	2.26116	0.0237491	0.219851	TRUE
MS4A4A	296.215	251.554	277.075	0.236002	0.335937	0.702518	0.482356	0.80587	TRUE
MS4A6A	62.3675	50.3621	57.2223	0.309599	0.440863	0.702257	0.482519	0.80587	TRUE
MTA1	364.693	340.507	354.327	0.0983125	0.365358	0.269085	0.787864	0.93884	TRUE
MTBP	71.5107	57.1091	65.3386	0.332601	0.278998	1.19213	0.233212	0.573498	TRUE
MTDH	541.774	569.4	553.614	-0.0715574	0.256348	-0.279142	0.780136	0.932634	FALSE
MTMR14	173.567	208.663	188.608	-0.266423	0.248696	-1.07128	0.284042	0.635019	FALSE
MUC1	299.487	286.666	144.305	1.13869	0.511988	2.22406	0.0261445	0.219851	TRUE
MYC	1212.97	956.492	1103.05	0.343229	0.265409	1.29321	0.195939	0.533618	TRUE
MYCL	47.1796	43.8812	45.766	0.107029	0.346501	0.308887	0.757408	0.929103	TRUE
MYH11	54.6991	49.619	52.5219	0.13211	0.413969	0.319129	0.749628	0.929103	TRUE
MYLK	574.213	649.939	606.667	-0.179445	0.394808	-0.454513	0.64946	0.893909	FALSE
MYO1D	357.062	259.444	315.226	0.460495	0.33094	1.39148	0.164081	0.501707	TRUE
MYO5C	95.6896	96.6884	73.6023	1.11613	0.45382	2.4594	0.0139168	0.17455	TRUE
NAA15	120.871	187.361	149.366	-0.634361	0.290652	-2.18255	0.029069	0.23587	FALSE
NAP1L3	16.4015	21.3354	18.5161	-0.393098	0.288153	-1.3642	0.172506	0.502027	FALSE
NCL	755	478.345	636.434	0.658138	0.259606	2.53514	0.0112401	0.156467	TRUE
NDNF	28.7455	25.0434	27.1589	0.189374	0.409511	0.46244	0.643766	0.892088	TRUE
NDP	13.7436	15.0411	14.2997	-0.118855	0.226275	-0.525266	0.599399	0.870729	FALSE
NDRG1	6371.48	4262.04	5467.43	0.580073	0.479505	1.20973	0.226382	0.569091	TRUE
NF1	443.814	416.996	432.32	0.0899755	0.248899	0.361494	0.71773	0.917492	TRUE
NF2	186.885	182.379	184.954	0.0371968	0.216392	0.171896	0.86352	0.966724	TRUE
NFAT5	156.123	113.792	137.981	0.454713	0.218747	2.07871	0.0376437	0.25256	TRUE
NFATC2	232.944	224.332	229.253	0.0509225	0.386909	0.131614	0.89529	0.974361	TRUE
NFKB1	84.1267	65.6767	76.2196	0.353345	0.295714	1.19489	0.23213	0.573498	TRUE
NID2	300.485	319.019	308.428	-0.0887741	0.30362	-0.292386	0.769992	0.929517	FALSE
NME1	534.734	444.581	496.097	0.266743	0.320467	0.832357	0.405208	0.747363	TRUE
NME4	194.152	388.866	277.601	-1.0017	0.412054	-2.431	0.0150572	0.177683	FALSE
NOS2	15.5186	21.3925	18.036	-0.455545	0.313838	-1.45153	0.146632	0.48658	FALSE
NOS3	42.5196	42.728	42.6089	-0.0123477	0.247082	-0.049974	0.960143	0.992318	FALSE
NOTCH1	164.771	188.746	175.046	-0.194444	0.283051	-0.686959	0.492109	0.807451	FALSE
NOX5	18.3565	18.8611	18.5728	-0.0204323	0.245291	-0.0832982	0.933614	0.988376	FALSE
NPR1	59.2714	73.9954	52.8239	0.419294	0.422965	0.991321	0.321529	0.661328	TRUE
NR3C1	524.327	416.538	478.132	0.331678	0.219513	1.51097	0.130795	0.463103	TRUE
NR4A1	285.358	324.682	302.211	-0.187688	0.660806	-0.284029	0.776388	0.931162	FALSE
NR4A3	131.764	113.537	123.952	0.210684	0.496024	0.424747	0.671021	0.902884	TRUE
NRCAM	74.0279	23.915	30.701	0.61207	0.274116	2.23289	0.0255565	0.219851	TRUE
NRP1	975.753	913.695	949.157	0.0951178	0.288359	0.329858	0.741507	0.929103	TRUE
NRP2	370.677	276.031	330.114	0.423561	0.310839	1.36264	0.172996	0.502027	TRUE
NRXN1	19.1944	18.396	18.8522	0.0868786	0.261219	0.332589	0.739445	0.929103	TRUE
NTRK1	24.2911	17.9231	21.5619	0.421898	0.380687	1.10825	0.267752	0.609651	TRUE
OAS1	561.923	272.434	437.856	1.04443	0.399382	2.61512	0.00891948	0.150044	TRUE
OCLN	67.6263	71.141	52.4774	1.08039	0.41571	2.5989	0.00935225	0.150044	TRUE
OGN	121.198	88.1823	45.933	-0.409304	0.440878	-0.928384	0.353208	0.695144	FALSE
OLFML2B	241.661	340.809	284.153	-0.497036	0.314902	-1.57838	0.114477	0.430017	FALSE
OVOL2	103.642	128.992	114.507	-0.314013	0.40769	-0.770227	0.441165	0.776067	FALSE
P3H1	221.058	118.349	177.039	0.900424	0.296093	3.04101	0.00235783	0.0830856	TRUE
P3H2	201.311	129.72	170.629	0.632891	0.437391	1.44697	0.147906	0.488617	TRUE
PCOLCE	645.613	657.88	650.87	-0.0281323	0.36167	-0.0777843	0.938	0.988775	FALSE
PDCD10	573.715	563.555	569.36	0.0259123	0.238291	0.108742	0.913407	0.978485	TRUE
PDCL3	296.421	344.788	317.15	-0.21758	0.244254	-0.890796	0.373038	0.713304	FALSE
PDGFA	109.209	171.538	135.921	-0.659897	0.260866	-2.52964	0.0114178	0.156467	FALSE
PDGFC	145.607	174.125	157.829	-0.257644	0.449262	-0.573483	0.566318	0.8676	FALSE
PDGFRB	560.222	409.875	495.787	0.450549	0.307267	1.46631	0.142564	0.48099	TRUE
PDK1	171.13	139.08	157.394	0.301531	0.268621	1.12252	0.261642	0.606002	TRUE
PDPN	824.811	630.351	741.471	0.387863	0.386806	1.00273	0.31599	0.661328	TRUE
PEBP4	19.4261	10.9293	11.1434	0.0502673	0.280092	0.179467	0.857571	0.966724	TRUE
PECAM1	353.252	384.287	366.553	-0.122474	0.290922	-0.420985	0.673766	0.903237	FALSE
PFKFB1	20.1311	18.1545	19.284	0.163666	0.594876	0.275126	0.783219	0.93481	TRUE
PFKFB4	106.686	80.1285	95.3042	0.415602	0.407558	1.01974	0.307853	0.654826	TRUE
PGK1	4927.66	3259.38	4212.68	0.596407	0.293471	2.03225	0.0421285	0.257899	TRUE
PIK3CA	166.211	218.778	188.74	-0.398363	0.187082	-2.12935	0.0332253	0.24835	FALSE
PIK3CD	118.418	116.635	117.654	0.0238977	0.300427	0.079546	0.936598	0.988775	TRUE
PIK3CG	86.8693	98.7296	91.9523	-0.182075	0.293118	-0.621166	0.53449	0.850474	FALSE
PIK3R1	296.563	320.849	306.971	-0.116426	0.292381	-0.398199	0.690484	0.904694	FALSE
PIK3R2	289.726	473.043	368.29	-0.706883	0.270223	-2.61592	0.00889869	0.150044	FALSE
PIK3R5	85.8746	96.124	90.2672	-0.16801	0.311227	-0.53983	0.589315	0.870729	FALSE
PIK3R6	19.0153	22.4394	20.4828	-0.223104	0.230874	-0.966348	0.33387	0.673198	FALSE
PITX2	20.8301	28.6205	24.1688	-0.464926	0.36637	-1.26901	0.204438	0.540997	FALSE
PKM	2524.62	2383.79	2464.26	0.0827969	0.317854	0.260487	0.794488	0.940674	TRUE
PKN1	242.615	280.199	258.722	-0.211178	0.214869	-0.98282	0.325696	0.667631	FALSE
PKNOX1	30.3456	54.928	40.8809	-0.866439	0.280091	-3.09342	0.00197864	0.0735885	FALSE
PLA2G10	18.4211	17.5441	18.0452	0.124129	0.277921	0.446635	0.655138	0.893909	TRUE
PLA2G2A	263.308	249.903	159.92	-1.4376	0.703825	-2.04255	0.0410971	0.257899	FALSE
PLA2G2D	17.2391	15.7648	16.6073	0.121712	0.39162	0.310792	0.755959	0.929103	TRUE
PLA2G3	16.0067	26.3275	14.7203	0.323633	0.323999	0.998869	0.317858	0.661328	TRUE
PLAU	1985.63	1301.24	1692.32	0.609695	0.371117	1.64286	0.100411	0.391076	TRUE
PLAUR	597.703	479.584	547.081	0.318618	0.324924	0.980594	0.326793	0.66803	TRUE
PLCG1	356.008	261.908	315.68	0.444321	0.20579	2.1591	0.0308424	0.240551	TRUE
PLCG2	81.0594	94.5799	86.8539	-0.218125	0.272662	-0.799983	0.42372	0.761051	FALSE
PLEKHO1	542.774	655.417	591.05	-0.273747	0.222541	-1.2301	0.218661	0.561836	FALSE
PLS1	38.3375	60.2563	47.7313	-0.655648	0.393587	-1.66583	0.0957479	0.387177	FALSE
PLXDC1	105.624	112.942	108.76	-0.0990933	0.319421	-0.310228	0.756387	0.929103	FALSE
PLXNC1	140.596	194.616	163.747	-0.468845	0.25245	-1.85718	0.0632852	0.322973	FALSE
PLXND1	299.762	312.754	305.33	-0.0617133	0.193278	-0.319298	0.7495	0.929103	FALSE
PMP22	330.132	409.124	363.986	-0.312086	0.289691	-1.0773	0.281344	0.63474	FALSE
PNPLA6	193.514	180.722	188.031	0.0981156	0.207555	0.472722	0.636412	0.892088	TRUE
POPDC3	69.1854	110.143	86.7388	-0.670722	0.474275	-1.4142	0.157302	0.499585	FALSE
POSTN	2772.02	2464	2640.01	0.169713	0.445709	0.380771	0.703373	0.909958	TRUE
PPFIBP2	89.3605	64.2884	78.6153	0.476781	0.331936	1.43637	0.150898	0.49365	TRUE
PPL	437.823	232.086	349.65	0.915793	0.473384	1.93457	0.0530434	0.284436	TRUE
PPP1R16B	40.409	44.0992	41.9905	-0.126461	0.268855	-0.470368	0.638092	0.892088	FALSE
PPP2CB	749.269	823.5	781.083	-0.136748	0.263209	-0.519542	0.603383	0.870729	FALSE
PPP2R1A	1301.75	907.61	1132.83	0.520185	0.230685	2.25496	0.024136	0.219851	TRUE
PPP3R1	1034.92	1632.36	1290.97	-0.657451	0.254522	-2.58308	0.00979214	0.150044	FALSE
PRELP	17.2829	26.1245	21.0722	-0.629654	0.359843	-1.7498	0.0801528	0.353076	FALSE
PRF1	160.683	149.786	156.013	0.100215	0.340819	0.294043	0.768725	0.929517	TRUE
PRKCB	83.4897	82.7942	83.1917	0.00946897	0.346334	0.0273405	0.978188	0.992318	TRUE
PRKCZ	66.8257	75.868	70.701	-0.179102	0.291371	-0.614685	0.538763	0.851885	FALSE
PROK2	33.293	30.2754	31.9997	0.145198	0.342919	0.423417	0.671991	0.902884	TRUE
PROM1	35.9022	51.1447	21.7763	0.537628	0.388086	1.38533	0.165951	0.501707	TRUE
PRPF38A	310.577	285.856	299.982	0.119574	0.30659	0.390014	0.696526	0.906232	TRUE
PRR15L	32.5322	38.7068	18.9915	0.749321	0.362153	2.06907	0.0385391	0.25256	TRUE
PRSS22	329.026	196.22	272.109	0.74668	0.417134	1.79002	0.0734502	0.338592	TRUE
PRSS8	115.292	124.129	119.079	-0.106618	0.426809	-0.249802	0.80274	0.944188	FALSE
PTEN	643.369	918.969	761.484	-0.514903	0.256423	-2.00802	0.0446413	0.257899	FALSE
PTGDS	223.288	160.258	196.275	0.478152	0.479165	0.997885	0.318335	0.661328	TRUE
PTGIS	92.2771	91.4217	91.9105	0.0102839	0.514652	0.0199822	0.984058	0.992318	TRUE
PTGS2	335.99	123.474	141.573	0.330266	0.572325	0.577061	0.563898	0.8676	TRUE
PTK2	254.555	310.341	278.463	-0.285367	0.356406	-0.800679	0.423317	0.761051	FALSE
PTK2B	247.742	127.797	196.337	0.952243	0.277218	3.435	0.000592562	0.0467119	TRUE
PTPRB	32.1728	31.6715	31.958	0.0068408	0.270681	0.0252726	0.979838	0.992318	TRUE
PTPRC	108.382	99.1044	104.406	0.130826	0.315721	0.414372	0.678601	0.904694	TRUE
PTPRM	116.593	120.706	118.356	-0.0487963	0.266371	-0.183189	0.85465	0.965558	FALSE
PTRF	150.668	188.516	166.888	-0.325074	0.286949	-1.13286	0.257272	0.60327	FALSE
PTTG1	648.527	463.893	569.398	0.483801	0.330696	1.46298	0.143474	0.48099	TRUE
PTX3	229.88	95.3622	96.0518	0.920432	0.489336	1.88098	0.0599747	0.312544	TRUE
PXDN	366.077	329.532	350.415	0.151095	0.3351	0.450895	0.652065	0.893909	TRUE
PYCARD	147.271	162.718	153.891	-0.140588	0.246962	-0.569269	0.569174	0.8676	FALSE
QKI	947.351	941.881	945.007	0.00773852	0.238758	0.0324116	0.974144	0.992318	TRUE
RAB25	255.849	251.424	253.952	0.0248842	0.528165	0.0471145	0.962422	0.992318	TRUE
RAC1	1123.16	2398.36	1669.68	-1.0944	0.363065	-3.01433	0.00257547	0.0866293	FALSE
RAC2	411.153	546.514	469.165	-0.410209	0.388282	-1.05647	0.290753	0.640275	FALSE
RAF1	275.231	351.075	307.736	-0.351525	0.303988	-1.15638	0.247527	0.591749	FALSE
RAMP1	83.6082	47.6313	68.1895	0.820429	0.31556	2.59991	0.00932481	0.150044	TRUE
RAMP2	84.1261	90.7528	86.9661	-0.11761	0.263976	-0.445531	0.655936	0.893909	FALSE
RB1	329.464	210.494	278.476	0.646586	0.312977	2.06592	0.0388362	0.25256	TRUE
RBL1	105.815	86.3619	97.4777	0.291885	0.444874	0.656107	0.511755	0.832305	TRUE
RBL2	309.356	296.561	303.872	0.060492	0.234856	0.25757	0.796738	0.940808	TRUE
RBM47	127.464	84.228	108.934	0.597762	0.328797	1.81803	0.0690601	0.327838	TRUE
RBPJ	528.6	473.24	504.874	0.159789	0.393207	0.406375	0.684467	0.904694	TRUE
RBX1	1272.28	1269.72	1271.19	0.00287866	0.24368	0.0118133	0.990575	0.994607	TRUE
RELN	20.1366	24.4949	22.0045	-0.314548	0.272223	-1.15548	0.247895	0.591749	FALSE
RGCC	794.417	711.688	758.962	0.157205	0.311452	0.504749	0.613735	0.877058	TRUE
RHOA	1062.67	2366.86	1621.61	-1.15555	0.338095	-3.41782	0.000631242	0.0467119	FALSE
RNH1	753.292	616.032	694.466	0.289559	0.188186	1.53869	0.12388	0.445006	TRUE
ROBO4	45.1087	58.4571	50.8294	-0.383043	0.256373	-1.49409	0.135153	0.471761	FALSE
ROCK1	682.031	877.469	765.79	-0.363273	0.25894	-1.40292	0.16064	0.501707	FALSE
ROCK2	602.86	597.695	600.646	0.0118789	0.269703	0.0440444	0.964869	0.992318	TRUE
RORA	154.1	278.333	207.343	-0.855208	0.360762	-2.37056	0.0177612	0.196168	FALSE
RORB	18.6445	19.8948	19.1803	-0.0722703	0.23878	-0.302664	0.762146	0.929103	FALSE
RPS27A	13369.5	13913.6	13602.7	-0.0575431	0.301904	-0.1906	0.848839	0.96411	FALSE
RPS6KB1	390.894	435.709	410.1	-0.157283	0.28476	-0.552337	0.580718	0.8676	FALSE
RPS6KB2	242.783	271.023	254.885	-0.156933	0.261901	-0.599209	0.549034	0.858016	FALSE
RRAS	161.755	158.183	160.224	0.0319459	0.249192	0.128198	0.897992	0.974361	TRUE
RTN4	2175.12	1281.54	1792.15	0.763133	0.331196	2.30417	0.021213	0.217188	TRUE
RUNX1	319.23	376.145	343.622	-0.23807	0.215849	-1.10295	0.27005	0.612997	FALSE
RUNX1T1	48.667	58.7945	53.0073	-0.27135	0.299946	-0.904664	0.365644	0.708315	FALSE
S100A14	288.126	301.792	293.983	-0.0660039	0.443821	-0.148717	0.881777	0.971004	FALSE
S100A7	11145.7	9364.16	10382.2	0.251264	0.759158	0.330977	0.740662	0.929103	TRUE
S1PR1	75.4416	65.8137	71.3153	0.190365	0.28698	0.663338	0.507114	0.826574	TRUE
SACS	89.3915	61.3525	77.3748	0.540701	0.328656	1.64519	0.0999316	0.391076	TRUE
SAMSN1	180.989	124.366	156.722	0.54185	0.296634	1.82666	0.0677505	0.327838	TRUE
SAP130	173.475	149.904	163.373	0.21143	0.230991	0.915318	0.360025	0.701101	TRUE
SCG2	15.4584	13.8415	14.7654	0.233297	0.239289	0.974961	0.32958	0.670025	TRUE
SCNN1A	91.0706	110.818	99.5336	-0.280402	0.503753	-0.556627	0.577782	0.8676	FALSE
SDC4	1688.19	2651.69	2101.12	-0.651432	0.400811	-1.62528	0.104102	0.403327	FALSE
SELE	23.1693	37.8508	29.4614	-0.695942	0.344662	-2.0192	0.0434661	0.257899	FALSE
SEMA3E	15.4764	15.8198	15.6236	-0.0324838	0.332982	-0.0975541	0.922286	0.980592	FALSE
SERINC5	302.544	263.315	285.732	0.201194	0.249928	0.805006	0.420816	0.759522	TRUE
SERPINA1	223.92	143.336	189.384	0.646057	0.40765	1.58483	0.113005	0.426651	TRUE
SERPINE1	2062.36	1135.82	1665.27	0.860405	0.482073	1.7848	0.0742933	0.338592	TRUE
SERPINF1	926.54	851.171	894.239	0.121413	0.338892	0.358263	0.720146	0.917492	TRUE
SERPING1	1628.58	933.728	1330.79	0.802043	0.269592	2.97502	0.00292966	0.0866537	TRUE
SERPINH1	2530.39	1630.71	2144.81	0.633609	0.313266	2.02259	0.0431153	0.257899	TRUE
SET	582.129	1241.32	864.638	-1.09238	0.336346	-3.24779	0.00116306	0.0662052	FALSE
SETD2	329.839	330.975	330.326	-0.00436334	0.221347	-0.0197127	0.984273	0.992318	FALSE
SFRP2	1395.94	1664.2	1510.91	-0.253943	0.490707	-0.517505	0.604804	0.870729	FALSE
SH2B3	175.292	193.366	183.038	-0.141092	0.271934	-0.518845	0.603869	0.870729	FALSE
SH2D3A	116.95	113.521	115.48	0.0451002	0.288631	0.156255	0.875832	0.971004	TRUE
SH3YL1	168.151	192.204	117.32	-0.101413	0.345328	-0.293672	0.769008	0.929517	FALSE
SHB	53.5308	77.4333	63.7747	-0.536114	0.309829	-1.73036	0.0835665	0.355398	FALSE
SIRT1	116.1	89.5185	104.708	0.373722	0.240663	1.55288	0.120451	0.437376	TRUE
SKP1	2136.22	2329.97	2219.26	-0.125248	0.247336	-0.506386	0.612585	0.877058	FALSE
SLC12A6	113.335	119.294	115.888	-0.0748331	0.328544	-0.227772	0.819824	0.948351	FALSE
SLC2A1	833.248	1312.62	1038.7	-0.655488	0.475011	-1.37994	0.167604	0.502027	FALSE
SLC35A3	188.555	172.204	181.547	0.130051	0.325803	0.39917	0.689768	0.904694	TRUE
SLC37A1	34.0289	31.1234	32.7837	0.174636	0.168257	1.03791	0.299311	0.647631	TRUE
SLC44A4	16.0387	23.453	14.73	0.347244	0.292615	1.18669	0.235348	0.576682	TRUE
SLIT2	55.3816	48.2271	52.3154	0.194215	0.347885	0.558274	0.576658	0.8676	TRUE
SLPI	2379.82	2636.66	2489.89	-0.147911	0.792636	-0.186607	0.851969	0.96411	FALSE
SMAD1	242.466	322.303	276.682	-0.409542	0.225281	-1.81792	0.0690766	0.327838	FALSE
SMAD2	348.677	322.175	337.319	0.114167	0.313395	0.364292	0.71564	0.917492	TRUE
SMAD3	413.051	390.386	403.338	0.0804002	0.36841	0.218236	0.827245	0.949088	TRUE
SMAD4	433.138	415.963	425.778	0.0569564	0.270949	0.210211	0.833503	0.953311	TRUE
SMAD5	198.328	152.988	178.897	0.375091	0.30691	1.22215	0.22165	0.565589	TRUE
SMAD9	40.0052	39.9601	39.9858	-0.00956158	0.378881	-0.0252363	0.979866	0.992318	FALSE
SMC3	445.045	379.29	416.864	0.230189	0.266367	0.864179	0.38749	0.731485	TRUE
SMOC1	25.9512	20.5269	23.6265	0.358039	0.268809	1.33194	0.182879	0.514563	TRUE
SMURF1	201.224	271.996	231.555	-0.43461	0.193811	-2.24245	0.0249325	0.219851	FALSE
SMURF2	322.867	261.482	296.559	0.304454	0.331122	0.919461	0.357855	0.699219	TRUE
SNAI1	82.064	70.0011	76.8942	0.221046	0.362267	0.610175	0.541746	0.852962	TRUE
SNAI2	933.033	1129.25	1017.13	-0.275327	0.352766	-0.780482	0.435107	0.772132	FALSE
SNAI3	30.3601	35.8989	32.7339	-0.230817	0.302805	-0.762263	0.445903	0.780067	FALSE
SNRPF	740.699	512.011	642.69	0.532386	0.359368	1.48145	0.138487	0.480678	TRUE
SOD1	116.5	133.318	123.708	-0.198171	0.23577	-0.840526	0.400614	0.742993	FALSE
SORD	258.694	351.097	298.295	-0.439336	0.338113	-1.29938	0.193815	0.533172	FALSE
SOX2	27.5095	43.0182	34.1561	-0.612352	0.370339	-1.65349	0.0982309	0.389746	FALSE
SOX9	499.192	482.125	491.877	0.0502087	0.389372	0.128948	0.897399	0.974361	TRUE
SP1	214.84	393.668	291.481	-0.874003	0.271566	-3.21838	0.00128915	0.0681408	FALSE
SPARC	8595.31	8976.39	8758.63	-0.0626721	0.36315	-0.172579	0.862982	0.966724	FALSE
SPARCL1	494.638	263.198	395.45	0.909084	0.376221	2.41636	0.0156767	0.181262	TRUE
SPDEF	35.4056	24.2064	30.606	0.551492	0.373981	1.47465	0.140306	0.480678	TRUE
SPHK2	91.0088	143.049	113.312	-0.654456	0.193139	-3.38853	0.000702681	0.0472712	FALSE
SPINK5	180.734	373.077	263.167	-1.04469	0.600019	-1.74109	0.0816671	0.354748	FALSE
SPINT1	493.577	386.277	447.591	0.353501	0.372498	0.949002	0.34262	0.683642	TRUE
SPOCK3	23.2212	15.5134	19.9179	0.621205	0.355581	1.74701	0.080635	0.353076	TRUE
SPP1	1800.11	662.576	1312.59	1.44182	0.45164	3.19241	0.00141089	0.069604	TRUE
SRC	366.583	268.082	324.368	0.452392	0.287663	1.57264	0.115801	0.432793	TRUE
SRF	431.029	711.065	551.044	-0.723598	0.250573	-2.88777	0.00387979	0.0949573	FALSE
SRGN	1689.33	941.744	1368.94	0.843041	0.350453	2.40558	0.016147	0.183827	TRUE
SRPK2	428.466	398.278	415.528	0.106504	0.201097	0.529613	0.59638	0.870729	TRUE
SRPX2	118.515	79.6119	101.842	0.571237	0.268124	2.13049	0.0331311	0.24835	TRUE
SSTR2	28.3323	31.9482	29.882	-0.170491	0.247141	-0.689852	0.490287	0.807451	FALSE
ST14	596.652	423.937	522.631	0.492801	0.40909	1.20463	0.228347	0.57021	TRUE
STAB1	257.722	287.238	270.372	-0.155032	0.332082	-0.466848	0.640609	0.892088	FALSE
STAB2	14.9616	14.2772	14.6683	0.0842143	0.278204	0.302707	0.762113	0.929103	TRUE
STAT1	3030.5	1368.92	2318.39	1.14653	0.367624	3.11875	0.00181622	0.0735885	TRUE
STAT3	1852.85	2742.53	2234.14	-0.566152	0.245607	-2.30511	0.0211602	0.217188	FALSE
SULF1	489.279	434.605	465.847	0.169865	0.387286	0.438603	0.66095	0.895788	TRUE
SV2B	24.6405	35.5746	29.3265	-0.530684	0.313408	-1.69327	0.0904047	0.37584	FALSE
SYK	163.596	196.823	177.836	-0.26673	0.281048	-0.949058	0.342591	0.683642	FALSE
SYNE1	78.5813	59.1471	70.2524	0.408467	0.246058	1.66005	0.0969053	0.387843	TRUE
TACSTD2	4191.7	5254.15	4647.03	-0.325937	0.427155	-0.763041	0.445439	0.780067	FALSE
TAL1	30.9441	59.3536	43.1196	-0.951868	0.407891	-2.33363	0.019615	0.210363	FALSE
TBX1	76.1184	90.4412	82.2567	-0.248486	0.364421	-0.681865	0.495325	0.81093	FALSE
TBXA2R	32.2022	31.2715	31.8034	0.0401664	0.263174	0.152623	0.878696	0.971004	TRUE
TCEB1	1430.16	1854.09	1611.84	-0.374475	0.322844	-1.15992	0.24608	0.59123	FALSE
TCEB2	67.7105	63.6246	65.9594	0.0917249	0.318457	0.288029	0.773324	0.930683	TRUE
TCF20	307.227	253.863	284.357	0.276316	0.268319	1.0298	0.303102	0.652513	TRUE
TCF3	156.648	197.371	174.101	-0.334656	0.284292	-1.17715	0.239134	0.579227	FALSE
TDGF1	24.7505	24.7895	24.7672	0.0402143	0.275303	0.146073	0.883864	0.971159	TRUE
TEK	33.7806	32.2423	33.1213	0.0884238	0.216467	0.408487	0.682917	0.904694	TRUE
TF	56.6556	29.5095	45.0216	0.943856	0.415078	2.27392	0.0229707	0.219851	TRUE
TFDP1	435.387	890.81	630.569	-1.03269	0.351458	-2.93832	0.0033	0.0904444	FALSE
TFPI2	264.62	50.1816	172.718	2.39716	0.664916	3.60521	0.000311904	0.0288511	TRUE
TGFB1	1559.25	1657.97	1601.56	-0.0881615	0.283578	-0.31089	0.755884	0.929103	FALSE
TGFB2	85.7264	92.3895	88.582	-0.113154	0.362686	-0.311988	0.755049	0.929103	FALSE
TGFBI	4837.12	2810.26	3968.47	0.78338	0.429508	1.8239	0.0681669	0.327838	TRUE
TGFBR2	669.576	601.928	640.584	0.153299	0.326991	0.468816	0.639201	0.892088	TRUE
THBS1	1571.4	872.229	1271.76	0.849074	0.424841	1.99857	0.0456552	0.257899	TRUE
THBS2	1354	2035.51	1646.08	-0.588269	0.435307	-1.35139	0.176571	0.506443	FALSE
THBS4	189.293	101.434	74.148	-0.908899	0.486432	-1.8685	0.061692	0.319245	FALSE
THY1	395.639	412.291	402.775	-0.0612366	0.350545	-0.17469	0.861323	0.966724	FALSE
TIE1	85.5885	108.678	95.4839	-0.350542	0.285522	-1.22772	0.219552	0.562174	FALSE
TIMP1	1890.5	634.655	1352.28	1.57463	0.417389	3.77257	0.000161575	0.0239131	TRUE
TIMP2	1652.08	2759.46	2126.67	-0.740532	0.355298	-2.08426	0.0371369	0.25256	FALSE
TIMP4	38.1549	24.4952	32.3007	0.633954	0.453009	1.39943	0.161684	0.501707	TRUE
TJP3	26.8451	20.3706	24.0703	0.390323	0.380335	1.02626	0.304768	0.652513	TRUE
TLK2	277.554	293.021	284.183	-0.0787007	0.235669	-0.333946	0.73842	0.929103	FALSE
TLR4	191.816	206.348	198.044	-0.10808	0.306085	-0.353105	0.72401	0.917595	FALSE
TMC6	190.06	199.357	194.045	-0.0650228	0.218126	-0.298097	0.765629	0.929103	FALSE
TMEM100	22.7088	19.4878	21.3284	0.200153	0.372477	0.537358	0.59102	0.870729	TRUE
TMEM30B	350.422	621.087	466.421	-0.82605	0.364853	-2.26406	0.0235702	0.219851	FALSE
TMPRSS2	31.233	14.329	16.9726	0.470612	0.242976	1.93686	0.0527623	0.284436	TRUE
TMPRSS4	93.0596	52.4996	75.6767	0.828737	0.414476	1.99948	0.0455563	0.257899	TRUE
TNC	872.417	706.709	801.399	0.303568	0.433665	0.700005	0.483924	0.80587	TRUE
TNF	81.8784	85.5003	83.4306	-0.0627821	0.463741	-0.135382	0.89231	0.974361	FALSE
TNFRSF12A	240.188	370.625	296.09	-0.628199	0.324174	-1.93785	0.052642	0.284436	FALSE
TNFRSF1A	815.385	701.94	766.766	0.215361	0.157486	1.36749	0.17147	0.502027	TRUE
TNFSF10	1616.38	938.226	1325.74	0.785239	0.421683	1.86215	0.0625815	0.3216	TRUE
TNFSF12	177.523	224.389	197.609	-0.342303	0.271109	-1.2626	0.206732	0.544418	FALSE
TNFSF13	210.851	212.662	211.627	-0.0115463	0.43469	-0.0265621	0.978809	0.992318	FALSE
TNN	26.8071	17.2497	22.7111	0.71196	0.2725	2.6127	0.00898299	0.150044	TRUE
TNS1	335.1	319.282	328.32	0.0665419	0.304615	0.218446	0.827082	0.949088	TRUE
TNXB	131.92	83.306	57.3878	-1.14479	0.439108	-2.60709	0.00913152	0.150044	FALSE
TOM1L1	137.679	105.755	123.998	0.38033	0.458245	0.829972	0.406555	0.747363	TRUE
TPM2	4469.54	1977.95	2101.28	0.149377	0.362829	0.411699	0.68056	0.904694	TRUE
TPSB2	421.096	472.802	443.256	-0.167612	0.456698	-0.367009	0.713612	0.917492	FALSE
TPSD1	12.1838	18.8772	15.0524	-0.649776	0.249975	-2.59936	0.00933978	0.150044	FALSE
TRIM39	78.8374	110.775	92.5248	-0.486656	0.225088	-2.16207	0.0306128	0.240551	FALSE
TSPAN1	100.205	50.2847	78.8108	0.993636	0.48195	2.0617	0.0392364	0.25256	TRUE
TWIST1	306.403	280.888	295.468	0.124433	0.412071	0.30197	0.762675	0.929103	TRUE
TWIST2	133.551	176.064	151.771	-0.400581	0.357781	-1.11962	0.262874	0.606002	FALSE
TXNIP	4462.94	2680.84	3699.18	0.735296	0.475211	1.5473	0.12179	0.439632	TRUE
TYMP	1351.79	1180.41	1278.34	0.196192	0.277106	0.708004	0.478943	0.80587	TRUE
UBA52	2223.11	2211.66	2218.2	0.00737065	0.248164	0.0297007	0.976306	0.992318	TRUE
USP39	170.34	120.445	148.956	0.498811	0.365161	1.366	0.171938	0.502027	TRUE
UTS2	13.4652	16.0163	14.5585	-0.197552	0.292382	-0.675662	0.499255	0.81556	FALSE
VAMP8	308.341	331.933	318.452	-0.106097	0.230255	-0.460781	0.644956	0.892088	FALSE
VASH1	56.2965	78.8335	65.9552	-0.493739	0.26821	-1.84087	0.0656412	0.327838	FALSE
VAV2	129.678	151.647	139.093	-0.223249	0.316271	-0.70588	0.480263	0.80587	FALSE
VAV3	137.381	152.069	143.676	-0.143465	0.357193	-0.401645	0.687945	0.904694	FALSE
VCAM1	135.543	123.527	130.393	0.131836	0.295692	0.445858	0.6557	0.893909	TRUE
VCAN	352.166	278.93	320.779	0.334552	0.337619	0.990915	0.321727	0.661328	TRUE
VEGFA	959.5	355.289	700.552	1.43255	0.342145	4.18697	2.82705e-05	0.00814827	TRUE
VEGFB	332.846	407.045	364.645	-0.292448	0.232015	-1.26047	0.2075	0.544503	FALSE
VEGFC	393.053	260.036	336.046	0.595751	0.525389	1.13392	0.256826	0.60327	TRUE
VEZF1	181.116	170.204	176.439	0.0880154	0.246209	0.357482	0.720731	0.917492	TRUE
VHL	395.167	721.226	534.907	-0.868588	0.289852	-2.99666	0.00272958	0.0866537	FALSE
VIM	8094.8	6120.9	7248.84	0.403177	0.353929	1.13915	0.254642	0.602028	TRUE
VPS13A	177.617	180.117	178.688	-0.0157839	0.249016	-0.0633849	0.94946	0.992318	FALSE
VSIG4	299.885	215.274	263.623	0.478031	0.353706	1.35149	0.176538	0.506443	TRUE
VWA1	14.1998	20.0014	16.6862	-0.496067	0.866136	-0.572736	0.566824	0.8676	FALSE
VWA2	26.4629	33.9448	29.6694	-0.364563	0.365543	-0.99732	0.318609	0.661328	FALSE
WARS	973.223	887.331	936.412	0.133652	0.419584	0.318534	0.75008	0.929103	TRUE
WIPF1	247.532	322	279.447	-0.379811	0.27172	-1.3978	0.162173	0.501707	FALSE
WNT5A	307.627	284.331	297.643	0.113454	0.36925	0.307256	0.758648	0.929103	TRUE
WNT5B	110.776	62.8728	90.2458	0.817222	0.419174	1.9496	0.0512234	0.282875	TRUE
WWTR1	375.714	374.485	375.187	0.00345131	0.265349	0.0130067	0.989622	0.994607	TRUE
ZC3H12A	198.948	243.546	218.061	-0.294328	0.26537	-1.10912	0.267378	0.609651	FALSE
ZCCHC24	123.426	153.379	136.263	-0.319816	0.268309	-1.19197	0.233274	0.573498	FALSE
ZEB1	128.001	163.135	143.059	-0.358355	0.250021	-1.4333	0.151772	0.49365	FALSE
ZEB2	135.025	162.604	146.844	-0.276533	0.26912	-1.02755	0.304164	0.652513	FALSE
ZFPM2	17.0897	16.1943	16.7059	0.0537831	0.267275	0.201227	0.840521	0.956901	TRUE
ZFYVE16	170.951	168.202	169.773	0.0244695	0.188962	0.129494	0.896967	0.974361	TRUE
ZFYVE9	186.599	171.415	180.092	0.122506	0.279129	0.438888	0.660743	0.895788	TRUE
ZKSCAN5	26.3505	35.3762	30.2187	-0.422314	0.280897	-1.50345	0.132724	0.467694	FALSE
ZNF143	101.283	96.4572	99.2146	0.0717309	0.228698	0.313648	0.753788	0.929103	TRUE

## Sheet: MET v PRI-
MET vs PRI- all geneset comparison												MET vs PRI- cut-off padj <0.05
HUGO	Rowmean_exp_MET	Rowmean_exp_Pri-	baseMean	log2FC MET v PRI-	lfcSE	stat	pvalue	padj	up_in_MET			HUGO	log2FC <0-.58, >0.58	log2FC <-1, >1,	pvalue	padj
AAMP	498.642	391.286	448.543	0.346995	0.196093	1.76954	0.0768037	0.232011	TRUE		1	KRT7	2.65369	2.65369	2.72e-06	0.000328941
ABI3BP	251.559	222.114	237.818	0.177849	0.4965	0.358206	0.720189	0.844387	TRUE		2	ANGPTL4	2.61443	2.61443	2.75e-07	9.96e-05
ACHE	51.65	23.6488	30.299	0.611254	0.295751	2.06679	0.0387543	0.157848	TRUE		3	KRT19	2.57862	2.57862	0.00133868	0.0167334
ACTG2	155.575	36.8678	100.178	2.0773	0.540179	3.84558	0.000120265	0.00363302	TRUE		4	MMP1	2.5601	2.5601	2.26e-05	0.00182005
ACVR1	329.639	331.759	330.628	-0.00851475	0.251157	-0.0339021	0.972955	0.987945	FALSE		5	TFPI2	2.2253	2.2253	0.00085512	0.0116974
ACVR1C	38.4329	60.0637	48.5273	-0.639542	0.342237	-1.86871	0.0616626	0.210874	FALSE		6	MMP10	2.08625	2.08625	0.000325994	0.00638771
ACVRL1	110.819	98.3669	105.008	0.161254	0.222838	0.723636	0.469289	0.672537	TRUE		7	ACTG2	2.0773	2.0773	0.000120265	0.00363302
ADAM15	1126.49	1019.93	1076.76	0.143582	0.287019	0.500254	0.616896	0.790194	TRUE		8	CXCL10	2.00839	2.00839	0.000373936	0.00695137
ADAM17	756.851	481.961	628.569	0.651998	0.238639	2.73214	0.00629235	0.053046	TRUE		9	MMP12	1.99093	1.99093	0.00194743	0.0213922
ADAM28	52.2368	40.496	46.7578	0.37662	0.318807	1.18134	0.237468	0.482799	TRUE		10	ITGA5	1.89273	1.89273	1.82e-07	9.96e-05
ADAM8	94.3589	52.4286	74.7914	0.850131	0.348025	2.44273	0.0145765	0.0927016	TRUE		11	ELF3	1.76954	1.76954	0.000159354	0.00444353
ADAM9	407.131	433.177	419.286	-0.0901026	0.229384	-0.392802	0.694466	0.834518	FALSE		12	SPP1	1.67348	1.67348	0.00261915	0.0263734
ADAMTS1	495.751	275.498	392.966	0.846508	0.429239	1.97211	0.0485967	0.184471	TRUE		13	PTX3	1.6727	1.6727	7.94e-05	0.00319829
ADAMTS12	151.668	106.326	130.509	0.509244	0.380104	1.33975	0.180327	0.416473	TRUE		14	MGP	1.66586	1.66586	0.00143051	0.0172853
ADAMTS8	19.7276	17.0755	18.4899	0.278078	0.32236	0.862631	0.38834	0.608637	TRUE		15	FBP1	1.66292	1.66292	1.8e-05	0.00163213
ADAP1	51.6962	47.8094	49.8824	0.130832	0.349408	0.374439	0.708078	0.837449	TRUE		16	AKAP12	1.6601	1.6601	4.9e-05	0.00236988
ADM2	23.7944	18.8581	21.4908	0.352101	0.35757	0.984705	0.324769	0.564646	TRUE		17	CLU	1.57786	1.57786	0.000211843	0.00511085
ADRA2B	13.5452	12.6851	13.1438	0.164248	0.215668	0.76158	0.446311	NA	TRUE		18	CX3CL1	1.53717	1.53717	4.21e-05	0.00234631
AEBP1	1628.67	1648.01	1637.69	-0.0175395	0.388103	-0.0451929	0.963954	0.982934	FALSE		19	CLDN7	1.52875	1.52875	0.000114419	0.00363302
AGGF1	80.2869	89.3515	84.5171	-0.13733	0.173391	-0.792028	0.428344	0.64525	FALSE		20	EPCAM	1.43382	1.43382	0.0025472	0.0260101
AGK	121.299	87.4227	105.49	0.47483	0.205828	2.30693	0.0210586	0.117442	TRUE		21	SRGN	1.41965	1.41965	6.89e-05	0.0029388
AGR2	43.3402	27.6937	36.0385	0.678232	0.375207	1.80762	0.070666	0.222319	TRUE		22	CD163	1.37203	1.37203	0.000415191	0.00734179
AGRN	849.959	1159.29	994.313	-0.448361	0.363537	-1.23333	0.217453	0.459631	FALSE		23	VEGFA	1.3606	1.3606	3.13e-05	0.00226932
AGT	26.8991	13.8698	20.8188	0.976632	0.321333	3.03931	0.00237118	0.0245586	TRUE		24	VSIG4	1.31095	1.31095	0.000474758	0.00819523
AHNAK	3789.03	2476.24	3176.4	0.613806	0.273309	2.24583	0.0247151	0.123342	TRUE		25	PPL	1.29598	1.29598	0.00118739	0.0154937
AKAP12	234.138	107.938	159.342	1.6601	0.408873	4.06019	4.9e-05	0.00236988	TRUE		26	CEACAM6	1.29332	1.29332	0.00184234	0.0208703
AKAP2	315.184	322.164	318.442	-0.0316765	0.351911	-0.0900129	0.928277	0.960783	FALSE		27	CTSL	1.29095	1.29095	0.000119602	0.00363302
AKT1	1180.54	1688.48	1417.58	-0.516368	0.228134	-2.26344	0.0236084	0.123137	FALSE		28	SERPINA1	1.28462	1.28462	0.000618538	0.00996534
AKT2	489.684	502.603	495.713	-0.0369683	0.138259	-0.267385	0.789173	0.889848	FALSE		29	CTSH	1.2462	1.2462	0.000218533	0.00511085
AKT3	246.468	169.142	210.383	0.542536	0.27819	1.95023	0.0511486	0.192139	TRUE		30	PLAU	1.1687	1.1687	0.00224875	0.0236281
ALB	19.6184	15.9625	17.9123	0.334893	0.277406	1.20723	0.227344	0.468251	TRUE		31	STAT1	1.13087	1.13087	0.00139178	0.0171023
ALDOA	6406.4	8254.85	7269.01	-0.365707	0.284008	-1.28766	0.197863	0.440033	FALSE		32	CEACAM5	1.11765	1.11765	0.003242	0.030927
ALOX5	222.124	121.786	175.3	0.873157	0.260336	3.35396	0.00079664	0.0116132	TRUE		33	TNFSF10	1.11715	1.11715	0.00278693	0.0276784
AMH	21.8634	32.6222	26.8841	-0.561503	0.298049	-1.88393	0.0595742	0.209269	FALSE		34	ICAM1	1.11573	1.11573	0.000548318	0.00924489
AMMECR1L	154.16	174.643	163.719	-0.177175	0.182325	-0.971755	0.331172	0.571667	FALSE		35	FGL2	1.10571	1.10571	0.000826921	0.0116132
ANG	56.6719	36.8996	47.4448	0.628322	0.267811	2.34614	0.018969	0.108287	TRUE		36	MRC1	1.10565	1.10565	0.00147249	0.017501
ANGPT1	38.1502	38.481	38.3046	-0.0263899	0.334631	-0.0788626	0.937142	0.962624	FALSE		37	PLAUR	1.07355	1.07355	0.000394036	0.0071419
ANGPT2	115.637	89.7872	103.574	0.360458	0.294584	1.22362	0.221096	0.463501	TRUE		38	FLT1	1.04565	1.04565	0.00215923	0.0230212
ANGPTL2	777.068	515.212	654.869	0.591558	0.42583	1.38919	0.164776	0.391681	TRUE		39	SERPING1	1.04302	1.04302	6.24e-05	0.00282734
ANGPTL4	555.045	90.5098	338.262	2.61443	0.508651	5.13992	2.75e-07	9.96e-05	TRUE		40	PIK3R2	-0.923308	0	3.71e-05	0.00229793
ANPEP	202.358	151.723	178.728	0.413895	0.302038	1.37034	0.17058	0.40297	TRUE		41	APC	-0.781825	0	8.43e-05	0.00321652
ANXA2P2	12302.5	11872.1	12101.6	0.0514245	0.325022	0.158218	0.874285	0.935851	TRUE		42	SMURF1	-0.693554	0	0.000129103	0.003744
AP1M2	136.842	128.173	132.797	0.0927893	0.298058	0.311313	0.755562	0.872266	TRUE		43	SET	-0.970277	0	0.000188089	0.00487017
APC	79.6711	137.121	106.481	-0.781825	0.198848	-3.93177	8.43e-05	0.00321652	FALSE		44	SMAD1	-0.730924	0	0.000205966	0.00511085
APOD	419.238	167.479	212.823	0.589723	0.53496	1.10237	0.270302	0.513008	TRUE		45	MAP2K4	-0.940514	0	0.000237152	0.00521017
APOE	1498.44	812.163	1178.18	0.883366	0.459188	1.92376	0.0543849	0.200148	TRUE		46	ILK	0.941165	0	0.000259591	0.00537724
AQP1	80.1314	208.177	139.886	-1.38	0.412975	-3.34161	0.000832944	0.0116132	FALSE		47	NAA15	-0.912234	0	0.000305091	0.00614418
ARAP2	161.826	169.461	165.389	-0.0645492	0.296223	-0.217907	0.827501	0.909534	FALSE		48	CD46	0.914159	0	0.000589388	0.00971151
AREG	586.75	287.233	446.975	1.03047	0.466788	2.20758	0.0272738	0.129409	TRUE		49	ALOX5	0.873157	0	0.00079664	0.0116132
ARHGAP32	232.566	171.146	203.903	0.442849	0.257157	1.7221	0.0850515	0.246649	TRUE		50	C3AR1	0.859389	0	0.000805493	0.0116132
ARHGDIB	898.736	1306.21	1088.89	-0.538699	0.34275	-1.57169	0.116022	0.31154	FALSE		51	RAC1	-0.957192	0	0.00119675	0.0154937
ASPN	151.181	244.631	194.791	-0.69632	0.599333	-1.16183	0.245306	0.48565	FALSE		52	VHL	-0.684476	0	0.00132951	0.0167334
ATPIF1	1051.79	912.42	986.75	0.205191	0.362609	0.565874	0.57148	0.757128	TRUE		53	FCF1	-0.600955	0	0.00178483	0.0205397
B3GNT3	151.603	66.4075	111.845	1.18774	0.495706	2.39605	0.0165729	0.0993004	TRUE		54	EPHB4	-0.708824	0	0.00214119	0.0230212
BAD	156.227	228.102	189.769	-0.542386	0.288601	-1.87937	0.0601945	0.209269	FALSE		55	AGT	0.976632	0	0.00237118	0.0245586
BAG2	171.436	154.343	163.459	0.150459	0.321501	0.467989	0.639792	0.796992	TRUE		56	DESI1	-0.703978	0	0.00290323	0.0284438
BAI1	21.8081	22.7956	22.2689	0.00786856	0.247073	0.0318471	0.974594	0.988225	TRUE		57	MS4A4A	0.930805	0	0.00313273	0.0302831
BAI3	20.7329	25.0533	22.7491	-0.301124	0.265785	-1.13296	0.25723	0.498641	FALSE		58	GSN	0.887598	0	0.00357355	0.0336471
BCAS1	13.2536	14.158	13.6757	-0.0288003	0.234652	-0.122736	0.902316	NA	FALSE		59	PKNOX1	-0.743355	0	0.00383766	0.0356705
BGN	1870.28	2457.84	2144.47	-0.394117	0.438696	-0.898384	0.368981	0.597123	FALSE		60	CD44	0.800715	0	0.00447727	0.0410889
BICC1	44.5422	55.4902	49.6513	-0.329109	0.288034	-1.1426	0.253203	0.494308	FALSE		61	SPHK2	-0.618918	0	0.00480516	0.0435467
BMP4	44.0417	66.3799	54.4662	-0.607439	0.302958	-2.00502	0.0449605	0.173385	FALSE		62	ITGAM	0.822011	0	0.00528932	0.0473427
BMP5	18.3656	19.0988	18.7077	-0.0633639	0.365719	-0.173258	0.862448	0.933246	FALSE		63	PPP3R1	-1.01102	-1.01102	4.67e-05	0.00236988
BMP7	108.169	159.55	132.147	-0.559746	0.506666	-1.10476	0.269262	0.513008	FALSE		64	SRF	-1.03297	-1.03297	3.8e-05	0.00229793
BMPER	22.7283	17.9653	20.5056	0.38312	0.210314	1.82165	0.0685075	0.220746	TRUE		65	SORD	-1.04299	-1.04299	0.000767739	0.0116132
BMPR1A	295.229	299.739	297.334	-0.0230386	0.160469	-0.14357	0.88584	0.937568	FALSE		66	ZC3H12A	-1.07614	-1.07614	0.00081208	0.0116132
BMPR1B	55.9565	87.355	70.6091	-0.639991	0.372428	-1.71843	0.0857183	0.247593	FALSE		67	SP1	-1.08702	-1.08702	1.51e-05	0.0015661
BMPR2	270.787	342.777	304.382	-0.34129	0.150403	-2.26917	0.023258	0.122189	FALSE		68	CDK14	-1.1043	-1.1043	0.000256579	0.00537724
BNC2	35.0363	34.5206	34.7956	0.00796601	0.326405	0.0244053	0.980529	0.992453	TRUE		69	HOXA7	-1.15315	-1.15315	0.0010105	0.0135669
BRMS1	252.417	274.701	262.816	-0.119955	0.25569	-0.469144	0.638967	0.796992	FALSE		70	CDS1	-1.24598	-1.24598	0.000117317	0.00363302
BTG1	1374.2	1095.05	1243.93	0.32844	0.262742	1.25005	0.211282	0.453194	TRUE		71	RORA	-1.24676	-1.24676	0.000756276	0.0116132
C1S	932.74	555.832	756.85	0.745602	0.314577	2.37017	0.01778	0.104801	TRUE		72	COL7A1	-1.24698	-1.24698	0.000348958	0.00665775
C3	230.478	107.7	173.182	1.0916	0.462074	2.36239	0.0181573	0.106162	TRUE		73	RHOA	-1.28341	-1.28341	9.42e-07	0.000155322
C3AR1	159.723	88.2248	126.357	0.859389	0.256465	3.3509	0.000805493	0.0116132	TRUE		74	EMILIN3	-1.33423	-1.33423	0.000237093	0.00521017
CALCRL	114.653	162.457	136.962	-0.50461	0.27985	-1.80314	0.0713656	0.222319	FALSE		75	AQP1	-1.38	-1.38	0.000832944	0.0116132
CALD1	1322.79	1871.17	1578.7	-0.500409	0.280674	-1.78288	0.0746056	0.227265	FALSE		76	SLC2A1	-1.43557	-1.43557	0.0019311	0.0213922
CAMK2A	25.3127	16.5068	16.3756	-0.0180181	0.285664	-0.0630744	0.949707	0.971139	FALSE		77	FGFR3	-1.48644	-1.48644	0.00173374	0.0202736
CAMK2D	500.49	515.059	507.289	-0.0412503	0.215715	-0.191226	0.848348	0.92364	FALSE		78	TBX1	-1.70362	-1.70362	8.87e-05	0.00321652
CAMP	17.5749	15.1896	16.4618	0.227292	0.278325	0.816642	0.414133	0.636115	TRUE		79	CXADR	-1.80623	-1.80623	0.000175891	0.004723
CASP8	267.51	181.97	227.591	0.565212	0.21096	2.67923	0.00737907	0.0575251	TRUE		80	CSPG4	-1.98744	-1.98744	1.07e-06	0.000155322
CAV1	1321.26	1650.51	1474.91	-0.321025	0.444532	-0.722165	0.470193	0.672537	FALSE		81	TFDP1	-2.01102	-2.01102	6.08e-07	0.00014691
CBLC	54.6973	50.9741	52.9598	0.105951	0.290198	0.365098	0.715038	0.840622	TRUE			Total	81	58
CCBE1	77.237	40.2203	59.9625	0.939846	0.458925	2.04793	0.040567	0.160761	TRUE
CCDC80	1056.04	981.2	769.805	-0.747553	0.389061	-1.92143	0.0546775	0.200208	FALSE
CCL11	20.6691	33.8473	26.819	-0.711309	0.393144	-1.80928	0.0704073	0.222319	FALSE
CCL21	149.17	199.821	172.807	-0.419819	0.471997	-0.889451	0.373761	0.599505	FALSE
CCL5	446.796	640.023	536.968	-0.516842	0.457506	-1.12969	0.258605	0.499971	FALSE
CCL8	35.5389	37.5305	36.4683	-0.0659391	0.362759	-0.181771	0.855763	0.92814	FALSE
CCR2	36.4644	44.2628	40.1037	-0.278637	0.262795	-1.06028	0.289017	0.531435	FALSE
CCR3	16.5501	14.7895	15.7285	0.18662	0.21688	0.860474	0.389528	0.608637	TRUE
CD163	386.032	148.827	275.337	1.37203	0.388651	3.53023	0.000415191	0.00734179	TRUE
CD24	2542.53	3422.18	2953.03	-0.428505	0.455673	-0.940378	0.347024	0.579706	FALSE
CD2AP	449.375	381.069	417.499	0.239881	0.229376	1.0458	0.295655	0.539923	TRUE
CD34	155.911	180.519	167.395	-0.211689	0.352766	-0.600083	0.548451	0.735402	FALSE
CD36	245.17	209.68	228.608	0.223206	0.470719	0.47418	0.635371	0.795831	TRUE
CD44	8221.84	4720.85	6588.04	0.800715	0.281702	2.84242	0.00447727	0.0410889	TRUE
CD46	1027.68	545.082	802.468	0.914159	0.266018	3.43645	0.000589388	0.00971151	TRUE
CD82	338.491	345.676	341.844	-0.0266886	0.299431	-0.089131	0.928978	0.960783	FALSE
CDC42	1588.05	1646.11	1615.15	-0.0516475	0.318907	-0.161952	0.871344	0.935851	FALSE
CDH1	976.161	759.275	874.947	0.36239	0.384705	0.941995	0.346195	0.579657	TRUE
CDH11	512.387	299.751	413.157	0.772294	0.428893	1.80067	0.0717553	0.222319	TRUE
CDH13	317.015	443.774	376.169	-0.485712	0.418531	-1.16051	0.245839	0.48565	FALSE
CDH2	35.33	19.8854	28.1225	0.838249	0.37917	2.21075	0.0270534	0.129409	TRUE
CDK14	108.655	233.749	167.032	-1.1043	0.302084	-3.6556	0.000256579	0.00537724	FALSE
CDKN1A	1047.78	1588.55	1300.14	-0.599598	0.315038	-1.90325	0.0570074	0.205624	FALSE
CDKN2A	49.3194	117.311	81.0489	-1.24475	0.522927	-2.38036	0.0172957	0.102782	FALSE
CDS1	145.207	345.455	238.657	-1.24598	0.32349	-3.85167	0.000117317	0.00363302	FALSE
CEACAM1	39.1273	29.1239	34.459	0.459262	0.361045	1.27203	0.203361	0.446778	TRUE
CEACAM5	31.9452	15.2198	24.14	1.11765	0.379661	2.94381	0.003242	0.030927	TRUE
CEACAM6	114.412	46.8726	82.8938	1.29332	0.415251	3.11454	0.00184234	0.0208703	TRUE
CEP170	293.272	244.145	270.346	0.262925	0.245188	1.07234	0.283567	0.527143	TRUE
CEP295	81.5864	79.8721	80.7864	0.030118	0.260277	0.115715	0.907878	0.944084	TRUE
CFP	22.1104	18.74	20.5375	0.251796	0.298299	0.844105	0.398611	0.616597	TRUE
CGN	33.0531	26.6081	30.0454	0.343414	0.40385	0.850351	0.39513	0.613978	TRUE
CHAD	30.2237	37.4449	33.5936	-0.303858	0.414188	-0.733623	0.463178	0.672537	FALSE
CHD4	608.813	492.562	554.563	0.304565	0.251465	1.21116	0.225832	0.46753	TRUE
CHI3L1	248.567	246.991	247.832	0.00908568	0.584648	0.0155404	0.987601	0.99308	TRUE
CHP1	356.449	587.903	464.461	-0.720962	0.311043	-2.31789	0.0204553	0.114962	FALSE
CHP2	16.3984	15.4069	15.9357	0.145074	0.303597	0.47785	0.632757	0.795059	TRUE
CHRDL1	84.4549	31.399	36.3802	0.358706	0.445096	0.805907	0.420297	0.638816	TRUE
CHRNA7	34.1719	28.2506	31.4086	0.308279	0.245415	1.25616	0.209059	0.451432	TRUE
CIB1	820.934	507.226	674.537	0.69394	0.268971	2.57999	0.0098804	0.0746176	TRUE
CKMT1A	122.571	227.472	171.525	-0.891011	0.37048	-2.40502	0.0161718	0.0985257	FALSE
CLDN1	686.096	319.082	514.823	1.10369	0.420464	2.62492	0.0086669	0.0668458	TRUE
CLDN3	20.9116	11.7177	11.6826	0.0403604	0.292158	0.138146	0.890125	NA	TRUE
CLDN4	381.632	387.382	384.315	-0.0200978	0.515902	-0.0389566	0.968925	0.985232	FALSE
CLDN7	172.393	59.8332	119.865	1.52875	0.396276	3.85779	0.000114419	0.00363302	TRUE
CLEC2B	1196.69	1096.04	1149.72	0.127476	0.283452	0.449727	0.652907	0.806402	TRUE
CLEC3B	119.502	46.7541	43.9696	-0.181802	0.336007	-0.541068	0.588461	0.76871	FALSE
CLIC4	1120.16	1636.58	1361.16	-0.546617	0.298164	-1.83327	0.0667617	0.219015	FALSE
CLU	709.732	237.682	489.442	1.57786	0.425936	3.70446	0.000211843	0.00511085	TRUE
CMA1	33.9967	39.9008	36.752	-0.242377	0.380547	-0.636916	0.52418	0.720082	FALSE
CNN1	18.8891	18.8353	18.864	-0.00776847	0.430684	-0.0180375	0.985609	0.992453	FALSE
CNOT10	136.965	100.134	119.777	0.448938	0.216171	2.07677	0.0378227	0.155685	TRUE
COG7	173.599	133.903	155.074	0.372581	0.245123	1.51998	0.128517	0.330814	TRUE
COL18A1	911.601	913.556	912.513	-0.00360144	0.352628	-0.0102131	0.991851	0.995973	FALSE
COL1A1	36604.8	41547.3	38911.3	-0.18274	0.467641	-0.390771	0.695967	0.834518	FALSE
COL1A2	7250.74	10009.1	8537.96	-0.46517	0.498647	-0.932863	0.350891	0.583477	FALSE
COL3A1	21485.9	23869.9	22598.4	-0.151823	0.42502	-0.357214	0.720932	0.844387	FALSE
COL4A1	1804.65	1479.54	1652.93	0.286141	0.279378	1.02421	0.305736	0.55046	TRUE
COL4A2	1403.31	943.384	1188.68	0.572896	0.337619	1.69687	0.089721	0.254522	TRUE
COL4A6	92.5476	121.799	106.198	-0.397251	0.461655	-0.860493	0.389517	0.608637	FALSE
COL5A1	2916.18	4532.61	3670.51	-0.636336	0.349912	-1.81856	0.0689785	0.221281	FALSE
COL5A2	1667.68	1777.14	1718.76	-0.0918924	0.36167	-0.254078	0.799435	0.893051	FALSE
COL6A1	2060.75	3461.96	2714.65	-0.748524	0.342075	-2.18819	0.0286559	0.131491	FALSE
COL6A2	2791.98	2796.96	2794.3	-0.00282404	0.370485	-0.00762257	0.993918	0.996668	FALSE
COL6A3	3589.6	2448.15	3056.92	0.551819	0.341306	1.61679	0.105924	0.287621	TRUE
COL7A1	1142.88	2712.37	1875.3	-1.24698	0.348712	-3.57595	0.000348958	0.00665775	FALSE
COMP	161.891	88.4391	127.613	0.8707	0.572539	1.52077	0.128318	0.330814	TRUE
CREBBP	247.776	225.55	237.404	0.132946	0.219021	0.607003	0.543849	0.733733	TRUE
CRIP2	694.26	721.344	706.899	-0.0552807	0.327436	-0.168829	0.865931	0.935618	FALSE
CRISPLD2	351.329	399.96	374.024	-0.187353	0.301576	-0.621247	0.534437	0.728321	FALSE
CSF2RB	35.0239	34.4696	34.7652	0.000144221	0.252638	0.00057086	0.999545	0.999932	TRUE
CSPG4	336	1332.03	800.816	-1.98744	0.407421	-4.87809	1.07e-06	0.000155322	FALSE
CST7	94.7394	83.5105	89.4993	0.195018	0.38414	0.507674	0.611682	0.78769	TRUE
CTNNB1	2067.19	1357.06	1735.8	0.606908	0.300276	2.02117	0.0432625	0.170464	TRUE
CTNND1	1222.21	863.35	1054.74	0.502025	0.241967	2.07476	0.0380085	0.155685	TRUE
CTSG	47.3238	62.3782	54.3492	-0.403813	0.515647	-0.783119	0.433557	0.645564	FALSE
CTSH	683.363	288.03	498.874	1.2462	0.337122	3.69657	0.000218533	0.00511085	TRUE
CTSK	1399.05	1043.81	1233.27	0.422055	0.398989	1.05781	0.290141	0.531435	TRUE
CTSL	452.441	184.58	327.439	1.29095	0.335579	3.84694	0.000119602	0.00363302	TRUE
CUL1	286.627	372.664	326.777	-0.378818	0.241772	-1.56684	0.117153	0.312451	FALSE
CX3CL1	141.247	48.7925	98.1016	1.53717	0.375304	4.0958	4.21e-05	0.00234631	TRUE
CXADR	289.287	1012.39	626.734	-1.80623	0.481489	-3.75134	0.000175891	0.004723	FALSE
CXCL10	759.05	188.589	492.835	2.00839	0.564499	3.55783	0.000373936	0.00695137	TRUE
CXCL11	385.768	123.173	263.224	1.64822	0.668112	2.46697	0.013626	0.0882042	TRUE
CXCL12	245.141	134.347	193.437	0.866794	0.542668	1.59728	0.110202	0.297014	TRUE
CXCL13	368.277	223.728	300.821	0.719447	0.501134	1.43564	0.151106	0.371361	TRUE
CXCL17	40.4188	14.5262	21.2776	0.908235	0.404735	2.24402	0.0248308	0.123342	TRUE
CXCL8	1798.89	813.401	1339	1.1452	0.757047	1.51272	0.130351	0.332761	TRUE
CXCR2	53.3908	40.9279	47.5747	0.407928	0.324952	1.25535	0.209353	0.451432	TRUE
CXCR3	54.1876	46.5587	50.6274	0.252229	0.29113	0.866379	0.386282	0.607494	TRUE
CXCR4	675.879	1024.86	838.736	-0.600043	0.455641	-1.31692	0.187866	0.426967	FALSE
CYB561	274.448	425.724	345.043	-0.630983	0.280755	-2.24745	0.024611	0.123342	FALSE
CYBB	367.951	473.75	417.324	-0.362338	0.356877	-1.0153	0.309961	0.553502	FALSE
CYP1B1	117.173	65.4058	93.015	0.836303	0.367105	2.27811	0.0227203	0.121119	TRUE
DAG1	196.368	147.435	173.532	0.409166	0.247726	1.65169	0.0985979	0.275019	TRUE
DCN	2081.15	1998.8	2042.72	0.0578114	0.385618	0.149919	0.880829	0.936365	TRUE
DDR2	165.837	142.224	154.818	0.213551	0.29958	0.712835	0.475948	0.677922	TRUE
DDX50	228.459	266.127	246.038	-0.217611	0.217437	-1.0008	0.316925	0.558797	FALSE
DENND5A	144.167	210.924	175.32	-0.546444	0.200874	-2.72033	0.00652162	0.0535184	FALSE
DENR	415.055	619.887	510.643	-0.577117	0.331529	-1.74078	0.0817229	0.242691	FALSE
DESI1	204.227	333.423	264.518	-0.703978	0.236409	-2.9778	0.00290323	0.0284438	FALSE
DHX16	131.164	168.953	148.799	-0.365576	0.18835	-1.94094	0.0522658	0.194195	FALSE
DICER1	435.961	372.943	406.553	0.225042	0.216616	1.0389	0.298853	0.543028	TRUE
DLC1	75.3403	106.597	89.927	-0.505843	0.279602	-1.80915	0.0704275	0.222319	FALSE
DLG1	474.268	542.419	506.072	-0.192372	0.280117	-0.686757	0.492236	0.694453	FALSE
DLL4	68.3354	64.0746	66.347	0.0897672	0.236815	0.379061	0.704642	0.834748	TRUE
DNAJC14	79.0993	96.4154	87.1802	-0.272026	0.216925	-1.25401	0.209838	0.451432	FALSE
DPT	417.678	278.983	352.953	0.581999	0.549272	1.05958	0.289335	0.531435	TRUE
DPYSL3	448.679	763.166	595.44	-0.767217	0.341476	-2.24677	0.0246548	0.123342	FALSE
DSC2	2186.06	2245.83	2213.95	-0.0387239	0.501273	-0.0772512	0.938424	0.962624	FALSE
DST	1460.16	2804.41	2087.47	-0.941513	0.375178	-2.50951	0.0120899	0.082727	FALSE
ECM1	326.848	398.01	360.057	-0.284195	0.381865	-0.74423	0.456737	0.668949	FALSE
ECM2	52.9868	66.8308	59.4473	-0.347414	0.351325	-0.988868	0.322728	0.563581	FALSE
ECSCR	50.3314	58.4152	54.1039	-0.228314	0.251056	-0.909414	0.363132	0.591619	FALSE
EDC3	206.813	198.014	202.707	0.0629305	0.207627	0.303094	0.761818	0.878089	TRUE
EDN1	202.066	136.859	171.636	0.55678	0.370945	1.50098	0.133361	0.338066	TRUE
EGF	26.331	10.2353	13.4434	0.686487	0.32049	2.14199	0.0321939	NA	TRUE
EGFL7	184.106	260.214	219.623	-0.498886	0.364108	-1.37016	0.170637	0.40297	FALSE
EGFR	1326.16	1176.57	1256.35	0.172775	0.295163	0.585353	0.558311	0.744072	TRUE
EGLN2	330.231	336.2	333.016	-0.0237888	0.142474	-0.166969	0.867394	0.935805	FALSE
EGLN3	345.136	270.893	310.489	0.349557	0.481428	0.726083	0.467788	0.672537	TRUE
EIF2AK3	182.516	124.199	155.302	0.558872	0.232722	2.40146	0.0163298	0.0986593	TRUE
EIF4E2	433.641	568.656	496.648	-0.389971	0.199898	-1.95086	0.0510741	0.192139	FALSE
EIF4EBP1	365.672	467.891	413.374	-0.354882	0.301997	-1.17512	0.239947	0.483227	FALSE
ELF3	381.807	111.922	255.861	1.76954	0.468626	3.77602	0.000159354	0.00444353	TRUE
ELK3	164.343	165.441	164.856	-0.0111527	0.264028	-0.0422406	0.966307	0.98395	FALSE
EMCN	44.6165	42.7743	43.7568	0.0526851	0.358112	0.147119	0.883038	0.937339	TRUE
EMILIN1	264.134	243.005	254.274	0.117403	0.421782	0.278349	0.780744	0.888602	TRUE
EMILIN3	13.6243	33.1924	22.756	-1.33423	0.362976	-3.67581	0.000237093	0.00521017	FALSE
EMP3	334.7	274.235	306.483	0.286889	0.287032	0.999504	0.317551	0.558797	TRUE
ENO1	3901.09	6064.59	4910.73	-0.636447	0.293006	-2.17213	0.0298457	0.132749	FALSE
ENO2	223.475	241.397	231.839	-0.108046	0.408023	-0.264804	0.791161	0.889848	FALSE
ENO3	131.877	29.1142	27.8547	-0.0965788	0.215613	-0.447927	0.654206	0.806631	FALSE
ENPEP	64.5577	43.1401	54.5628	0.584816	0.326023	1.79379	0.072847	0.223621	TRUE
ENPP2	156.836	125.804	142.355	0.316971	0.29973	1.05752	0.290273	0.531435	TRUE
EP300	308.797	293.036	301.442	0.0727976	0.205528	0.354197	0.723191	0.845667	TRUE
EPAS1	450.336	609.777	524.742	-0.435277	0.234476	-1.85638	0.0633989	0.21257	FALSE
EPCAM	91.1016	33.6884	64.3088	1.43382	0.475141	3.01768	0.0025472	0.0260101	TRUE
EPHA1	115.988	91.0575	104.354	0.348188	0.337665	1.03116	0.302464	0.547531	TRUE
EPHA2	446.031	266.273	362.144	0.743631	0.325981	2.28121	0.0225361	0.121027	TRUE
EPHB1	24.116	20.0923	22.2383	0.299823	0.233485	1.28412	0.199099	0.441428	TRUE
EPHB3	153.293	242.18	194.774	-0.654743	0.362805	-1.80467	0.0711264	0.222319	FALSE
EPHB4	247.353	404.687	320.775	-0.708824	0.230894	-3.06992	0.00214119	0.0230212	FALSE
EPN3	131.327	233.33	178.928	-0.824569	0.457722	-1.80146	0.07163	0.222319	FALSE
EPS8L1	174.507	210.455	191.283	-0.266984	0.407888	-0.654552	0.512756	0.712523	FALSE
ERBB2	155.039	223.053	186.779	-0.525789	0.229631	-2.28971	0.022038	0.119271	FALSE
ERBB2IP	775.449	716.465	747.923	0.113878	0.207729	0.548204	0.583552	0.767831	TRUE
ERBB3	72.2576	98.3948	84.455	-0.447105	0.320214	-1.39627	0.162634	0.391681	FALSE
EREG	123.282	165.671	143.064	-0.427002	0.558757	-0.764199	0.444749	0.658046	FALSE
ERMP1	183.714	167.513	176.153	0.133306	0.317499	0.419861	0.674587	0.817856	TRUE
ESRP1	927.496	976.214	950.231	-0.0736108	0.385266	-0.191065	0.848475	0.92364	FALSE
ETV4	47.5071	70.8826	58.4156	-0.557331	0.293483	-1.89902	0.0575616	0.206169	FALSE
EVI2A	74.8899	59.7155	67.8085	0.343091	0.291868	1.1755	0.239794	0.483227	TRUE
EVPL	337.813	353.494	345.131	-0.064953	0.401439	-0.1618	0.871463	0.935851	FALSE
F11R	791.153	927.775	854.91	-0.229155	0.350991	-0.652881	0.513833	0.712523	FALSE
F3	1483.98	709.851	1122.72	1.0637	0.438083	2.42808	0.0151788	0.0956927	TRUE
FAM174B	32.6943	30.9632	31.8865	0.0816454	0.284356	0.287124	0.774018	0.886513	TRUE
FAP	465.699	220.964	351.489	1.07414	0.428493	2.50678	0.0121837	0.082727	TRUE
FASLG	22.6193	26.3047	24.3392	-0.146634	0.323296	-0.453561	0.650145	0.805928	FALSE
FBLN1	862.268	691.029	782.356	0.318399	0.39112	0.814069	0.415605	0.636671	TRUE
FBLN5	140.617	212.472	174.149	-0.599976	0.355492	-1.68773	0.0914623	0.258016	FALSE
FBN1	528.152	375.097	456.726	0.492227	0.371918	1.32348	0.185675	0.425994	TRUE
FBN2	110.27	127.776	118.439	-0.212507	0.488732	-0.434813	0.663698	0.814181	FALSE
FBP1	172.907	99.1545	117.747	1.66292	0.387786	4.28824	1.8e-05	0.00163213	TRUE
FCF1	787.34	1195.3	977.724	-0.600955	0.192374	-3.12388	0.00178483	0.0205397	FALSE
FERMT2	198.222	145.662	173.694	0.436019	0.246804	1.76666	0.0772846	0.232495	TRUE
FGF18	20.7143	23.0301	21.795	-0.14709	0.344956	-0.426401	0.669816	0.816162	FALSE
FGF2	65.2942	37.8251	52.4753	0.795377	0.317802	2.50274	0.0123235	0.082727	TRUE
FGF9	15.8066	15.5711	15.6967	0.0616098	0.244719	0.251758	0.801228	0.893678	TRUE
FGFR1	239.604	231.95	236.032	0.0429636	0.346543	0.123978	0.901333	0.941594	TRUE
FGFR2	52.3095	77.9091	64.256	-0.579302	0.350764	-1.65154	0.0986274	0.275019	FALSE
FGFR3	481.123	1348.69	885.987	-1.48644	0.474536	-3.13242	0.00173374	0.0202736	FALSE
FGFR4	36.0783	39.0933	37.4853	-0.096493	0.298738	-0.323002	0.746694	0.863402	FALSE
FGL2	206.58	95.8668	154.914	1.10571	0.330691	3.34362	0.000826921	0.0116132	TRUE
FHL1	843.734	159.188	210.867	0.68457	0.310803	2.20258	0.0276242	0.129409	TRUE
FLI1	114.47	85.6204	101.007	0.417758	0.285241	1.46458	0.143035	0.355139	TRUE
FLT1	166.645	80.5828	126.483	1.04565	0.34089	3.06741	0.00215923	0.0230212	TRUE
FLT4	39.111	46.1115	42.3779	-0.235577	0.266925	-0.882558	0.377475	0.600259	FALSE
FMOD	518.806	708.727	607.436	-0.450908	0.323976	-1.3918	0.163984	0.391681	FALSE
FN1	7478.23	2759.09	3751.72	0.743723	0.531536	1.3992	0.161754	0.391681	TRUE
FOXC2	42.6872	28.6272	36.1259	0.566147	0.426495	1.32744	0.184363	0.424327	TRUE
FOXO4	122.843	160.821	140.566	-0.382597	0.27298	-1.40156	0.161048	0.391681	FALSE
FRAS1	38.6563	57.7997	35.8846	0.251347	0.292973	0.857919	0.390937	0.609526	TRUE
FREM1	25.0105	28.7933	26.7758	-0.224076	0.285641	-0.784468	0.432765	0.645564	FALSE
FREM2	15.6201	12.0637	13.9604	0.370979	0.295901	1.25373	0.209942	NA	TRUE
FST	459.582	199.688	338.298	1.20075	0.439146	2.73427	0.00625179	0.053046	TRUE
FSTL1	2652.45	2948.26	2790.49	-0.152787	0.338214	-0.451747	0.651451	0.805976	FALSE
FUT3	63.6643	37.4168	51.4154	0.780622	0.387089	2.01665	0.0437321	0.171383	TRUE
FXYD6	158.106	199.048	177.212	-0.33155	0.363784	-0.911393	0.362088	0.591619	FALSE
GALNT7	133.85	105.937	120.824	0.341153	0.321141	1.06231	0.288093	0.531435	TRUE
GATA4	20.226	15.8932	18.2041	0.375922	0.302042	1.2446	0.213278	0.456126	TRUE
GDF15	32.3177	30.1053	31.2852	0.0978177	0.373512	0.261886	0.793409	0.889848	TRUE
GDF6	16.4242	18.3339	17.3154	-0.18742	0.304691	-0.615114	0.53848	0.729715	FALSE
GIMAP4	231.925	162.834	199.683	0.512789	0.278723	1.83978	0.0658007	0.217833	TRUE
GIMAP6	61.1927	80.9882	70.4306	-0.382174	0.274617	-1.39166	0.164025	0.391681	FALSE
GJA5	34.1921	34.1876	34.19	0.0260525	0.209131	0.124575	0.90086	0.941594	TRUE
GLYR1	236.143	175.621	207.9	0.425233	0.330236	1.28766	0.197863	0.440033	TRUE
GPI	921.294	872.276	898.419	0.078667	0.235717	0.333735	0.738579	0.859502	TRUE
GPR124	50.539	71.7618	60.4429	-0.525644	0.271088	-1.93901	0.0524996	0.194195	FALSE
GPR56	800.359	515.721	667.528	0.633745	0.256394	2.47176	0.0134448	0.0882042	TRUE
GPX1	631.351	696.095	661.565	-0.142425	0.226476	-0.628873	0.529432	0.724223	FALSE
GREM1	355.101	418.451	384.664	-0.237569	0.326609	-0.72738	0.466993	0.672537	FALSE
GRHL2	116.874	186.475	149.355	-0.671417	0.305416	-2.19837	0.0279229	0.129598	FALSE
GSN	2064.99	1115.66	1621.97	0.887598	0.304646	2.91354	0.00357355	0.0336471	TRUE
GTF2I	788.406	1160.66	962.125	-0.557545	0.252779	-2.20566	0.0274078	0.129409	FALSE
GZMK	137.064	92.8709	116.44	0.570587	0.469531	1.21523	0.224279	0.466738	TRUE
HAPLN1	21.3439	19.9182	20.6786	0.107699	0.276365	0.3897	0.696758	0.834518	TRUE
HAS1	35.9259	25.6322	31.1221	0.48035	0.420779	1.14157	0.253631	0.494308	TRUE
HDAC3	208.029	290.151	246.353	-0.476867	0.18717	-2.54778	0.0108411	0.0778195	FALSE
HDAC5	252.347	280.633	265.547	-0.14972	0.216601	-0.691224	0.489425	0.693033	FALSE
HDHD3	150.306	125.199	138.589	0.262282	0.294201	0.891506	0.372658	0.599505	TRUE
HEG1	426.318	550.183	484.122	-0.367954	0.281559	-1.30685	0.191264	0.431983	FALSE
HGF	66.4085	25.1366	26.9365	0.162214	0.262707	0.617469	0.536926	0.728972	TRUE
HIF1A	2510.31	2077.65	2308.4	0.272927	0.307421	0.887793	0.374652	0.599609	TRUE
HIPK1	309.161	245.854	279.618	0.328141	0.195691	1.67684	0.0935742	0.262951	TRUE
HIPK2	241.021	356.455	294.89	-0.563274	0.219659	-2.56432	0.0103379	0.0764683	FALSE
HK2	975.219	1206.49	831.666	0.547446	0.418657	1.30763	0.191	0.431983	TRUE
HK3	27.7528	23.6134	25.8211	0.262993	0.273926	0.960089	0.33701	0.576464	TRUE
HKDC1	24.6259	13.2717	19.3273	0.948804	0.349095	2.7179	0.00656984	0.0535184	TRUE
HLA-DPB1	1612.58	1075.7	1362.04	0.584435	0.357635	1.63417	0.102224	0.279339	TRUE
HOXA5	15.7536	21.6778	18.5182	-0.446393	0.261452	-1.70736	0.0877551	0.250482	FALSE
HOXA7	11.416	25.8707	18.1615	-1.15315	0.350757	-3.28759	0.0010105	0.0135669	FALSE
HOXB13	25.0314	15.2911	20.4859	0.754077	0.345923	2.1799	0.0292652	0.131784	TRUE
HOXB3	57.9482	85.8413	70.965	-0.568802	0.302158	-1.88246	0.0597733	0.209269	FALSE
HPSE	95.1096	119.597	106.537	-0.329248	0.282909	-1.1638	0.244507	0.48565	FALSE
HRAS	161.207	162.336	161.734	-0.0059206	0.267389	-0.0221423	0.982334	0.992453	FALSE
HSD17B12	675.37	479.07	583.763	0.494846	0.284537	1.73913	0.0820127	0.242691	TRUE
HSP90B1	533	610.912	569.359	-0.19791	0.23594	-0.838814	0.401574	0.618134	FALSE
HSPB1	5846.72	8130.99	6912.71	-0.475822	0.403585	-1.17899	0.238403	0.482799	FALSE
HSPG2	1489.47	1777.97	1624.11	-0.256007	0.258055	-0.992066	0.321166	0.562428	FALSE
HUNK	18.4327	31.4878	24.5251	-0.795372	0.32812	-2.42403	0.0153493	0.0959333	FALSE
ICAM1	594.214	274.169	444.86	1.11573	0.322842	3.45597	0.000548318	0.00924489	TRUE
ID1	1949.95	1065.4	1537.16	0.871864	0.388548	2.24391	0.0248385	0.123342	TRUE
ID2	199.431	177.922	189.393	0.166628	0.316	0.527303	0.597983	0.776949	TRUE
ID4	229.519	230.572	230.01	-0.00775152	0.425606	-0.0182129	0.985469	0.992453	FALSE
IFNG	20.1491	22.6314	21.3075	-0.100328	0.367273	-0.27317	0.784722	0.889848	FALSE
IGF1	132.416	75.4197	68.8972	-0.252392	0.418713	-0.602781	0.546655	0.735296	FALSE
IGFBP4	1829.72	2221.14	2012.38	-0.279826	0.304671	-0.918453	0.358382	0.589034	FALSE
IGFBP7	2021.87	1681.83	1863.18	0.265156	0.304477	0.870856	0.383833	0.606272	TRUE
IL10RA	158.753	127.32	144.084	0.317818	0.310462	1.02369	0.30598	0.55046	TRUE
IL11	110.76	177.172	141.753	-0.678027	0.476935	-1.42163	0.155133	0.379106	FALSE
IL13RA2	15.4168	13.9602	14.737	0.146689	0.411678	0.356319	0.721601	NA	TRUE
IL15	73.0106	92.6631	82.1818	-0.328913	0.284724	-1.1552	0.248009	0.488604	FALSE
IL18	240.555	352.243	292.676	-0.548275	0.433576	-1.26454	0.206037	0.451288	FALSE
IL1A	334.961	152.511	249.818	1.13537	0.645561	1.75873	0.0786239	0.235547	TRUE
IL1B	211.028	145.677	180.531	0.535306	0.559314	0.957076	0.338529	0.576464	TRUE
IL1RL1	74.3507	41.4542	43.9347	0.14123	0.269223	0.524581	0.599874	0.778013	TRUE
IL1RN	223.973	220.507	222.356	0.0253532	0.446864	0.0567358	0.954756	0.974927	TRUE
IL6	96.523	86.255	91.7313	0.156999	0.60528	0.259383	0.79534	0.889848	TRUE
ILK	356.827	185.499	276.874	0.941165	0.257669	3.65261	0.000259591	0.00537724	TRUE
INHBA	442.59	275.155	364.454	0.684779	0.3902	1.75494	0.079269	0.236502	TRUE
INHBE	21.0603	18.0294	19.6459	0.272357	0.308106	0.883972	0.376711	0.600259	TRUE
IRF6	1545.61	947.978	1266.72	0.705282	0.385704	1.82856	0.0674658	0.219936	TRUE
ISLR	360.488	495.68	423.577	-0.460448	0.424345	-1.08508	0.277887	0.520384	FALSE
ITGA1	258.905	222.322	241.833	0.21858	0.247702	0.882434	0.377542	0.600259	TRUE
ITGA11	98.4389	211.576	105.096	-0.203966	0.407566	-0.500448	0.61676	0.790194	FALSE
ITGA2	501.351	384.211	446.686	0.383845	0.41318	0.929002	0.352888	0.585455	TRUE
ITGA3	1508.54	1330.4	1425.41	0.181315	0.433443	0.418313	0.675718	0.817856	TRUE
ITGA5	1276.6	343.618	841.206	1.89273	0.362796	5.21707	1.82e-07	9.96e-05	TRUE
ITGA6	3423.47	3097.95	3271.56	0.144137	0.514446	0.28018	0.77934	0.888438	TRUE
ITGA7	79.0146	47.8571	42.4209	-0.357917	0.277748	-1.28864	0.197525	0.440033	FALSE
ITGA8	17.45	19.4732	18.3942	-0.178775	0.364449	-0.490536	0.623754	0.792968	FALSE
ITGA9	49.2803	48.6338	48.9786	0.0231804	0.29858	0.0776353	0.938118	0.962624	TRUE
ITGAM	66.3013	37.7331	52.9695	0.822011	0.294747	2.78886	0.00528932	0.0473427	TRUE
ITGB1	4439.98	3497.96	4000.37	0.344065	0.37518	0.917067	0.359108	0.589034	TRUE
ITGB1BP1	65.2628	91.8768	77.6827	-0.494398	0.393457	-1.25655	0.208917	0.451432	FALSE
ITGB2	251.165	155.536	206.538	0.689785	0.285446	2.41651	0.0156699	0.0971001	TRUE
ITGB3	78.18	72.8089	75.6735	0.107662	0.280772	0.383449	0.701387	0.834518	TRUE
ITGB4	2976.9	3896.71	3406.14	-0.388429	0.358426	-1.08371	0.278495	0.520384	FALSE
ITGB7	45.4353	34.3499	40.2621	0.396684	0.284391	1.39485	0.16306	0.391681	TRUE
ITGB8	361.636	314.798	339.778	0.199805	0.401059	0.498194	0.618347	0.790656	TRUE
ITM2A	133.255	75.047	106.091	0.824685	0.455836	1.80917	0.0704247	0.222319	TRUE
JAG1	1231.25	711.238	988.58	0.791206	0.359316	2.20198	0.0276668	0.129409	TRUE
JAM2	67.6138	63.6083	65.7446	0.0797998	0.327844	0.243408	0.807689	0.895178	TRUE
JAM3	136.922	146.611	141.444	-0.10672	0.303461	-0.351676	0.725081	0.846512	FALSE
JUN	660.896	773.896	713.63	-0.228318	0.307409	-0.742717	0.457653	0.668949	FALSE
KCNJ8	77.5404	57.5768	68.224	0.430009	0.22966	1.87237	0.0611556	0.210413	TRUE
KDM1A	325.533	350.492	337.18	-0.107209	0.267331	-0.401034	0.688395	0.830427	FALSE
KDR	82.7663	63.6905	73.8642	0.378562	0.291179	1.3001	0.193566	0.435824	TRUE
KIAA1462	93.5014	116.815	104.381	-0.318988	0.250385	-1.27399	0.202668	0.446608	FALSE
KISS1	19.5018	13.7487	16.817	0.532423	0.269978	1.9721	0.0485985	0.184471	TRUE
KLK3	21.4067	18.6054	20.0994	0.18188	0.251921	0.721972	0.470312	0.672537	TRUE
KRAS	272.276	360.919	313.643	-0.405802	0.186102	-2.18054	0.0292178	0.131784	FALSE
KRT1	217.216	244.219	229.817	-0.168604	0.791764	-0.212947	0.831368	0.911864	FALSE
KRT14	19875	18274	19127.9	0.121156	0.492485	0.24601	0.805675	0.895178	TRUE
KRT19	661.562	110.589	404.441	2.57862	0.803922	3.20756	0.00133868	0.0167334	TRUE
KRT7	243.867	126.886	148.156	2.65369	0.565731	4.69073	2.72e-06	0.000328941	TRUE
LAD1	1122.55	1715.24	1399.14	-0.611111	0.416307	-1.46793	0.142122	0.354085	FALSE
LAMA1	53.4497	29.5386	42.2912	0.874186	0.357668	2.44413	0.0145202	0.0927016	TRUE
LAMA3	943.663	811.128	881.813	0.218288	0.520955	0.419015	0.675205	0.817856	TRUE
LAMA4	652.896	506.254	584.463	0.36614	0.272714	1.34258	0.17941	0.416473	TRUE
LAMA5	461.318	662.428	555.169	-0.522048	0.291289	-1.7922	0.0731009	0.223621	FALSE
LAMB3	1778.72	1223.98	1519.84	0.539054	0.477985	1.12776	0.25942	0.500211	TRUE
LAMC1	763.833	612.728	693.317	0.3173	0.314338	1.00942	0.312773	0.555785	TRUE
LAMC2	3176.64	2566.13	2891.73	0.307853	0.546657	0.563156	0.573329	0.757128	TRUE
LEFTY1	18.0005	14.2536	16.252	0.405865	0.21793	1.86237	0.0625515	0.212389	TRUE
LGALS1	6648.6	5117.59	5934.13	0.377555	0.3966	0.951979	0.341107	0.576464	TRUE
LHFP	202.105	191.148	196.992	0.0743705	0.284037	0.261834	0.79345	0.889848	TRUE
LIFR	117.763	64.1612	92.7489	0.868493	0.446257	1.94617	0.0516341	0.192962	TRUE
LLGL2	104.967	86.3231	96.2666	0.28053	0.358286	0.782976	0.433641	0.645564	TRUE
LOX	329.878	362.999	345.335	-0.139326	0.377152	-0.369417	0.711817	0.840501	FALSE
LOXL2	73.4582	84.3399	78.5364	-0.205642	0.269853	-0.762054	0.446028	0.658115	FALSE
LRG1	42.0118	83.7326	61.4815	-1.00109	0.458845	-2.18176	0.0291271	0.131784	FALSE
LTBP4	437.042	544.363	487.125	-0.317114	0.271975	-1.16597	0.243627	0.48565	FALSE
LUM	2815.44	2895.58	2852.84	-0.040632	0.37255	-0.109065	0.913151	0.947117	FALSE
LY96	163.615	118.819	142.71	0.469871	0.252432	1.86138	0.0626912	0.212389	TRUE
MAF	653.975	1004.85	817.718	-0.619667	0.250941	-2.46937	0.0135351	0.0882042	FALSE
MAP2K1	379.065	349.406	365.224	0.118557	0.279087	0.424802	0.670981	0.81621	TRUE
MAP2K2	645.074	692.782	667.338	-0.102511	0.169146	-0.606051	0.544481	0.733733	FALSE
MAP2K4	152.061	292.475	217.588	-0.940514	0.25587	-3.67575	0.000237152	0.00521017	FALSE
MAP3K7	304.441	261.982	284.627	0.215262	0.215886	0.997109	0.318711	0.559481	TRUE
MAPK1	424.106	252.778	344.153	0.745605	0.294648	2.5305	0.0113901	0.0809592	TRUE
MAPK3	353.844	420.11	384.768	-0.247248	0.246484	-1.0031	0.315814	0.558536	FALSE
MAPKAPK3	87.0788	96.3864	91.4223	-0.137583	0.181009	-0.76009	0.447201	0.658115	FALSE
MCAM	201.669	269.879	233.501	-0.420625	0.277514	-1.51569	0.129598	0.332008	FALSE
MED1	231.853	269.272	249.315	-0.215921	0.228207	-0.946165	0.344064	0.578963	FALSE
MED23	139.925	104.592	123.436	0.418251	0.235763	1.77403	0.0760588	0.230722	TRUE
MEG3	166.112	175.233	170.368	-0.0798036	0.441158	-0.180896	0.856449	0.92814	FALSE
MEOX2	37.0352	39.0207	37.9618	-0.0891046	0.336115	-0.265102	0.790931	0.889848	FALSE
MET	459.12	300.268	384.989	0.612756	0.381676	1.60543	0.108399	0.293243	TRUE
MFAP4	209.437	265.612	235.652	-0.345861	0.553519	-0.624842	0.532075	0.726468	FALSE
MGAT5	210.473	173.283	193.118	0.282098	0.245157	1.15068	0.249863	0.490924	TRUE
MGP	1060.8	334.038	721.642	1.66586	0.52247	3.18842	0.00143051	0.0172853	TRUE
MISP	81.4563	51.1629	50.4222	-0.0439293	0.348958	-0.125887	0.899821	0.941594	FALSE
MMP1	6015.28	1019.96	3684.13	2.5601	0.60414	4.23759	2.26e-05	0.00182005	TRUE
MMP10	620.655	242.898	231.051	2.08625	0.580528	3.59372	0.000325994	0.00638771	TRUE
MMP12	779.279	196.118	507.138	1.99093	0.642622	3.09814	0.00194743	0.0213922	TRUE
MMP13	446.93	179.67	174.68	-0.07764	0.558362	-0.13905	0.889411	0.938607	FALSE
MMP14	1535.91	887.956	1233.53	0.790168	0.359759	2.19638	0.0280648	0.129598	TRUE
MMP17	58.8159	83.9518	70.546	-0.51453	0.249936	-2.05865	0.0395282	0.159211	FALSE
MMP2	949.717	1209.53	1070.97	-0.349474	0.373523	-0.935615	0.349472	0.582453	FALSE
MMP24	14.0888	16.3328	15.136	-0.153608	0.225707	-0.680561	0.496149	NA	FALSE
MMP3	1136.62	1057.68	1099.78	0.103783	0.640114	0.162132	0.871202	0.935851	TRUE
MMP9	1448.64	784.702	1138.8	0.884595	0.538188	1.64365	0.100248	0.276348	TRUE
MMRN2	137.916	122.246	130.603	0.171856	0.226711	0.758041	0.448426	0.658115	TRUE
MPDZ	66.3937	77.6081	71.6271	-0.243266	0.251688	-0.966536	0.333776	0.574793	FALSE
MRC1	387.883	180.235	290.981	1.10565	0.347682	3.18005	0.00147249	0.017501	TRUE
MRPS5	323.96	182.524	257.957	0.827463	0.374517	2.20941	0.0271458	0.129409	TRUE
MS4A4A	292.602	153.194	227.545	0.930805	0.315057	2.9544	0.00313273	0.0302831	TRUE
MS4A6A	61.6291	32.8839	48.2147	0.904482	0.4796	1.88591	0.0593073	0.209269	TRUE
MTA1	359.045	417.978	386.547	-0.219757	0.289435	-0.759261	0.447697	0.658115	FALSE
MTBP	70.4088	77.8625	73.8872	-0.141051	0.294439	-0.479051	0.631903	0.795059	FALSE
MTDH	533.191	628.476	577.658	-0.236978	0.241281	-0.982166	0.326018	0.565462	FALSE
MTMR14	171.194	152.915	162.664	0.166168	0.174299	0.953347	0.340414	0.576464	TRUE
MUC1	294.562	194.604	247.915	0.597155	0.584343	1.02193	0.306816	0.550597	TRUE
MYC	1196.94	865.298	1042.17	0.467336	0.260646	1.79299	0.0729742	0.223621	TRUE
MYCL	46.4739	44.5333	45.5683	0.06244	0.345148	0.180908	0.85644	0.92814	TRUE
MYH11	54.1319	22.6318	39.4319	1.24104	0.461072	2.69165	0.00710999	0.0566455	TRUE
MYLK	565.491	927.397	734.381	-0.714123	0.474719	-1.50431	0.132503	0.337068	FALSE
MYO1D	350.34	297.703	325.776	0.234161	0.322619	0.725814	0.467953	0.672537	TRUE
MYO5C	95.085	47.4269	72.8445	1.00607	0.44689	2.25127	0.0243687	0.123342	TRUE
NAA15	119.302	224.962	168.61	-0.912234	0.252631	-3.61094	0.000305091	0.00614418	FALSE
NAP1L3	16.171	18.2109	17.123	-0.200019	0.274783	-0.727916	0.466665	0.672537	FALSE
NCL	741.301	567.428	660.16	0.385023	0.265408	1.45068	0.146868	0.363412	TRUE
NDNF	28.3977	26.7121	27.6111	0.0705391	0.450884	0.156446	0.875681	0.935851	TRUE
NDRG1	6243.26	3695.59	5054.35	0.756501	0.441254	1.71443	0.0864492	0.248713	TRUE
NF1	436.073	471.58	452.643	-0.110902	0.204015	-0.543597	0.586719	0.768041	FALSE
NF2	183.763	193.822	188.457	-0.0794247	0.208533	-0.380873	0.703298	0.834518	FALSE
NFAT5	153.695	115.209	135.735	0.410439	0.197172	2.08163	0.0373763	0.155685	TRUE
NFATC2	230.297	137.698	187.084	0.742886	0.329275	2.25613	0.0240627	0.123342	TRUE
NFKB1	82.7275	79.5556	81.2473	0.0547752	0.252094	0.217281	0.827989	0.909534	TRUE
NID2	295.89	269.914	283.768	0.12897	0.284486	0.453345	0.650301	0.805928	TRUE
NME1	525.218	525.589	525.391	2.32e-05	0.273136	8.48e-05	0.999932	0.999932	TRUE
NME4	190.409	300.244	241.666	-0.653326	0.277886	-2.35106	0.0187201	0.108092	FALSE
NOS2	15.3065	15.7602	15.5182	0.0350418	0.259051	0.13527	0.892398	NA	TRUE
NOS3	41.8692	45.3204	43.4798	-0.128433	0.190166	-0.675375	0.499438	0.700372	FALSE
NOTCH1	162.532	159.423	161.081	0.0307461	0.246363	0.1248	0.900682	0.941594	TRUE
NOX5	18.1149	20.3975	19.1801	-0.147878	0.227305	-0.650571	0.515323	0.712995	FALSE
NPR1	58.7333	45.8984	52.7437	0.358344	0.408401	0.877432	0.380252	0.603245	TRUE
NR3C1	515.703	465.427	492.241	0.148173	0.205145	0.722284	0.47012	0.672537	TRUE
NR4A1	281.458	261.677	203.035	-0.789534	0.505437	-1.56208	0.118269	0.313333	FALSE
NR4A3	130.16	80.2003	106.846	0.691724	0.444647	1.55567	0.119786	0.315801	TRUE
NRCAM	72.6384	34.2518	34.9023	0.0501187	0.331087	0.151376	0.879679	0.936365	TRUE
NRP1	959.605	734.443	854.53	0.38583	0.235238	1.64017	0.10097	0.277285	TRUE
NRP2	364.18	355.127	359.955	0.0348844	0.293073	0.119029	0.905252	0.944084	TRUE
NRXN1	18.9585	21.0238	19.9223	-0.18337	0.283955	-0.645773	0.518427	0.715923	FALSE
NTRK1	24.1277	21.753	23.0195	0.172213	0.399777	0.430773	0.666633	0.815024	TRUE
OAS1	554.871	459.385	510.311	0.271997	0.427848	0.635733	0.52495	0.720082	TRUE
OCLN	66.6924	36.7536	52.721	0.862022	0.375081	2.29823	0.0215488	0.118613	TRUE
OGN	120.251	116.559	71.0275	0.153881	0.574797	0.267714	0.788919	0.889848	TRUE
OLFML2B	238.43	275.378	255.672	-0.208465	0.303625	-0.686586	0.492343	0.694453	FALSE
OVOL2	102.147	114.536	107.929	-0.161142	0.36308	-0.443818	0.657174	0.808507	FALSE
P3H1	216.862	169.983	194.985	0.348834	0.30644	1.13834	0.254978	0.495601	TRUE
P3H2	198.072	270.301	231.779	-0.447018	0.433846	-1.03036	0.302841	0.547531	FALSE
PCOLCE	636.671	540.615	591.845	0.234654	0.369519	0.635025	0.525412	0.720082	TRUE
PDCD10	564.387	619.53	590.12	-0.13329	0.218635	-0.609646	0.542096	0.733246	FALSE
PDCL3	292.302	388.982	337.419	-0.408029	0.182941	-2.23038	0.0257221	0.126003	FALSE
PDGFA	107.593	120.474	113.604	-0.166673	0.246086	-0.677296	0.498218	0.700016	FALSE
PDGFC	142.799	206.791	172.662	-0.533036	0.350832	-1.51935	0.128675	0.330814	FALSE
PDGFRB	550.746	427.363	493.167	0.364026	0.294323	1.23682	0.216152	0.458218	TRUE
PDK1	167.855	211.986	188.449	-0.332503	0.309583	-1.07404	0.282807	0.527082	FALSE
PDPN	808.154	803.949	806.192	0.00724918	0.395061	0.0183495	0.98536	0.992453	TRUE
PECAM1	348.994	305.47	328.683	0.190277	0.262696	0.724326	0.468866	0.672537	TRUE
PFKFB1	19.9363	12.774	16.5939	0.64877	0.59608	1.08839	0.276421	0.520366	TRUE
PFKFB4	104.581	151.381	126.421	-0.532256	0.435085	-1.22334	0.221202	0.463501	FALSE
PGK1	4836.42	3296.59	4117.83	0.552983	0.259833	2.12822	0.0333187	0.142935	TRUE
PIK3CA	163.831	186.884	174.589	-0.185969	0.220438	-0.843633	0.398874	0.616597	FALSE
PIK3CD	116.621	141.184	128.084	-0.274132	0.271539	-1.00955	0.312712	0.555785	FALSE
PIK3CG	85.7352	83.2722	84.5858	0.0485081	0.306243	0.158397	0.874144	0.935851	TRUE
PIK3R1	293.647	313.731	303.02	-0.095545	0.332594	-0.287272	0.773904	0.886513	FALSE
PIK3R2	285.298	541.638	404.923	-0.923308	0.22385	-4.12468	3.71e-05	0.00229793	FALSE
PIK3R5	84.8316	65.818	75.9586	0.374436	0.335041	1.11758	0.263745	0.504525	TRUE
PIK3R6	18.746	20.0933	19.3747	-0.0896515	0.234806	-0.381811	0.702601	0.834518	FALSE
PITX2	20.6134	37.7019	28.588	-0.862438	0.369835	-2.33195	0.0197031	0.1116	FALSE
PKM	2476.95	3991.83	3183.89	-0.688302	0.318369	-2.16197	0.0306209	0.134689	FALSE
PKN1	238.836	209.404	225.101	0.189181	0.212445	0.890496	0.3732	0.599505	TRUE
PKNOX1	29.8973	49.9324	39.247	-0.743355	0.257109	-2.89121	0.00383766	0.0356705	FALSE
PLA2G10	18.1625	14.0846	16.2595	0.470528	0.277423	1.69607	0.0898726	0.254522	TRUE
PLA2G2A	262.151	82.9854	86.7057	0.113785	0.567105	0.200643	0.840978	0.921011	TRUE
PLA2G2D	17.0532	11.5228	14.4724	0.5788	0.344365	1.68078	0.0928062	NA	TRUE
PLA2G3	15.8172	32.6891	23.6908	-1.04596	0.380904	-2.74599	0.00603295	0.0524087	FALSE
PLAU	1947.72	866.26	1443.04	1.1687	0.382522	3.05525	0.00224875	0.0236281	TRUE
PLAUR	587.235	279.247	443.508	1.07355	0.302915	3.54405	0.000394036	0.0071419	TRUE
PLCG1	350.017	341.592	346.085	0.0346017	0.223967	0.154495	0.87722	0.935851	TRUE
PLCG2	79.9384	110.67	94.2796	-0.462383	0.253595	-1.82331	0.0682566	0.220746	FALSE
PLEKHO1	535.112	526.952	531.304	0.024283	0.189607	0.12807	0.898094	0.941594	TRUE
PLS1	37.7729	66.5539	38.442	-0.0508671	0.330725	-0.153805	0.877764	0.935851	FALSE
PLXDC1	103.945	112.946	108.145	-0.127725	0.281221	-0.45418	0.649699	0.805928	FALSE
PLXNC1	138.611	151.431	144.593	-0.130223	0.230897	-0.563988	0.572762	0.757128	FALSE
PLXND1	295.307	263.337	280.388	0.15801	0.173626	0.910059	0.362791	0.591619	TRUE
PMP22	325.778	393.016	357.156	-0.271243	0.298975	-0.907244	0.364278	0.592156	FALSE
PNPLA6	190.504	206.683	198.054	-0.121195	0.18968	-0.638944	0.522859	0.720082	FALSE
POPDC3	67.8596	160.412	111.051	-1.23952	0.490545	-2.52682	0.0115102	0.0810182	FALSE
POSTN	2726.33	2117.02	2441.98	0.364787	0.511436	0.71326	0.475685	0.677922	TRUE
PPFIBP2	88.1204	69.9527	79.6421	0.339111	0.289411	1.17173	0.241307	0.48328	TRUE
PPL	429.908	174.902	310.905	1.29598	0.39976	3.24189	0.00118739	0.0154937	TRUE
PPP1R16B	39.9245	47.5287	43.4732	-0.2402	0.302135	-0.795008	0.426609	0.644358	FALSE
PPP2CB	736.394	1036.81	876.589	-0.49359	0.228605	-2.15914	0.0308392	0.134689	FALSE
PPP2R1A	1278.05	1163.3	1224.5	0.135498	0.268308	0.505011	0.613551	0.788696	TRUE
PPP3R1	1018.38	2053.99	1501.66	-1.01102	0.248303	-4.07169	4.67e-05	0.00236988	FALSE
PRELP	17.0837	22.2846	19.5108	-0.415166	0.340698	-1.21858	0.223005	0.465933	FALSE
PRF1	158.561	195.23	175.673	-0.292988	0.414192	-0.707372	0.479335	0.681408	FALSE
PRKCB	82.3652	73.402	78.1824	0.183133	0.373454	0.490376	0.623868	0.792968	TRUE
PRKCZ	65.7007	106.778	84.8701	-0.700586	0.279692	-2.50485	0.0122503	0.082727	FALSE
PROK2	32.7785	27.4476	30.2908	0.280091	0.351434	0.796996	0.425454	0.643954	TRUE
PROM1	35.5926	15.3187	26.1314	1.24663	0.452325	2.75605	0.00585035	0.0517257	TRUE
PRPF38A	305.979	284.706	296.052	0.104407	0.272192	0.383577	0.701292	0.834518	TRUE
PRR15L	32.2925	14.8807	19.0983	0.622418	0.340615	1.82734	0.0676493	0.219936	TRUE
PRSS22	322.691	145.987	240.229	1.1459	0.427612	2.67976	0.00736744	0.0575251	TRUE
PRSS8	113.901	144.376	128.122	-0.342898	0.38046	-0.901272	0.367444	0.595966	FALSE
PTEN	633.987	849.471	734.546	-0.421033	0.188192	-2.23725	0.0252698	0.12463	FALSE
PTGDS	220.87	190.917	206.892	0.208588	0.54213	0.384756	0.700418	0.834518	TRUE
PTGIS	91.4718	54.3248	74.1365	0.748412	0.490644	1.52537	0.127168	0.330454	TRUE
PTGS2	327.954	243.917	144.698	0.163971	0.552105	0.296993	0.766472	0.880653	TRUE
PTK2	250.043	263.527	256.336	-0.0727398	0.27879	-0.260912	0.79416	0.889848	FALSE
PTK2B	243.934	174.44	211.503	0.481261	0.278163	1.73014	0.0836057	0.245401	TRUE
PTPRB	31.7985	30.3329	31.1146	0.0593028	0.255931	0.231714	0.81676	0.901296	TRUE
PTPRC	106.988	70.7184	90.062	0.605937	0.32709	1.85251	0.0639526	0.212687	TRUE
PTPRM	114.988	111.627	113.42	0.0349549	0.273786	0.127672	0.898408	0.941594	TRUE
PTRF	148.301	154.707	151.29	-0.067896	0.290414	-0.233791	0.815148	0.900887	FALSE
PTTG1	636.477	726.804	678.63	-0.191054	0.319895	-0.597241	0.550346	0.736164	FALSE
PTX3	227.39	36.5994	79.2704	1.6727	0.423878	3.94619	7.94e-05	0.00319829	TRUE
PXDN	359.144	323.571	342.543	0.149775	0.316044	0.473906	0.635567	0.795831	TRUE
PYCARD	144.935	201.38	171.276	-0.466781	0.245205	-1.90364	0.0569577	0.205624	FALSE
QKI	932.609	832.392	885.841	0.163218	0.17118	0.95349	0.340342	0.576464	TRUE
RAB25	252.797	215.32	235.308	0.233017	0.435524	0.535027	0.592631	0.771378	TRUE
RAC1	1104.08	2144.66	1589.68	-0.957192	0.295461	-3.23965	0.00119675	0.0154937	FALSE
RAC2	403.444	466.077	432.673	-0.204942	0.377183	-0.543349	0.586889	0.768041	FALSE
RAF1	271.047	264.284	267.891	0.0386075	0.168651	0.22892	0.818931	0.902318	TRUE
RAMP1	82.2966	53.7561	68.9777	0.604078	0.350059	1.72565	0.0844111	0.245964	TRUE
RAMP2	83.1138	95.1157	88.7147	-0.203964	0.242823	-0.839972	0.400924	0.618134	FALSE
RB1	323.344	208.505	269.753	0.633306	0.295521	2.14302	0.0321118	0.139407	TRUE
RBL1	104.168	101.381	102.867	0.0409123	0.35764	0.114395	0.908925	0.944084	TRUE
RBL2	304.698	359.042	330.059	-0.23763	0.204561	-1.16166	0.245373	0.48565	FALSE
RBM47	125.936	78.8659	103.97	0.667892	0.321781	2.07561	0.0379302	0.155685	TRUE
RBPJ	518.471	327.438	429.323	0.663698	0.312284	2.1253	0.0335613	0.143129	TRUE
RBX1	1250.48	1640.95	1432.7	-0.391523	0.226932	-1.72529	0.084476	0.245964	FALSE
RELN	19.904	23.8601	21.7502	-0.276711	0.25184	-1.09876	0.271874	0.514644	FALSE
RGCC	785.438	948.708	861.631	-0.273633	0.287056	-0.953236	0.34047	0.576464	FALSE
RHOA	1047.55	2549.89	1748.64	-1.28341	0.261737	-4.90345	9.42e-07	0.000155322	FALSE
RNH1	740.614	556.905	654.883	0.409146	0.188168	2.17436	0.0296777	0.132749	TRUE
ROBO4	44.4918	61.431	52.3968	-0.477606	0.237511	-2.01088	0.0443381	0.171899	FALSE
ROCK1	671.097	659.477	665.674	0.0291411	0.149126	0.195412	0.84507	0.922705	TRUE
ROCK2	592.674	554.644	574.926	0.0949137	0.197828	0.479779	0.631385	0.795059	TRUE
RORA	152.062	361.087	249.607	-1.24676	0.370142	-3.36832	0.000756276	0.0116132	FALSE
RORB	18.3997	23.7599	20.9011	-0.332018	0.260107	-1.27647	0.20179	0.44603	FALSE
RPS27A	13154.2	15696.5	14340.6	-0.254789	0.249838	-1.01982	0.307816	0.551028	FALSE
RPS6KB1	385.016	406.891	395.224	-0.0790988	0.216938	-0.364616	0.715398	0.840622	FALSE
RPS6KB2	239.055	383.07	306.262	-0.675067	0.270998	-2.49104	0.0127368	0.0847175	FALSE
RRAS	158.82	145.989	152.832	0.123487	0.255457	0.483397	0.628814	0.794843	TRUE
RTN4	2131.29	1614.34	1890.05	0.4007	0.327511	1.22347	0.221152	0.463501	TRUE
RUNX1	313.97	331.009	321.921	-0.0798773	0.186511	-0.428271	0.668454	0.815874	FALSE
RUNX1T1	48.0592	54.9896	51.2934	-0.204268	0.311442	-0.655876	0.511904	0.712523	FALSE
S100A14	283.059	534.363	400.334	-0.916448	0.481084	-1.90497	0.0567845	0.205624	FALSE
S100A7	10978.8	7019.98	9131.36	0.645198	0.742644	0.868786	0.384964	0.606737	TRUE
S1PR1	74.564	65.2917	70.2369	0.191363	0.275896	0.693605	0.48793	0.692269	TRUE
SACS	87.6197	74.6218	81.554	0.230248	0.292983	0.785876	0.43194	0.645564	TRUE
SAMSN1	178.662	106.451	144.964	0.751001	0.293451	2.5592	0.0104913	0.0764683	TRUE
SAP130	170.642	163.755	167.428	0.0614788	0.215594	0.285161	0.775521	0.886834	TRUE
SCG2	15.244	15.5439	15.384	0.0220547	0.230381	0.0957313	0.923734	NA	TRUE
SCNN1A	89.9987	118.202	103.16	-0.386231	0.502986	-0.767876	0.442561	0.657405	FALSE
SDC4	1658.36	2392.94	2001.16	-0.528712	0.356035	-1.485	0.137545	0.345051	FALSE
SELE	22.798	41.8044	31.6677	-0.88019	0.320786	-2.74386	0.00607217	0.0524087	FALSE
SEMA3E	15.2497	14.7478	15.0155	0.0720655	0.331035	0.217697	0.827665	NA	TRUE
SERINC5	297.303	332.545	313.749	-0.162338	0.239264	-0.678488	0.497463	0.700016	FALSE
SERPINA1	219.915	90.3764	159.464	1.28462	0.375252	3.42335	0.000618538	0.00996534	TRUE
SERPINE1	2019.78	1750.39	1894.06	0.206498	0.531882	0.388241	0.697838	0.834518	TRUE
SERPINF1	915.343	707.189	818.205	0.371113	0.323662	1.1466	0.251545	0.492892	TRUE
SERPING1	1606.21	779.358	1220.35	1.04302	0.260523	4.00356	6.24e-05	0.00282734	TRUE
SERPINH1	2486.43	2183.4	2345.02	0.187186	0.341098	0.548776	0.58316	0.767831	TRUE
SET	573.574	1124.92	830.868	-0.970277	0.259814	-3.7345	0.000188089	0.00487017	FALSE
SETD2	324.604	352.693	337.712	-0.121202	0.212596	-0.570104	0.568607	0.755018	FALSE
SFRP2	1374.23	1414.33	1392.94	-0.0417979	0.516736	-0.0808883	0.935531	0.962624	FALSE
SH2B3	172.372	180.598	176.211	-0.062893	0.234862	-0.267787	0.788863	0.889848	FALSE
SH2D3A	114.884	117.313	116.017	-0.0324426	0.283574	-0.114406	0.908916	0.944084	FALSE
SH3YL1	166.439	116.063	142.93	0.522259	0.430132	1.21418	0.224678	0.466738	TRUE
SHB	52.8145	72.4736	61.9887	-0.454336	0.275693	-1.64798	0.0993574	0.275993	FALSE
SIRT1	114.186	82.7483	99.5149	0.463528	0.216943	2.13663	0.032628	0.140805	TRUE
SKP1	2098.62	2487.53	2280.11	-0.245319	0.219077	-1.11978	0.262806	0.504525	FALSE
SLC12A6	111.588	113.558	112.507	-0.0209988	0.266609	-0.0787623	0.937222	0.962624	FALSE
SLC2A1	818.47	2214.28	1469.85	-1.43557	0.462995	-3.10063	0.0019311	0.0213922	FALSE
SLC35A3	185.494	205.077	194.633	-0.140602	0.344661	-0.407942	0.683316	0.825674	FALSE
SLC37A1	33.4959	26.1084	30.0484	0.377422	0.191371	1.9722	0.0485865	0.184471	TRUE
SLC44A4	15.8261	11.9722	14.0276	0.500573	0.320353	1.56257	0.118154	NA	TRUE
SLIT2	54.5669	38.8847	47.2485	0.471225	0.275899	1.70796	0.0876438	0.250482	TRUE
SLPI	2356.6	2554.83	2449.11	-0.116442	0.80443	-0.14475	0.884908	0.937568	FALSE
SMAD1	238.759	397.591	312.881	-0.730924	0.19693	-3.71158	0.000205966	0.00511085	FALSE
SMAD2	342.64	385.546	362.663	-0.168844	0.272885	-0.618737	0.53609	0.728972	FALSE
SMAD3	407.275	441.82	423.396	-0.115407	0.383982	-0.300552	0.763756	0.878926	FALSE
SMAD4	427.374	453.144	439.4	-0.0839556	0.193934	-0.432907	0.665082	0.814501	FALSE
SMAD5	194.625	204.23	199.108	-0.0692046	0.285919	-0.242042	0.808747	0.895178	FALSE
SMAD9	39.7036	32.1002	36.1554	0.291226	0.360121	0.80869	0.418694	0.638379	TRUE
SMC3	437.329	404.901	422.196	0.111998	0.218961	0.511496	0.609004	0.785637	TRUE
SMOC1	25.5666	31.9399	28.5408	-0.326971	0.402207	-0.812942	0.416251	0.636671	FALSE
SMURF1	198.108	321.029	255.471	-0.693554	0.181171	-3.82816	0.000129103	0.003744	FALSE
SMURF2	316.378	232.248	277.118	0.446097	0.284766	1.56654	0.117223	0.312451	TRUE
SNAI1	80.7038	50.0208	66.385	0.680749	0.308341	2.20778	0.0272597	0.129409	TRUE
SNAI2	915.196	1343.91	1115.26	-0.554237	0.336726	-1.64596	0.0997728	0.276089	FALSE
SNAI3	29.9955	24.7557	27.5503	0.322949	0.288753	1.11843	0.263384	0.504525	TRUE
SNRPF	728.619	623.109	679.381	0.225742	0.338558	0.666776	0.504915	0.706686	TRUE
SOD1	114.69	175.633	143.13	-0.611733	0.253582	-2.41237	0.0158493	0.0973793	FALSE
SORD	253.824	523.748	379.788	-1.04299	0.310029	-3.36417	0.000767739	0.0116132	FALSE
SOX2	27.1234	47.4002	36.5859	-0.784012	0.382853	-2.04781	0.0405783	0.160761	FALSE
SOX9	491.788	581.455	533.633	-0.240719	0.441355	-0.545408	0.585473	0.768041	FALSE
SP1	211.763	451.181	323.491	-1.08702	0.251222	-4.32692	1.51e-05	0.0015661	FALSE
SPARC	8460.5	9613.47	8998.56	-0.184384	0.416466	-0.442735	0.657958	0.808507	FALSE
SPARCL1	487.9	282.069	391.845	0.788901	0.374363	2.10731	0.0350904	0.14791	TRUE
SPDEF	35.1475	23.9072	29.902	0.574426	0.370031	1.55237	0.120573	0.316723	TRUE
SPHK2	89.7013	139.122	112.764	-0.618918	0.219489	-2.81981	0.00480516	0.0435467	FALSE
SPINK5	178.919	359.696	263.281	-1.00616	0.547832	-1.83662	0.0662658	0.218376	FALSE
SPINT1	485.872	385.72	439.135	0.333245	0.306582	1.08697	0.27705	0.520366	TRUE
SPOCK3	22.8214	21.8868	22.3853	0.0609729	0.452413	0.134773	0.892792	0.940805	TRUE
SPP1	1767.9	554.103	1201.46	1.67348	0.556116	3.00922	0.00261915	0.0263734	TRUE
SRC	359.651	283.992	324.343	0.340097	0.286441	1.18732	0.235102	0.482799	TRUE
SRF	424.847	870.21	632.683	-1.03297	0.250775	-4.1191	3.8e-05	0.00229793	FALSE
SRGN	1664.47	622.22	1178.09	1.41965	0.356694	3.98002	6.89e-05	0.0029388	TRUE
SRPK2	421.124	638.045	522.353	-0.598245	0.233932	-2.55735	0.0105474	0.0764683	FALSE
SRPX2	116.389	79.8372	99.3314	0.532537	0.253339	2.10207	0.0355469	0.148968	TRUE
SSTR2	27.9396	27.5682	27.7663	0.0369633	0.264837	0.13957	0.889	0.938607	TRUE
ST14	588.112	517.399	555.112	0.184356	0.381913	0.482718	0.629296	0.794843	TRUE
STAB1	254.69	208.486	233.128	0.291423	0.290552	1.003	0.315862	0.558536	TRUE
STAB2	14.7644	17.458	16.0214	-0.236678	0.292942	-0.807934	0.419129	0.638379	FALSE
STAT1	2989.34	1365.02	2231.32	1.13087	0.3538	3.19635	0.00139178	0.0171023	TRUE
STAT3	1828.57	2628.54	2201.89	-0.523088	0.275634	-1.89776	0.0577273	0.206169	FALSE
SULF1	481.066	314.201	403.196	0.613211	0.401736	1.5264	0.126909	0.330454	TRUE
SV2B	24.3107	18.9067	21.7888	0.39394	0.293894	1.34042	0.18011	0.416473	TRUE
SYK	161.396	151.607	156.828	0.092928	0.236026	0.393719	0.693789	0.834518	TRUE
SYNE1	77.3761	73.5982	75.6131	0.069819	0.215467	0.324036	0.745911	0.863402	TRUE
TACSTD2	4139.6	5671.19	4854.34	-0.454066	0.475195	-0.955536	0.339307	0.576464	FALSE
TAL1	30.5757	53.8159	41.4211	-0.800349	0.379373	-2.10966	0.0348875	0.14791	FALSE
TBX1	74.9767	244.288	153.989	-1.70362	0.434652	-3.9195	8.87e-05	0.00321652	FALSE
TBX4	14.8829	10.8282	12.9907	0.515266	0.29456	1.74928	0.0802434	NA	TRUE
TBXA2R	31.7534	26.9125	29.4943	0.263288	0.269312	0.977633	0.328256	0.567984	TRUE
TCEB1	1407.91	1815.89	1598.3	-0.36655	0.272287	-1.34619	0.178241	0.416473	FALSE
TCEB2	66.5719	105.582	84.7768	-0.660256	0.288372	-2.2896	0.0220446	0.119271	FALSE
TCF20	302.054	298.046	300.184	0.0179218	0.27206	0.0658745	0.947478	0.970228	TRUE
TCF3	154.403	169.404	161.403	-0.132451	0.230039	-0.575776	0.564766	0.751295	FALSE
TDGF1	24.4493	22.1429	23.373	0.192842	0.265083	0.727478	0.466933	0.672537	TRUE
TEK	33.3299	28.5576	31.1028	0.2353	0.199419	1.17993	0.23803	0.482799	TRUE
TF	56.2826	88.4787	43.6624	0.941696	0.409896	2.2974	0.0215957	0.118613	TRUE
TFDP1	428.262	1727.45	1034.55	-2.01102	0.403117	-4.98869	6.08e-07	0.00014691	FALSE
TFPI2	258.983	55.4433	163.998	2.2253	0.667395	3.33431	0.00085512	0.0116974	TRUE
TGFB1	1534.38	1403.6	1473.35	0.129095	0.275074	0.46931	0.638848	0.796992	TRUE
TGFB2	84.2305	69.6938	77.4467	0.260565	0.284038	0.91736	0.358954	0.589034	TRUE
TGFBI	4740.94	4395.97	4579.95	0.10898	0.446271	0.244202	0.807075	0.895178	TRUE
TGFBR2	660.244	626.001	644.264	0.0762209	0.308733	0.246883	0.804999	0.895178	TRUE
THBS1	1544.04	800.102	1196.87	0.94784	0.403378	2.34976	0.0187856	0.108092	TRUE
THBS2	1330.76	2419.83	1839	-0.862663	0.379704	-2.27193	0.0230905	0.122189	FALSE
THBS4	188.725	36.6308	44.9492	0.510395	0.411232	1.24113	0.214556	0.457509	TRUE
THY1	389.61	444.279	415.122	-0.190771	0.389775	-0.489439	0.624531	0.792968	FALSE
TIE1	84.511	98.2901	90.9413	-0.224023	0.243552	-0.919816	0.357669	0.589034	FALSE
TIMP1	1850.57	797.74	1359.25	1.21364	0.446253	2.71963	0.00653552	0.0535184	TRUE
TIMP2	1628.73	2136.83	1865.84	-0.391835	0.355255	-1.10297	0.270042	0.513008	FALSE
TIMP4	37.7663	31.8006	34.9823	0.239097	0.48409	0.49391	0.62137	0.792968	TRUE
TJP3	26.5693	15.8835	21.5826	0.755787	0.36625	2.06358	0.0390575	0.158194	TRUE
TLK2	273.41	263.627	268.845	0.0560644	0.17	0.329791	0.741558	0.860208	TRUE
TLR4	189.598	141.543	167.173	0.424715	0.315207	1.34741	0.177847	0.416473	TRUE
TMC6	186.849	195.57	190.919	-0.0596705	0.220401	-0.270736	0.786594	0.889848	FALSE
TMEM100	22.532	17.516	20.1912	0.360522	0.365072	0.987538	0.323379	0.563581	TRUE
TMEM30B	345.836	439.573	389.58	-0.344321	0.266675	-1.29116	0.196647	0.440033	FALSE
TMPRSS2	31.0609	17.0599	17.905	0.208195	0.265808	0.783252	0.433479	0.645564	TRUE
TMPRSS4	91.9735	58.0062	76.1221	0.668692	0.434379	1.53942	0.123701	0.323767	TRUE
TNC	856.425	1251.9	1040.98	-0.548251	0.408124	-1.34335	0.17916	0.416473	FALSE
TNF	80.2527	91.3173	85.4162	-0.174135	0.475364	-0.36632	0.714127	0.840622	FALSE
TNFRSF12A	236.67	318.796	274.995	-0.429858	0.289086	-1.48696	0.137027	0.344946	FALSE
TNFRSF1A	801.701	716.642	762.007	0.160763	0.167944	0.957241	0.338446	0.576464	TRUE
TNFSF10	1595.19	735.64	1194.07	1.11715	0.373589	2.99031	0.00278693	0.0276784	TRUE
TNFSF12	175.34	214.56	193.643	-0.28759	0.275679	-1.0432	0.296854	0.540751	FALSE
TNFSF13	208.648	132.845	173.273	0.656143	0.401825	1.63291	0.102488	0.279339	TRUE
TNN	26.3747	17.8932	22.4167	0.605121	0.240902	2.5119	0.0120083	0.082727	TRUE
TNS1	331.549	289.463	311.909	0.192063	0.289933	0.66244	0.507689	0.7092	TRUE
TNXB	131.515	63.2503	49.2971	-0.772638	0.416561	-1.8548	0.0636244	0.21257	FALSE
TOM1L1	135.167	109.581	123.227	0.303159	0.379799	0.79821	0.424749	0.643954	TRUE
TPM2	4433.14	1580.3	1877.41	0.435418	0.35186	1.23747	0.215911	0.458218	TRUE
TPSB2	415.37	752.555	572.723	-0.858397	0.49519	-1.73347	0.0830121	0.244649	FALSE
TPSD1	11.9945	19.9902	15.7259	-0.72167	0.276346	-2.61148	0.00901525	0.0688006	FALSE
TRIM39	77.5544	99.877	87.9716	-0.355283	0.17641	-2.01397	0.0440131	0.171556	FALSE
TSPAN1	97.8824	41.9936	71.8009	1.22151	0.47458	2.57387	0.0100568	0.0751667	TRUE
TWIST1	302.072	210.514	259.345	0.518436	0.352102	1.4724	0.140912	0.35228	TRUE
TWIST2	131.599	203.601	165.2	-0.635493	0.294139	-2.16052	0.0307325	0.134689	FALSE
TXNIP	4423.46	2725.02	3630.86	0.698964	0.468931	1.49055	0.13608	0.343757	TRUE
TYMP	1332.68	1095.43	1221.96	0.282989	0.258361	1.09533	0.273374	0.516136	TRUE
UBA52	2184.7	2658.87	2405.98	-0.28313	0.21462	-1.31921	0.187098	0.42656	FALSE
USP39	167.224	137.063	153.149	0.285733	0.310302	0.920824	0.357143	0.589034	TRUE
UTS2	13.2826	17.6456	15.3187	-0.367161	0.320558	-1.14538	0.252052	NA	FALSE
VAMP8	303.641	318.365	310.512	-0.066487	0.200668	-0.331328	0.740397	0.860208	FALSE
VASH1	55.5458	68.5594	61.6188	-0.316268	0.239658	-1.31967	0.186946	0.42656	FALSE
VAV2	127.382	187.656	155.51	-0.556822	0.294754	-1.88911	0.0588771	0.209245	FALSE
VAV3	135.537	243.572	185.954	-0.84389	0.410792	-2.0543	0.0399468	0.160008	FALSE
VCAM1	133.941	95.7769	116.131	0.484549	0.348407	1.39076	0.164299	0.391681	TRUE
VCAN	346.273	259.667	305.857	0.413069	0.352442	1.17202	0.241189	0.48328	TRUE
VEGFA	941.938	366.76	673.522	1.3606	0.32677	4.16379	3.13e-05	0.00226932	TRUE
VEGFB	327.985	426.234	373.835	-0.377991	0.201231	-1.8784	0.0603271	0.209269	FALSE
VEGFC	384.828	210.144	303.309	0.87247	0.469323	1.859	0.0630276	0.212535	TRUE
VEZF1	178.413	169.187	174.108	0.0755588	0.222955	0.338897	0.734688	0.856348	TRUE
VHL	389.735	627.102	500.506	-0.684476	0.213263	-3.20953	0.00132951	0.0167334	FALSE
VIM	7942.85	5615.28	6856.65	0.500241	0.348201	1.43665	0.150819	0.371361	TRUE
VPS13A	174.918	223.494	197.587	-0.351741	0.247522	-1.42105	0.155303	0.379106	FALSE
VSIG4	296.635	119.463	213.955	1.31095	0.375135	3.49461	0.000474758	0.00819523	TRUE
VWA1	13.9814	22.5052	17.9592	-0.686924	0.89624	-0.766451	0.443408	0.657405	FALSE
VWA2	26.0392	34.1855	29.8408	-0.398417	0.375485	-1.06107	0.288657	0.531435	FALSE
WARS	961.303	580.674	783.676	0.729006	0.389473	1.87178	0.0612375	0.210413	TRUE
WIPF1	243.935	288.038	264.516	-0.238139	0.251768	-0.945866	0.344217	0.578963	FALSE
WNT5A	302.993	308.804	305.705	-0.0284182	0.369677	-0.0768729	0.938725	0.962624	FALSE
WNT5B	108.622	72.1801	91.6157	0.587976	0.43892	1.3396	0.180376	0.416473	TRUE
WWTR1	369.972	356.51	363.69	0.0499319	0.254591	0.196126	0.844512	0.922705	TRUE
ZC3H12A	195.65	412.041	296.632	-1.07614	0.321365	-3.34864	0.00081208	0.0116132	FALSE
ZCCHC24	121.734	136.615	128.679	-0.174402	0.267232	-0.652623	0.513999	0.712523	FALSE
ZEB1	126.151	187.148	154.616	-0.576911	0.213099	-2.70724	0.00678446	0.0546526	FALSE
ZEB2	133.345	121.002	127.585	0.135409	0.259094	0.522624	0.601236	0.778385	TRUE
ZFPM2	16.8283	15.045	15.9961	0.152368	0.283548	0.53736	0.591019	0.770663	TRUE
ZFYVE16	168.056	144.288	156.964	0.213946	0.170371	1.25577	0.2092	0.451432	TRUE
ZFYVE9	183.478	192.182	187.54	-0.0664142	0.23708	-0.280134	0.779375	0.888438	FALSE
ZKSCAN5	25.9414	34.5115	29.9408	-0.397672	0.254682	-1.56145	0.118418	0.313333	FALSE
ZNF143	99.5483	93.532	96.7407	0.096859	0.1874	0.516858	0.605255	0.782193	TRUE

## Sheet: PRI+ v PRI-
PRI+ vs PRI- all geneset comparison											PRI+ vs PRI- cut-off p <0.01 (or padj <0.2)
HUGO	Rowmean_exp_Pri+	Rowmean_exp_Pri-	baseMean	log2FC PRI+ v PRI-	lfcSE	stat	pvalue	padj	up_in_PRI+				log2FC <0-.58, >0.58	log2FC <-1, >1,	pvalue	padj
MMP10	359.124	238.348	210.927	2.0966	0.537683	3.89932	9.65e-05	0.0278661	TRUE		1	MMP10	2.0966	2.0966	9.65e-05	0.0278661
MMP1	4028.27	1007.72	2401.82	1.999	0.604944	3.30444	0.000951676	0.121695	TRUE		2	MMP1	1.999	1.999	0.000951676	0.121695
CLDN7	189.627	59.5605	119.591	1.67365	0.498533	3.35715	0.000787513	0.121695	TRUE		3	CLDN7	1.67365	1.67365	0.000787513	0.121695
KRT19	394.082	110.688	90.75	1.64802	0.57404	2.87091	0.00409292	0.252397	TRUE		4	KRT19	1.64802	1.64802	0.00409292	0.252397
PLA2G2A	246.029	83.1654	158.333	1.56602	0.698373	2.24238	0.024937	0.439366	TRUE		5	THBS4	1.46006	1.46006	0.00610645	0.301252
THBS4	101.198	36.5528	66.389	1.46006	0.53248	2.74201	0.00610645	0.301252	TRUE		6	PTX3	1.36501	1.36501	0.00159921	0.16906
PTX3	94.0892	36.3452	62.9963	1.36501	0.432505	3.15605	0.00159921	0.16906	TRUE		7	CLDN1	1.35788	1.35788	0.00886585	0.328092
CLDN1	813.655	317.371	546.425	1.35788	0.518833	2.61718	0.00886585	0.328092	TRUE		8	EPCAM	1.35763	1.35763	0.00744668	0.328092
EPCAM	85.655	33.4629	57.5516	1.35763	0.5073	2.67618	0.00744668	0.328092	TRUE		9	CEACAM5	1.17327	1.17327	0.0030565	0.226181
CEACAM5	33.353	15.1766	23.5657	1.17327	0.396109	2.962	0.0030565	0.226181	TRUE		10	SRPK2	-0.696731	0	0.00274775	0.226181
KRT7	243.49	125.408	59.0302	1.14198	0.497072	2.29741	0.0215956	0.421341	TRUE		11	SV2B	0.937493	0	0.00479686	0.270273
MYH11	49.0517	22.4403	34.7224	1.1156	0.46119	2.41896	0.0155648	0.350432	TRUE		12	ICAM1	0.771546	0	0.00938018	0.328092
CLU	506.724	237.128	361.557	1.09444	0.447856	2.44373	0.0145362	0.350432	TRUE		13	MS4A4A	0.690822	0	0.00936562	0.328092
CHRDL1	65.466	31.2174	47.0245	1.06521	0.505645	2.10663	0.0351496	0.526247	TRUE		14	GPR56	0.664758	0	0.00942997	0.328092
CX3CL1	101.078	48.6299	72.8366	1.05779	0.422059	2.50626	0.0122014	0.350432	TRUE		15	ECM1	-0.942821	0	0.00975409	0.328092
MGP	667.484	331.917	486.794	1.00729	0.520753	1.93429	0.0530772	0.588166	TRUE		16	COL4A6	-1.18077	-1.18077	0.00511327	0.270273
MMP13	352.66	177.944	258.582	0.986388	0.707227	1.39473	0.163098	0.744351	TRUE		17	LAMA3	-1.29796	-1.29796	0.00898249	0.328092
HK2	1281.14	1193.85	947.809	0.952838	0.511657	1.86226	0.0625666	0.600747	TRUE		18	PLA2G3	-1.33918	-1.33918	0.00295154	0.226181
APOD	321.949	166.674	238.339	0.947629	0.580283	1.63305	0.102459	0.66567	TRUE		19	BMP4	-1.38359	-1.38359	1.15e-06	0.000847874
SV2B	35.3618	18.8432	26.4672	0.937493	0.332401	2.82037	0.00479686	0.270273	TRUE		20	CSPG4	-1.42347	-1.42347	0.00349315	0.234993
CXCL12	256.328	133.993	190.455	0.935909	0.477837	1.95864	0.0501551	0.588166	TRUE		21	TBX1	-1.46071	-1.46071	0.000986717	0.121695
ELF3	212.093	111.415	157.882	0.929396	0.495795	1.87456	0.0608538	0.600747	TRUE		22	EREG	-1.89008	-1.89008	0.000112971	0.0278661
CTSH	541.127	286.324	403.925	0.917988	0.379008	2.42208	0.0154318	0.350432	TRUE			Total	22	16
ANGPT1	70.001	38.3102	52.9368	0.878525	0.384965	2.28209	0.0224841	0.421341	TRUE
EGF	18.2828	10.1726	13.9157	0.867626	0.417299	2.07915	0.0376037	0.526247	TRUE
VSIG4	212.406	118.721	161.96	0.83827	0.404856	2.07054	0.0384018	0.526247	TRUE
IL6	76.0688	85.6668	58.2836	0.81181	0.535333	1.51646	0.129404	0.705081	TRUE
LRG1	144.871	83.9083	112.045	0.788506	0.682565	1.15521	0.248005	0.853598	TRUE
CHI3L1	203.433	246.117	157.709	0.775263	0.561853	1.37983	0.167638	0.747301	TRUE
PLAUR	474.012	277.522	368.21	0.772281	0.302249	2.55511	0.0106153	0.341535	TRUE
ICAM1	465.77	273.015	361.979	0.771546	0.296991	2.59788	0.00938018	0.328092	TRUE
PTGIS	90.0733	54.2033	70.7587	0.733109	0.425576	1.72263	0.0849559	0.6543	TRUE
COMP	145.257	88.1233	114.493	0.720531	0.565016	1.27524	0.202224	0.794416	TRUE
ALOX5	198.58	121.303	156.969	0.715788	0.306311	2.33681	0.0194493	0.421341	TRUE
AGT	22.0157	13.7458	17.5627	0.707703	0.306334	2.31023	0.0208754	0.421341	TRUE
SH3YL1	187.321	115.391	148.589	0.704083	0.386474	1.82181	0.0684834	0.610575	TRUE
ANGPTL2	831.371	512.867	659.869	0.695645	0.41517	1.67557	0.0938232	0.66567	TRUE
MS4A4A	246.663	152.299	195.851	0.690822	0.265863	2.59841	0.00936562	0.328092	TRUE
NFATC2	220.688	137.544	175.918	0.687642	0.355763	1.93286	0.0532529	0.588166	TRUE
CD24	5424.95	3387.72	4327.98	0.679375	0.509773	1.3327	0.18263	0.763536	TRUE
GZMK	146.681	92.7055	117.617	0.673591	0.451423	1.49215	0.135659	0.705081	TRUE
TNFSF13	210.284	132.66	168.487	0.669877	0.381748	1.75476	0.0792999	0.6543	TRUE
NPR1	72.1404	45.8583	57.9885	0.669691	0.407351	1.64401	0.100173	0.66567	TRUE
GPR56	812.932	512.751	651.296	0.664758	0.256064	2.59606	0.00942997	0.328092	TRUE
SERPINA1	140.628	89.8325	113.277	0.645137	0.345063	1.86962	0.0615361	0.600747	TRUE
BAI1	34.5126	22.718	28.1617	0.635691	0.364216	1.74537	0.0809209	0.6543	TRUE
F3	1089.57	701.801	880.769	0.634485	0.46244	1.37204	0.170052	0.753525	TRUE
ADAP1	72.7732	47.817	59.3352	0.629252	0.368745	1.70647	0.0879207	0.6543	TRUE
INHBA	421.343	273.029	341.482	0.626726	0.420364	1.49091	0.135985	0.705081	TRUE
MMP9	606.595	773.014	493.274	0.614377	0.414679	1.48157	0.138454	0.705081	TRUE
C3	164.874	107.492	133.976	0.613083	0.505148	1.21367	0.224874	0.832464	TRUE
WARS	875.76	578.426	715.657	0.599667	0.429675	1.39563	0.162826	0.744351	TRUE
B3GNT3	100.446	66.2046	82.0082	0.596792	0.500104	1.19334	0.232738	0.8405	TRUE
EMILIN1	364.186	241.293	298.013	0.593276	0.458022	1.2953	0.195217	0.785111	TRUE
MS4A6A	49.5404	32.764	40.507	0.590722	0.354353	1.66704	0.0955062	0.66567	TRUE
CXCL17	21.3278	14.4718	17.6361	0.589518	0.388496	1.51744	0.129156	0.705081	TRUE
PLS1	58.6501	65.9743	48.2251	0.584052	0.417331	1.39949	0.161665	0.744351	TRUE
SRGN	924.307	619.448	760.153	0.577526	0.313491	1.84224	0.0654394	0.600747	TRUE
PLAU	1276.95	859.824	1052.34	0.570278	0.334962	1.70252	0.0886587	0.6543	TRUE
ID1	1569.21	1060.03	1295.03	0.565531	0.361306	1.56524	0.117527	0.69576	TRUE
CEACAM1	41.9119	29.0142	34.967	0.563897	0.403482	1.39758	0.16224	0.744351	TRUE
CFP	27.308	18.71	22.6783	0.559058	0.324749	1.72151	0.0851585	0.6543	TRUE
SNAI3	35.5769	24.6808	29.7098	0.55818	0.334074	1.67083	0.0947559	0.66567	TRUE
PIK3R5	94.6466	65.501	78.9528	0.553083	0.270946	2.0413	0.0412209	0.554609	TRUE
FBN1	545.617	372.619	452.464	0.549893	0.396637	1.38639	0.165627	0.744351	TRUE
ADAM17	700.254	479.136	581.19	0.548694	0.274672	1.99764	0.045756	0.564324	TRUE
FHL1	231.255	158.19	191.912	0.547333	0.315859	1.73284	0.0831246	0.6543	TRUE
EIF2AK3	178.316	123.275	148.678	0.541075	0.260552	2.07665	0.0378341	0.526247	TRUE
FGF2	54.3281	37.6571	45.3514	0.540675	0.316989	1.70566	0.0880711	0.6543	TRUE
TLR4	203.084	141.143	169.731	0.536259	0.236472	2.26775	0.0233445	0.421341	TRUE
ADAM28	57.9154	40.3344	48.4487	0.526322	0.341699	1.54031	0.123485	0.705081	TRUE
CD44	6764.21	4711.08	5658.68	0.521999	0.347417	1.50251	0.132965	0.705081	TRUE
LLGL2	123.128	85.9314	103.099	0.519149	0.355206	1.46154	0.143867	0.714505	TRUE
HLA-DPB1	1529.29	1070.2	1282.09	0.515758	0.294006	1.75424	0.0793887	0.6543	TRUE
CD163	212.045	147.917	177.515	0.515702	0.364122	1.41629	0.156691	0.744351	TRUE
ITGAM	53.6907	37.6112	45.0325	0.510782	0.306	1.66922	0.0950734	0.66567	TRUE
DCC	17.7894	12.542	14.9639	0.509785	0.313905	1.62401	0.104374	0.66567	TRUE
RBPJ	462.282	325.44	388.598	0.506761	0.329417	1.53836	0.123961	0.705081	TRUE
GDF6	26.0835	18.2006	21.8388	0.499048	0.360254	1.38527	0.16597	0.744351	TRUE
LEFTY1	20.0272	14.178	16.8776	0.496705	0.292337	1.69909	0.0893031	0.6543	TRUE
PDGFA	167.461	119.299	141.528	0.494081	0.278362	1.77496	0.0759048	0.6543	TRUE
PFKFB1	18.0348	12.7099	15.1675	0.493665	0.542773	0.909525	0.363073	0.90387	TRUE
KLK3	26.2406	18.5177	22.0822	0.481976	0.284618	1.69341	0.0903773	0.655679	TRUE
CDH2	27.2628	19.6979	23.1894	0.481787	0.355862	1.35386	0.175781	0.763536	TRUE
PTPRC	97.484	70.4795	82.9431	0.47947	0.277025	1.73078	0.0834904	0.6543	TRUE
NR4A3	111.835	80.1769	94.7884	0.47792	0.476059	1.00391	0.315422	0.897954	TRUE
ANG	50.1228	36.6785	42.8836	0.477262	0.241571	1.97566	0.0481936	0.575214	TRUE
SNAI1	68.8312	49.7526	58.5581	0.470422	0.255654	1.84007	0.0657574	0.600747	TRUE
FSTL1	4055.28	2930.99	3449.9	0.46851	0.311645	1.50334	0.13275	0.705081	TRUE
TMEM30B	603.037	436.845	513.549	0.466907	0.335992	1.38964	0.164639	0.744351	TRUE
ASPN	336.949	243.903	286.848	0.465492	0.683305	0.681237	0.495722	0.920875	TRUE
NOS2	21.0604	15.67	18.1579	0.462461	0.382065	1.21043	0.226115	0.832464	TRUE
CGN	35.9313	26.5555	30.8828	0.462295	0.55554	0.832155	0.405322	0.920875	TRUE
CXCL10	258.465	187.677	220.349	0.461966	0.534264	0.864678	0.387215	0.918395	TRUE
STAB1	285.01	207.76	243.414	0.457004	0.311943	1.46502	0.142915	0.714505	TRUE
PLA2G2D	15.4225	11.4657	13.2919	0.454996	0.339093	1.3418	0.179661	0.763536	TRUE
APOE	1103.86	806.658	943.83	0.452232	0.470401	0.961375	0.336364	0.90387	TRUE
MMP12	268.108	195.97	229.265	0.451956	0.587534	0.769242	0.44175	0.920875	TRUE
SULF1	425.319	311.89	364.242	0.447041	0.408968	1.0931	0.274352	0.871066	TRUE
ACHE	32.6945	23.5344	27.7621	0.437092	0.272557	1.60367	0.108787	0.66567	TRUE
MTMR14	204.315	151.912	176.098	0.430838	0.228934	1.88193	0.0598453	0.600747	TRUE
KRT1	740.338	243.605	282.703	0.430657	0.906163	0.475253	0.634607	0.920875	TRUE
ZEB2	160.048	120.006	138.487	0.419494	0.263409	1.59256	0.11126	0.669368	TRUE
CCDC80	1304.37	980.028	1129.72	0.412158	0.437412	0.942263	0.346058	0.90387	TRUE
EVI2A	77.3635	59.2719	67.6219	0.41204	0.253323	1.62654	0.103836	0.66567	TRUE
TWIST1	277.785	208.968	240.73	0.409204	0.366076	1.11781	0.263648	0.871066	TRUE
PRSS22	193.211	145.715	167.636	0.408158	0.373588	1.09253	0.274599	0.871066	TRUE
ITGA5	451.846	340.614	391.952	0.407699	0.251312	1.62228	0.104744	0.66567	TRUE
ISL1	15.0546	10.9689	12.8546	0.407311	0.274313	1.48484	0.137587	0.705081	TRUE
CLDN4	511.556	386.392	444.16	0.405684	0.69629	0.582636	0.560138	0.920875	TRUE
PKN1	275.689	208.503	239.512	0.405481	0.237918	1.70429	0.0883268	0.6543	TRUE
GIMAP4	213.912	162.148	186.039	0.404494	0.256885	1.57461	0.115347	0.68836	TRUE
CAMK2A	21.8629	16.3832	18.9123	0.395309	0.310451	1.27334	0.202898	0.794416	TRUE
HAS1	33.2599	25.3729	29.0131	0.389141	0.441817	0.880775	0.37844	0.90387	TRUE
TGFB2	90.748	69.2027	79.1467	0.387153	0.35855	1.07977	0.280243	0.871342	TRUE
CYP1B1	84.984	64.8367	74.1355	0.385855	0.354626	1.08806	0.276567	0.871066	TRUE
TNXB	82.2998	63.4694	72.1603	0.381796	0.510992	0.747166	0.454963	0.920875	TRUE
PPL	227.168	174.42	198.766	0.379739	0.457897	0.829311	0.406928	0.920875	TRUE
ROCK1	852.024	655.503	746.205	0.379525	0.268719	1.41235	0.157848	0.744351	TRUE
TJP3	20.0687	15.8228	17.7824	0.3782	0.293926	1.28672	0.198192	0.790541	TRUE
KISS1	17.6809	13.6617	15.5167	0.375517	0.292869	1.2822	0.199772	0.790541	TRUE
COL4A2	1216.59	938.041	1066.6	0.375311	0.342396	1.09613	0.273021	0.871066	TRUE
RAF1	339.693	262.724	298.248	0.372154	0.296744	1.25412	0.209797	0.807999	TRUE
FGL2	123.203	95.3222	108.19	0.371013	0.284965	1.30196	0.192929	0.785111	TRUE
CCBE1	34.3817	39.9449	30.4733	0.363744	0.253503	1.43487	0.151325	0.736714	TRUE
SYK	193.31	150.652	170.34	0.361868	0.278684	1.29849	0.194119	0.785111	TRUE
GSN	1421.59	1106.78	1252.08	0.360684	0.307786	1.17187	0.241251	0.848652	TRUE
TIMP2	2721.43	2126.14	2400.89	0.356551	0.319699	1.11527	0.264735	0.871066	TRUE
JAM2	81.3657	63.4514	71.7195	0.353424	0.283066	1.24856	0.211827	0.807999	TRUE
VCAM1	121.479	95.5129	107.497	0.349781	0.328743	1.064	0.287331	0.88226	TRUE
ITGB2	197.732	154.946	174.693	0.349582	0.295387	1.18347	0.236622	0.845896	TRUE
HOXA5	27.148	21.5104	24.1124	0.347056	0.32057	1.08262	0.278977	0.871066	TRUE
PLA2G10	17.3196	14.0051	15.5349	0.341993	0.366217	0.933855	0.350379	0.90387	TRUE
PLXNC1	191.102	150.726	169.361	0.339258	0.233894	1.45048	0.146924	0.720026	TRUE
ECM2	83.8535	66.5319	74.5265	0.336497	0.338253	0.994808	0.319829	0.899647	TRUE
NME4	375.37	297.822	333.614	0.335499	0.405995	0.826363	0.408598	0.920875	TRUE
TNFSF10	923.612	732.197	820.543	0.334964	0.361659	0.926186	0.35435	0.90387	TRUE
CHP2	19.2002	15.3588	17.1317	0.33418	0.378514	0.882874	0.377304	0.90387	TRUE
TIMP4	24.2153	31.6134	21.5535	0.332459	0.303584	1.09511	0.273467	0.871066	TRUE
DPT	351.247	279.371	312.544	0.331559	0.422032	0.785626	0.432086	0.920875	TRUE
SPOCK3	15.3846	21.5281	13.5473	0.324765	0.323451	1.00406	0.315348	0.897954	TRUE
CRISPLD2	497.231	398.432	444.032	0.322978	0.271602	1.18916	0.234376	0.841932	TRUE
CYBB	590.197	472.865	527.018	0.32275	0.354722	0.909869	0.362892	0.90387	TRUE
PECAM1	378.768	303.27	338.115	0.319704	0.248839	1.28478	0.198868	0.790541	TRUE
FGF18	27.8802	22.877	25.1862	0.317614	0.355691	0.892949	0.371884	0.90387	TRUE
TPM2	1951.3	1570.95	1746.5	0.312622	0.40605	0.769909	0.441354	0.920875	TRUE
HOXA7	31.1094	25.5592	28.1208	0.312341	0.425978	0.733234	0.463416	0.920875	TRUE
MRC1	222.355	179.394	199.222	0.308652	0.321847	0.959002	0.337558	0.90387	TRUE
NRP1	903.06	730.463	810.123	0.305534	0.250729	1.21858	0.223003	0.832464	TRUE
CIB1	620.999	503.118	557.525	0.303495	0.277692	1.09292	0.274429	0.871066	TRUE
CD2AP	465.141	377.528	417.965	0.302729	0.261341	1.15837	0.246714	0.853598	TRUE
OLFML2B	336.824	273.344	302.643	0.30167	0.269388	1.11983	0.262785	0.871066	TRUE
INHBE	21.5989	17.9391	19.6283	0.299905	0.34065	0.88039	0.378648	0.90387	TRUE
ITGA7	59.0132	47.7905	52.9702	0.299597	0.322947	0.927697	0.353565	0.90387	TRUE
CXCR2	49.7533	40.6848	44.8702	0.298776	0.350648	0.852066	0.394177	0.920161	TRUE
MMP3	1284.87	1045.62	1156.04	0.297208	0.745212	0.398824	0.690023	0.920875	TRUE
PLEKHO1	642.402	524.29	578.803	0.296702	0.225528	1.31559	0.188313	0.7785	TRUE
SMAD9	39.3998	31.9089	35.3662	0.296017	0.252995	1.17005	0.241981	0.848652	TRUE
CTSK	1272.31	1038.31	1146.31	0.292707	0.393502	0.74385	0.456967	0.920875	TRUE
FUT3	45.387	37.2314	40.9955	0.291541	0.328944	0.886293	0.37546	0.90387	TRUE
C3AR1	107.057	87.7184	96.6439	0.291084	0.208766	1.39431	0.163225	0.744351	TRUE
ABI3BP	270.799	221.539	244.275	0.289473	0.461742	0.626914	0.530716	0.920875	TRUE
SLIT2	47.5402	38.7377	42.8004	0.287823	0.355949	0.808606	0.418742	0.920875	TRUE
CLEC3B	56.7271	46.4989	51.2196	0.285861	0.351946	0.81223	0.41666	0.920875	TRUE
NR4A1	320.25	262.561	289.186	0.285458	0.64484	0.442681	0.657997	0.920875	TRUE
C1S	670.815	551.043	606.323	0.283443	0.35825	0.791186	0.428835	0.920875	TRUE
IL1A	182.822	150.808	165.583	0.277645	0.677486	0.409816	0.681941	0.920875	TRUE
HKDC1	15.4033	13.1707	14.2011	0.275037	0.287548	0.956491	0.338824	0.90387	TRUE
PCOLCE	649.857	537.653	589.44	0.272984	0.39456	0.69187	0.489019	0.920875	TRUE
PTRF	185.944	153.745	168.606	0.268977	0.319576	0.841666	0.399975	0.920875	TRUE
VEGFC	250.72	208.34	227.9	0.267152	0.47964	0.556985	0.577538	0.920875	TRUE
CHRNA7	33.3088	28.1698	30.5416	0.254553	0.246105	1.03432	0.300985	0.897954	TRUE
SERPINF1	838.716	703.217	765.755	0.254122	0.343966	0.738801	0.460028	0.920875	TRUE
DICER1	442.678	371.435	404.316	0.253132	0.258893	0.977748	0.328199	0.90387	TRUE
CNN1	21.8839	18.6828	20.1602	0.251614	0.431627	0.582944	0.559931	0.920875	TRUE
CDH11	355.117	298.418	324.587	0.249763	0.388767	0.642451	0.520581	0.920875	TRUE
ENPP2	148.414	125.164	135.895	0.24781	0.274616	0.902386	0.366852	0.90387	TRUE
FST	236.2	198.783	216.053	0.246642	0.43651	0.565032	0.572052	0.920875	TRUE
SERPING1	916.672	773.842	839.764	0.244545	0.304324	0.803568	0.421647	0.920875	TRUE
MMP2	1424.07	1202.1	1304.55	0.244155	0.390937	0.624538	0.532274	0.920875	TRUE
CXCL8	955.7	810.376	877.449	0.238033	0.747268	0.318538	0.750077	0.94169	TRUE
SPP1	649.18	551.461	596.562	0.235028	0.545112	0.431155	0.666355	0.920875	TRUE
CTNND1	1007.27	856.647	926.164	0.234357	0.230955	1.01473	0.310234	0.897954	TRUE
BGN	2887.92	2455.83	2655.26	0.234291	0.382473	0.612569	0.540161	0.920875	TRUE
KIAA1462	135.475	116.231	125.113	0.233378	0.218053	1.07028	0.284492	0.877185	TRUE
PIK3CG	97.4012	83.1146	89.7084	0.233097	0.331491	0.703178	0.481945	0.920875	TRUE
TBXA2R	30.805	26.7537	28.6235	0.23251	0.26961	0.862395	0.38847	0.918428	TRUE
TSPAN1	48.8054	41.6137	44.9329	0.231985	0.473469	0.489968	0.624157	0.920875	TRUE
LY96	137.894	118.165	127.271	0.231324	0.242294	0.954726	0.339716	0.90387	TRUE
NID2	315.137	268.263	289.897	0.231199	0.316126	0.73135	0.464566	0.920875	TRUE
NOTCH1	186.107	158.719	171.36	0.230532	0.28661	0.804338	0.421202	0.920875	TRUE
CD82	401.292	343.053	369.933	0.229413	0.370013	0.620012	0.53525	0.920875	TRUE
TGFB1	1638.27	1398.71	1509.28	0.228224	0.291219	0.783687	0.433224	0.920875	TRUE
PLXND1	307.955	262.005	283.212	0.227959	0.216334	1.05373	0.292004	0.889552	TRUE
SFRP2	1639.51	1402.49	1511.88	0.225265	0.584798	0.385201	0.700088	0.920875	TRUE
ITGA11	131.954	210.698	121.632	0.223459	0.453444	0.492804	0.622151	0.920875	TRUE
SLC37A1	30.626	25.9064	28.0847	0.223427	0.221598	1.00825	0.313334	0.897954	TRUE
FERMT2	168.851	144.677	155.834	0.222237	0.289873	0.766671	0.443277	0.920875	TRUE
PRELP	25.7639	22.2099	23.8502	0.218596	0.334472	0.653556	0.513398	0.920875	TRUE
SSTR2	31.5566	27.4477	29.3441	0.215862	0.275539	0.783417	0.433382	0.920875	TRUE
CASP8	209.726	181.268	194.403	0.215537	0.280648	0.767997	0.442489	0.920875	TRUE
POSTN	2433.06	2097.95	2252.61	0.213794	0.530281	0.403172	0.686822	0.920875	TRUE
PIK3CA	214.193	185.38	198.678	0.213559	0.238675	0.894768	0.370911	0.90387	TRUE
AKT3	195.307	168.369	180.802	0.212657	0.220268	0.965447	0.334321	0.90387	TRUE
HOXB13	17.547	15.1699	16.267	0.210237	0.416152	0.505191	0.613424	0.920875	TRUE
SAMSN1	121.932	105.989	113.347	0.207652	0.25275	0.821569	0.411322	0.920875	TRUE
CXCR3	52.0865	46.4085	49.0291	0.205112	0.311092	0.659331	0.509683	0.920875	TRUE
HIPK1	281.072	244.021	261.121	0.203737	0.23704	0.859504	0.390062	0.919255	TRUE
ISLR	567.096	492.744	527.06	0.203392	0.37045	0.54904	0.582978	0.920875	TRUE
TCF3	193.372	168.274	179.857	0.202899	0.293284	0.691819	0.489051	0.920875	TRUE
NAP1L3	21.0694	18.11	19.4759	0.202609	0.293168	0.691103	0.489501	0.920875	TRUE
PTK2	299.869	260.943	278.909	0.202227	0.361163	0.559934	0.575525	0.920875	TRUE
ALB	18.0773	15.8744	16.8911	0.199233	0.339707	0.586484	0.557551	0.920875	TRUE
LAMC1	697.017	607.136	648.62	0.198697	0.339601	0.58509	0.558487	0.920875	TRUE
CCR2	50.1533	44.0802	46.8832	0.196258	0.312118	0.628795	0.529483	0.920875	TRUE
RAB25	245.121	214.339	228.546	0.195715	0.4536	0.43147	0.666127	0.920875	TRUE
ZFYVE16	164.833	143.518	153.355	0.193011	0.192834	1.00091	0.316868	0.897954	TRUE
CREBBP	255.771	223.879	238.598	0.191482	0.259336	0.738356	0.460298	0.920875	TRUE
RAC2	531.349	466.6	496.484	0.190502	0.404472	0.47099	0.637648	0.920875	TRUE
TNFRSF12A	361.489	317.494	337.799	0.190247	0.303613	0.62661	0.530915	0.920875	TRUE
IGF1	85.4809	75.5064	80.11	0.189928	0.40316	0.471098	0.637571	0.920875	TRUE
MRPS5	206.601	181.395	193.028	0.187752	0.337313	0.556611	0.577793	0.920875	TRUE
PROM1	49.5809	15.3011	16.1977	0.187724	0.341679	0.549418	0.582719	0.920875	TRUE
CD46	615.919	541.089	575.626	0.186189	0.242879	0.766591	0.443325	0.920875	TRUE
CTSL	208.597	183.218	194.931	0.184683	0.294131	0.627895	0.530073	0.920875	TRUE
VASH1	77.6942	68.1692	72.5654	0.184539	0.245292	0.752324	0.451856	0.920875	TRUE
FGF9	17.4646	15.4784	16.3951	0.180773	0.280292	0.644946	0.518962	0.920875	TRUE
ARHGAP32	192.288	169.945	180.257	0.178515	0.277671	0.642901	0.520288	0.920875	TRUE
EPHB1	22.4765	20.0329	21.1607	0.176429	0.271633	0.649511	0.516008	0.920875	TRUE
NDRG1	4133.65	3668.79	3883.34	0.17214	0.397689	0.432851	0.665123	0.920875	TRUE
PRKCB	81.5302	73.4095	77.1575	0.170617	0.402842	0.423533	0.671906	0.920875	TRUE
BMPER	20.1752	17.8364	18.9158	0.168611	0.252983	0.666492	0.505097	0.920875	TRUE
GREM1	466.082	414.717	438.424	0.168476	0.367239	0.458762	0.646405	0.920875	TRUE
VHL	699.564	623.389	658.547	0.168135	0.291477	0.576838	0.564049	0.920875	TRUE
TMEM100	19.2164	17.4499	18.2652	0.165665	0.311586	0.531683	0.594946	0.920875	TRUE
ERBB2IP	797.257	711.409	751.031	0.164153	0.252457	0.650224	0.515548	0.920875	TRUE
EPAS1	676.267	604.292	637.511	0.163731	0.331895	0.493322	0.621785	0.920875	TRUE
CCL11	37.3832	33.5771	35.3337	0.163398	0.43444	0.376112	0.706833	0.920875	TRUE
FBLN1	771.472	688.584	726.84	0.16335	0.438676	0.372371	0.709617	0.922876	TRUE
GDF15	33.7486	29.9239	31.6891	0.163093	0.418332	0.389865	0.696636	0.920875	TRUE
CST7	91.8473	83.3852	87.2908	0.161932	0.346924	0.466767	0.640667	0.920875	TRUE
HK3	25.6564	23.5127	24.5021	0.159686	0.323135	0.494179	0.621179	0.920875	TRUE
LHFP	212.509	189.981	200.378	0.158629	0.237056	0.669166	0.50339	0.920875	TRUE
RUNX1	368.15	329.644	347.416	0.157934	0.224017	0.705006	0.480806	0.920875	TRUE
CALD1	2063.45	1852.23	1949.72	0.15587	0.354437	0.439769	0.660105	0.920875	TRUE
TDGF1	24.4726	22.0511	23.1687	0.155618	0.324304	0.479851	0.631333	0.920875	TRUE
OVOL2	126.136	113.621	119.397	0.15345	0.328234	0.467503	0.64014	0.920875	TRUE
ZCCHC24	151.238	136.145	143.111	0.149631	0.28396	0.526944	0.598233	0.920875	TRUE
QKI	915.448	825.846	867.201	0.148833	0.248388	0.599193	0.549044	0.920875	TRUE
TEK	31.7411	28.3777	29.9301	0.148445	0.214405	0.692356	0.488714	0.920875	TRUE
MMP14	974.884	879.662	923.611	0.147963	0.387523	0.381818	0.702597	0.920875	TRUE
FGFR1	255.33	230.64	242.035	0.147211	0.334341	0.440304	0.659717	0.920875	TRUE
LAMA4	557.374	504.165	528.723	0.144424	0.295931	0.488034	0.625526	0.920875	TRUE
BCAS1	15.2411	14.0861	14.6192	0.144121	0.275348	0.523414	0.600686	0.920875	TRUE
SLC44A4	22.8695	11.9356	12.2674	0.14322	0.34793	0.411635	0.680607	0.920875	TRUE
PROK2	29.8482	27.3607	28.5087	0.142686	0.360717	0.395561	0.692429	0.920875	TRUE
CEACAM6	51.4274	46.6559	48.8581	0.142347	0.343979	0.413825	0.679002	0.920875	TRUE
PIK3R6	22.1923	20.0411	21.0339	0.141882	0.282716	0.501854	0.61577	0.920875	TRUE
WIPF1	316.046	287.249	300.54	0.140135	0.262389	0.534074	0.593291	0.920875	TRUE
SMURF2	254.188	230.719	241.551	0.139532	0.252285	0.553073	0.580214	0.920875	TRUE
IL10RA	139.942	126.945	132.944	0.13872	0.302684	0.4583	0.646737	0.920875	TRUE
TIE1	107.259	97.6427	102.081	0.137349	0.238955	0.574793	0.565431	0.920875	TRUE
ADAMTS8	18.1812	16.9922	17.5409	0.137268	0.364397	0.376699	0.706397	0.920875	TRUE
GATA4	17.5877	15.8127	16.632	0.135075	0.377888	0.357448	0.720757	0.925151	TRUE
RNH1	606.003	552.92	577.42	0.130557	0.202754	0.643916	0.51963	0.920875	TRUE
TAL1	57.8887	53.9192	55.7513	0.130101	0.421184	0.308893	0.757403	0.942237	TRUE
MYC	941.745	859.84	897.643	0.129397	0.236923	0.546155	0.58496	0.920875	TRUE
TLK2	285.73	261.862	272.878	0.129279	0.209374	0.617454	0.536935	0.920875	TRUE
CNOT10	109.497	99.5125	104.121	0.128089	0.224541	0.570446	0.568375	0.920875	TRUE
TRIM39	108.072	99.1087	103.246	0.127531	0.213013	0.5987	0.549373	0.920875	TRUE
IRF6	1029.04	942.376	982.375	0.127268	0.287817	0.442185	0.658355	0.920875	TRUE
FCF1	1294.71	1186.49	1236.44	0.126612	0.278659	0.454361	0.649569	0.920875	TRUE
RAC1	2318.64	2124.52	2214.11	0.126521	0.400381	0.316	0.752002	0.94169	TRUE
FAM174B	32.6959	30.7471	31.6465	0.124638	0.232271	0.536606	0.59154	0.920875	TRUE
TNS1	314.501	288.341	300.415	0.124467	0.226394	0.549782	0.582469	0.920875	TRUE
KCNJ8	62.5177	57.3202	59.7191	0.123579	0.209337	0.590338	0.554964	0.920875	TRUE
SMOC1	20.2255	31.6082	19.4688	0.12298	0.293585	0.418889	0.675298	0.920875	TRUE
LAMA1	32.1002	29.3455	30.6169	0.122713	0.320737	0.382598	0.702018	0.920875	TRUE
COL3A1	25796.2	23724.5	24680.7	0.120772	0.473072	0.255294	0.798496	0.959624	TRUE
PKNOX1	53.6237	49.691	51.5061	0.117594	0.292709	0.401745	0.687872	0.920875	TRUE
SEMA3E	15.5514	14.6828	15.0837	0.116947	0.299789	0.390098	0.696464	0.920875	TRUE
CXCL11	132.439	122.729	127.211	0.113315	0.570215	0.198723	0.84248	0.963048	TRUE
VIM	6008.28	5569.77	5772.16	0.109356	0.313884	0.348396	0.727543	0.929848	TRUE
BTG1	1170.08	1085.61	1124.59	0.108957	0.288205	0.378052	0.705392	0.920875	TRUE
SDC4	2558.43	2373.19	2458.69	0.108671	0.439617	0.247196	0.804757	0.959624	TRUE
THBS1	855.915	794.747	822.978	0.106603	0.457893	0.232813	0.815907	0.95989	TRUE
FMOD	759.942	706.617	731.229	0.105013	0.293288	0.358055	0.720302	0.925151	TRUE
ZFPM2	15.9547	14.9243	15.3998	0.104577	0.291882	0.358285	0.72013	0.925151	TRUE
SET	1199.87	1116.88	1155.18	0.104226	0.369179	0.282318	0.777699	0.951236	TRUE
LIFR	68.3336	63.5831	65.7757	0.103581	0.320615	0.323069	0.746643	0.941254	TRUE
HGF	27.3668	25.0158	26.1009	0.103414	0.263019	0.393179	0.694187	0.920875	TRUE
RRAS	154.584	144.552	149.182	0.0995424	0.234131	0.425156	0.670723	0.920875	TRUE
TYMP	1168.82	1091.36	1127.11	0.0985524	0.329957	0.298683	0.765182	0.948467	TRUE
PTPRM	119.201	110.714	114.631	0.097396	0.299234	0.325484	0.744815	0.940778	TRUE
ANPEP	161.267	150.76	155.609	0.096277	0.315678	0.304985	0.760378	0.944093	TRUE
ENO3	30.4997	29.0361	29.7116	0.0945814	0.264127	0.35809	0.720276	0.925151	TRUE
CRIP2	767.311	719.182	741.395	0.0938953	0.336483	0.279049	0.780207	0.951796	TRUE
SIRT1	87.6048	82.0931	84.637	0.0936408	0.238997	0.391808	0.6952	0.920875	TRUE
VCAN	274.989	258.057	265.872	0.0909079	0.371625	0.244623	0.806749	0.959624	TRUE
BAD	240.368	226.779	233.051	0.0888552	0.30976	0.286852	0.774226	0.950324	TRUE
SHB	76.3636	72.0625	74.0476	0.088205	0.337308	0.261497	0.79371	0.959624	TRUE
MISP	54.092	50.8286	52.3348	0.084777	0.344254	0.246263	0.805479	0.959624	TRUE
SH2B3	189.466	179.447	184.071	0.0845785	0.192846	0.438582	0.660965	0.920875	TRUE
PTEN	893.667	843.725	866.775	0.0842771	0.257859	0.326834	0.743793	0.940778	TRUE
HOXB3	90.6003	85.3468	87.7715	0.0833542	0.317176	0.262801	0.792704	0.959624	TRUE
ROCK2	580.482	551.127	564.675	0.07505	0.261824	0.286644	0.774385	0.950324	TRUE
FBLN5	222.766	211.668	216.79	0.0742595	0.30346	0.24471	0.806681	0.959624	TRUE
RPS6KB1	424.111	403.749	413.147	0.0722014	0.284181	0.254068	0.799443	0.959624	TRUE
RUNX1T1	58.1115	54.8721	56.3672	0.0699181	0.314287	0.222466	0.823951	0.961186	TRUE
EVPL	370.088	352.591	360.667	0.0699106	0.403321	0.173337	0.862386	0.966881	TRUE
AHNAK	2578.41	2457.02	2513.04	0.0697308	0.25414	0.274379	0.783793	0.953959	TRUE
MFAP4	278.84	265.482	271.647	0.0693098	0.547168	0.12667	0.899202	0.983271	TRUE
COL4A1	1537.04	1465.39	1498.46	0.0689299	0.348744	0.197652	0.843317	0.963048	TRUE
IL1RN	229.148	219.178	223.78	0.066706	0.476569	0.139971	0.888683	0.980067	TRUE
F11R	963.512	920.982	940.611	0.0658513	0.387234	0.170056	0.864966	0.966881	TRUE
RBM47	82.5619	78.4084	80.3254	0.0657904	0.321101	0.20489	0.837658	0.962526	TRUE
EGLN2	349.018	333.901	340.878	0.064051	0.147459	0.434364	0.664024	0.920875	TRUE
IGFBP7	1745.27	1669.94	1704.71	0.0634845	0.345367	0.183817	0.854157	0.966477	TRUE
BNC2	35.9087	34.3056	35.0455	0.0612959	0.350258	0.175002	0.861078	0.966881	TRUE
IFNG	22.4252	22.7117	22.5795	0.0604055	0.437358	0.138114	0.89015	0.980225	TRUE
PTPRB	31.2572	30.1569	30.6647	0.0601457	0.238861	0.251802	0.801194	0.959624	TRUE
EGLN3	280.225	269.367	274.378	0.0570759	0.46663	0.122315	0.902649	0.983271	TRUE
TNFSF12	221.065	213.983	217.251	0.0566144	0.266393	0.212522	0.8317	0.961186	TRUE
WWTR1	368.284	354.54	360.883	0.052555	0.277923	0.189099	0.850015	0.966477	TRUE
DDR2	147.113	141.551	144.118	0.0510011	0.310763	0.164116	0.86964	0.970639	TRUE
BMPR2	352.142	340.703	345.983	0.0490392	0.207826	0.235962	0.813462	0.959657	TRUE
SLC12A6	116.007	112.531	114.135	0.0481665	0.327971	0.146862	0.883241	0.97552	TRUE
COL1A1	42676.8	41276.1	41922.6	0.048138	0.495421	0.0971659	0.922595	0.984419	TRUE
PMP22	401.97	389.77	395.401	0.0473754	0.244562	0.193715	0.846399	0.965077	TRUE
ILK	190.502	184.006	187.004	0.0459145	0.208089	0.220649	0.825366	0.961186	TRUE
DCN	2044.58	1984.81	2012.4	0.0427166	0.407924	0.104717	0.9166	0.984419	TRUE
AEBP1	1686.61	1637.67	1660.26	0.0421906	0.425027	0.0992657	0.920927	0.984419	TRUE
RELN	24.0504	23.6843	23.8533	0.0419946	0.278529	0.150773	0.880155	0.97552	TRUE
VAMP8	324.493	315.477	319.638	0.04187	0.235862	0.177519	0.859101	0.966881	TRUE
STAT3	2689.32	2615.95	2649.81	0.0407969	0.275055	0.148323	0.882088	0.97552	TRUE
SPHK2	140.802	138.679	139.659	0.0375899	0.237232	0.158452	0.8741	0.974148	TRUE
ID4	234.92	229.225	231.854	0.0365809	0.446497	0.0819286	0.934704	0.984419	TRUE
SPINK5	367.719	358.583	362.799	0.0365494	0.676029	0.0540649	0.956883	0.986286	TRUE
BAI3	25.4698	24.9757	25.2037	0.03448	0.265248	0.129992	0.896573	0.98291	TRUE
SPDEF	23.8597	23.7452	23.7981	0.0334742	0.304187	0.110045	0.912374	0.983271	TRUE
AKT2	511.121	499.199	504.702	0.0327775	0.143245	0.228821	0.819008	0.960485	TRUE
DAG1	150.244	146.524	148.241	0.0321438	0.259706	0.12377	0.901497	0.983271	TRUE
ANXA2P2	12064	11798.4	11921	0.032138	0.352819	0.0910892	0.927422	0.984419	TRUE
JAG1	724.385	708.107	715.62	0.0319431	0.289611	0.110297	0.912174	0.983271	TRUE
ADAM8	53.0864	52.1653	52.5904	0.0317976	0.317843	0.100042	0.920311	0.984419	TRUE
MMRN2	124.428	121.71	122.964	0.0313889	0.238487	0.131617	0.895288	0.98291	TRUE
COL5A1	4586.88	4499.74	4539.96	0.0276703	0.392219	0.070548	0.943757	0.985784	TRUE
ZKSCAN5	34.6512	34.1758	34.3952	0.0271599	0.308303	0.0880948	0.929801	0.984419	TRUE
COL6A3	2480.1	2433.33	2454.91	0.0271212	0.3607	0.0751904	0.940063	0.985335	TRUE
PIK3R1	316.779	311.391	313.878	0.0271195	0.329609	0.0822779	0.934426	0.984419	TRUE
ITGA9	48.4899	48.3741	48.4275	0.0269637	0.246362	0.109448	0.912848	0.983271	TRUE
DLC1	107.26	105.958	106.559	0.0267755	0.275813	0.0970784	0.922664	0.984419	TRUE
GIMAP6	80.7155	80.7402	80.7288	0.0256013	0.291979	0.0876821	0.930129	0.984419	TRUE
CCR3	15.3717	14.6887	15.0039	0.0252943	0.248636	0.101732	0.918969	0.984419	TRUE
ZNF143	94.1125	92.8794	93.4485	0.023953	0.2018	0.118697	0.905516	0.983271	TRUE
HIF1A	2090.85	2059.47	2073.95	0.0218327	0.314858	0.0693414	0.944718	0.985784	TRUE
PXDN	324.46	320.636	322.401	0.0168713	0.29794	0.0566264	0.954843	0.986286	TRUE
DNAJC14	95.8747	95.8842	95.8798	0.0163582	0.240416	0.0680413	0.945753	0.985784	TRUE
EGFL7	262.085	260.062	260.996	0.0156446	0.323102	0.0484199	0.961382	0.986286	TRUE
CYB561	428.284	425.072	426.555	0.0151855	0.285691	0.0531536	0.95761	0.986286	TRUE
S1PR1	64.8125	64.8234	64.8184	0.0147363	0.192626	0.0765021	0.93902	0.985335	TRUE
ANGPTL4	90.6042	89.6299	90.0796	0.0139411	0.441146	0.0316021	0.974789	0.990857	TRUE
ITGB3	71.9303	72.2949	72.1266	0.011549	0.244304	0.0472731	0.962296	0.986286	TRUE
SLPI	2558.08	2542.33	2549.6	0.00902882	0.896	0.0100768	0.99196	0.993302	TRUE
CD36	210.424	209.459	209.904	0.00662155	0.455898	0.0145242	0.988412	0.993302	TRUE
TMC6	195.137	194.763	194.936	0.0063599	0.200372	0.0317405	0.974679	0.990857	TRUE
TCEB1	1797.86	1797.74	1797.79	0.000454756	0.349781	0.00130012	0.998963	0.998963	TRUE
ACVR1	327.915	328.769	328.375	-0.00291514	0.258357	-0.0112834	0.990997	0.993302	FALSE
CSF2RB	35.0939	34.3389	34.6874	-0.00304601	0.260599	-0.0116885	0.990674	0.993302	FALSE
IGFBP4	2209.41	2216.13	2213.03	-0.00431214	0.287374	-0.0150053	0.988028	0.993302	FALSE
RB1	205.978	206.79	206.415	-0.00570387	0.307427	-0.0185536	0.985197	0.993302	FALSE
NOL7	234.65	235.65	235.188	-0.00683534	0.302255	-0.0226145	0.981958	0.992898	FALSE
CXCL13	221.435	222.799	222.169	-0.00764564	0.490448	-0.0155891	0.987562	0.993302	FALSE
DENR	610.349	614.308	612.48	-0.00858276	0.38391	-0.0223562	0.982164	0.992898	FALSE
ITGB1	3435.75	3458.72	3448.12	-0.00956205	0.392264	-0.0243766	0.980552	0.992898	FALSE
CDH1	748.239	753.622	751.138	-0.0104294	0.32838	-0.0317602	0.974663	0.990857	FALSE
TF	29.1177	87.8929	29.0665	-0.0105493	0.286415	-0.0368323	0.970619	0.990857	FALSE
FAP	217.852	219.326	218.646	-0.0109936	0.409346	-0.0268565	0.978574	0.992898	FALSE
VEZF1	166.366	167.88	167.181	-0.0122046	0.216889	-0.0562713	0.955126	0.986286	FALSE
AGR2	45.2228	27.533	27.2484	-0.0147633	0.365399	-0.0404033	0.967772	0.990527	FALSE
AKAP12	105.529	106.671	106.144	-0.0156257	0.465832	-0.0335436	0.973241	0.990857	FALSE
PLXDC1	111.249	112.268	111.798	-0.0170584	0.348709	-0.0489187	0.960984	0.986286	FALSE
STAT1	1340.4	1356.86	1349.26	-0.0176641	0.295473	-0.0597825	0.952329	0.986286	FALSE
LUM	2841.15	2878.17	2861.08	-0.018712	0.387308	-0.048313	0.961467	0.986286	FALSE
BAG2	150.98	153.039	152.088	-0.0187975	0.340813	-0.0551548	0.956015	0.986286	FALSE
PRPF38A	278.662	282.959	280.976	-0.0212249	0.254347	-0.0834485	0.933495	0.984419	FALSE
FOXC2	28.1503	28.5379	28.359	-0.0222555	0.363747	-0.0611839	0.951213	0.986286	FALSE
AKAP2	314.251	319.468	317.06	-0.0224899	0.330944	-0.0679569	0.94582	0.985784	FALSE
TXNIP	2649.16	2692.86	2672.69	-0.0235203	0.437752	-0.0537297	0.957151	0.986286	FALSE
SPINT1	376.885	383.259	380.317	-0.023663	0.291032	-0.081307	0.935198	0.984419	FALSE
SRPX2	78.5063	79.3308	78.9502	-0.023746	0.279994	-0.0848089	0.932413	0.984419	FALSE
ECSCR	57.2582	58.0798	57.7006	-0.0271831	0.245595	-0.110683	0.911868	0.983271	FALSE
MAPKAPK3	93.9254	95.8772	94.9764	-0.0275103	0.224133	-0.122741	0.902312	0.983271	FALSE
VWA2	33.4456	34.1717	33.8366	-0.0322313	0.415459	-0.0775801	0.938162	0.985335	FALSE
CDKN1A	1542.52	1579.72	1562.55	-0.0337497	0.376829	-0.0895624	0.928635	0.984419	FALSE
PGK1	3193.81	3271.24	3235.5	-0.0347886	0.204072	-0.170472	0.864639	0.966881	FALSE
JAM3	142.702	145.976	144.465	-0.0356603	0.319372	-0.111657	0.911095	0.983271	FALSE
EPS8L1	204.183	209.678	207.142	-0.0360844	0.443446	-0.0813727	0.935146	0.984419	FALSE
BICC1	53.7211	55.055	54.4393	-0.038427	0.335703	-0.114467	0.908868	0.983271	FALSE
CAMK2D	495.801	510.991	503.98	-0.0406111	0.205084	-0.198022	0.843028	0.963048	FALSE
EDC3	190.639	196.533	193.813	-0.0428686	0.199186	-0.215219	0.829596	0.961186	FALSE
MYCL	43.0427	44.2976	43.7184	-0.0434181	0.327314	-0.13265	0.89447	0.98291	FALSE
NFAT5	111.146	114.287	112.837	-0.043977	0.208942	-0.210474	0.833297	0.961186	FALSE
FOXO4	154.927	160.488	157.922	-0.0455376	0.304755	-0.149423	0.88122	0.97552	FALSE
TNFRSF1A	688.953	710.947	700.796	-0.0459114	0.164931	-0.278368	0.78073	0.951796	FALSE
IL15	88.1023	91.8038	90.0954	-0.047798	0.312535	-0.152936	0.878448	0.97552	FALSE
FLI1	82.6022	85.3725	84.0939	-0.050077	0.268195	-0.186718	0.851882	0.966477	FALSE
CEP170	233.891	242.223	238.377	-0.0508717	0.244521	-0.208046	0.835193	0.961186	FALSE
ITGB7	33.2302	34.1261	33.7126	-0.0528142	0.298959	-0.17666	0.859775	0.966881	FALSE
ITGA8	19.1922	19.3292	19.2659	-0.0542145	0.463488	-0.116971	0.906883	0.983271	FALSE
ACVRL1	94.4197	97.6771	96.1737	-0.0550374	0.19004	-0.28961	0.772115	0.950324	FALSE
DENND5A	200.081	209.202	204.992	-0.0565217	0.23409	-0.241454	0.809204	0.959632	FALSE
BMPR1A	286.381	298.312	292.806	-0.0576133	0.174811	-0.329575	0.741721	0.940778	FALSE
MMP24	15.5363	16.2591	15.9255	-0.0577462	0.270506	-0.213475	0.830957	0.961186	FALSE
VEGFA	348.119	363.208	356.244	-0.0606538	0.335713	-0.180672	0.856625	0.966881	FALSE
CTNNB1	1290.02	1345.53	1319.91	-0.0613072	0.29306	-0.209197	0.834294	0.961186	FALSE
MEOX2	37.8115	38.8784	38.386	-0.0631112	0.278192	-0.226862	0.820531	0.960748	FALSE
MED23	99.6601	103.889	101.937	-0.0639629	0.223034	-0.286785	0.774277	0.950324	FALSE
TGFBR2	591.907	622.215	608.226	-0.0726292	0.205323	-0.353731	0.72354	0.926332	FALSE
EDN1	129.323	135.709	132.762	-0.0733644	0.334717	-0.219184	0.826507	0.961186	FALSE
TPSD1	18.5502	19.8613	19.2562	-0.0738774	0.311541	-0.237135	0.812552	0.959657	FALSE
PDGFRB	403.479	424.531	414.815	-0.0747325	0.352508	-0.212002	0.832105	0.961186	FALSE
ESRP1	921.267	970.133	947.58	-0.0748103	0.29681	-0.252048	0.801004	0.959624	FALSE
ACTG2	74.0965	36.4117	35.5494	-0.0781918	0.350057	-0.223369	0.823249	0.961186	FALSE
SH2D3A	111.079	116.682	114.096	-0.0792527	0.222225	-0.356632	0.721367	0.925151	FALSE
TOM1L1	102.896	108.969	106.166	-0.0820191	0.41477	-0.197746	0.843244	0.963048	FALSE
RAMP2	89.3617	94.5741	92.1684	-0.0821166	0.259946	-0.315898	0.75208	0.94169	FALSE
VEGFB	398.331	423.208	411.726	-0.0851283	0.236631	-0.359751	0.719033	0.925151	FALSE
ROBO4	57.7049	61.1167	59.542	-0.0871344	0.211118	-0.412728	0.679806	0.920875	FALSE
CHAD	34.6162	36.9956	35.8974	-0.0881693	0.477171	-0.184775	0.853405	0.966477	FALSE
MAP3K7	244.311	259.772	252.636	-0.0893556	0.218034	-0.409825	0.681934	0.920875	FALSE
SCNN1A	110.102	117.471	114.07	-0.0898605	0.601124	-0.149487	0.881169	0.97552	FALSE
DHX16	157.453	167.947	163.103	-0.0907733	0.172653	-0.525754	0.599059	0.920875	FALSE
GPX1	651.96	693.705	674.438	-0.0912026	0.2109	-0.432445	0.665418	0.920875	FALSE
AAMP	365.451	389.621	378.466	-0.0954439	0.233154	-0.40936	0.682276	0.920875	FALSE
ALDOA	7651.66	8195.41	7944.45	-0.0989691	0.320681	-0.308622	0.757609	0.942237	FALSE
ADM2	17.1391	18.7209	17.9908	-0.0997023	0.314155	-0.317367	0.750965	0.94169	FALSE
CHP1	546.839	586.694	568.3	-0.100471	0.299746	-0.335187	0.737484	0.940778	FALSE
MED1	250.062	268.333	259.9	-0.101407	0.254658	-0.398211	0.690475	0.920875	FALSE
NOS3	42.0559	45.0258	43.6551	-0.105449	0.218966	-0.481577	0.630106	0.920875	FALSE
KDR	58.9175	63.2205	61.2345	-0.105958	0.221549	-0.47826	0.632465	0.920875	FALSE
SRC	262.854	282.348	273.351	-0.106368	0.219458	-0.484688	0.627898	0.920875	FALSE
ITM2A	69.4652	74.749	72.3103	-0.10749	0.412377	-0.260659	0.794355	0.959624	FALSE
APC	125.881	135.933	131.294	-0.107969	0.218962	-0.493093	0.621947	0.920875	FALSE
ADAM15	943.204	1016.74	982.802	-0.108543	0.32766	-0.331268	0.740442	0.940778	FALSE
SPARC	8859.81	9555.43	9234.38	-0.109057	0.476375	-0.228931	0.818923	0.960485	FALSE
EP300	270.854	291.19	281.804	-0.109768	0.200938	-0.546275	0.584877	0.920875	FALSE
MYO5C	93.7312	47.1066	45.3996	-0.111951	0.29029	-0.385652	0.699755	0.920875	FALSE
GALNT7	96.858	104.606	101.03	-0.112186	0.341786	-0.328234	0.742734	0.940778	FALSE
NF2	178.612	192.464	186.071	-0.112369	0.228296	-0.492206	0.622574	0.920875	FALSE
TNN	17.0579	17.7965	17.4556	-0.113085	0.25341	-0.446253	0.655415	0.920875	FALSE
PPP1R16B	43.4281	47.4131	45.5739	-0.11404	0.308079	-0.370165	0.711259	0.923389	FALSE
AP1M2	117.808	127.163	122.846	-0.114059	0.280942	-0.405988	0.684751	0.920875	FALSE
SPARCL1	259.086	280.441	270.585	-0.114946	0.371496	-0.309413	0.757007	0.942237	FALSE
TNF	83.4228	91.4179	87.7279	-0.116064	0.460677	-0.251943	0.801085	0.959624	FALSE
THY1	406.407	440.762	424.906	-0.117121	0.481711	-0.243136	0.8079	0.959624	FALSE
HIPK2	325.425	353.509	340.547	-0.118408	0.324212	-0.365217	0.71495	0.925151	FALSE
FLT4	41.725	45.7145	43.8732	-0.118702	0.294332	-0.403294	0.686732	0.920875	FALSE
NDNF	24.7231	26.5824	25.7243	-0.119502	0.409811	-0.291603	0.77059	0.950324	FALSE
SKP1	2275.4	2474.44	2382.58	-0.121024	0.251958	-0.480334	0.63099	0.920875	FALSE
GJA5	31.1574	33.9463	32.6591	-0.121128	0.257094	-0.471142	0.637539	0.920875	FALSE
SETD2	323.23	351.016	338.191	-0.121236	0.216364	-0.560334	0.575252	0.920875	FALSE
SMC3	369.396	402.127	387.02	-0.121251	0.258431	-0.469181	0.638941	0.920875	FALSE
ADAMTS1	252.401	274.062	264.064	-0.121273	0.372866	-0.325246	0.744995	0.940778	FALSE
LOX	331.972	361.149	347.682	-0.121427	0.389391	-0.311838	0.755164	0.942237	FALSE
EGFR	1068.96	1165.74	1121.07	-0.124996	0.303671	-0.411615	0.680622	0.920875	FALSE
HDAC5	255.988	279.821	268.821	-0.125472	0.23654	-0.530449	0.595801	0.920875	FALSE
EPHA2	242.571	264.747	254.512	-0.126327	0.299863	-0.421284	0.673548	0.920875	FALSE
NOX5	18.6035	20.3509	19.5444	-0.126362	0.26625	-0.4746	0.635072	0.920875	FALSE
IL11	161.455	176.495	169.553	-0.127369	0.50939	-0.250042	0.802555	0.959624	FALSE
ENPEP	39.0846	42.6622	41.011	-0.127634	0.31298	-0.407801	0.68342	0.920875	FALSE
COL1A2	9090.4	9953.35	9555.06	-0.130852	0.553359	-0.236469	0.813069	0.959657	FALSE
CLIC4	1480.06	1620.98	1555.94	-0.131025	0.344599	-0.380223	0.70378	0.920875	FALSE
LTBP4	493.056	541.473	519.127	-0.13403	0.277451	-0.483076	0.629042	0.920875	FALSE
TACSTD2	5118.56	5617.7	5387.33	-0.134138	0.51299	-0.261483	0.79372	0.959624	FALSE
PPFIBP2	63.1651	69.5826	66.6207	-0.135067	0.280748	-0.481097	0.630448	0.920875	FALSE
DLL4	58.5591	63.5865	61.2662	-0.135185	0.245616	-0.550392	0.58205	0.920875	FALSE
WNT5A	279.231	306.575	293.955	-0.135915	0.349712	-0.388649	0.697536	0.920875	FALSE
SOX2	42.8984	46.957	45.0838	-0.137341	0.474376	-0.28952	0.772184	0.950324	FALSE
TFPI2	49.3368	54.4858	52.1094	-0.139275	0.593321	-0.234739	0.814411	0.959657	FALSE
HUNK	28.6362	31.3372	30.0906	-0.139385	0.338783	-0.41143	0.680757	0.920875	FALSE
RHOA	2295.63	2531.94	2422.87	-0.14102	0.324889	-0.434057	0.664247	0.920875	FALSE
IL1RL1	37.0895	41.2391	39.3239	-0.142271	0.255136	-0.557627	0.577099	0.920875	FALSE
FREM1	26.1837	28.6563	27.5151	-0.142818	0.241105	-0.592348	0.553618	0.920875	FALSE
GPR124	64.7245	71.3399	68.2867	-0.143045	0.333441	-0.428997	0.667925	0.920875	FALSE
CCL21	179.228	198.058	189.367	-0.143381	0.503772	-0.284615	0.775939	0.950654	FALSE
ELK3	148.818	164.416	157.217	-0.144364	0.23226	-0.621564	0.534229	0.920875	FALSE
SMAD4	406.277	450.454	430.065	-0.146172	0.227119	-0.643592	0.51984	0.920875	FALSE
AMH	29.1011	32.5172	30.9405	-0.146177	0.344372	-0.424474	0.67122	0.920875	FALSE
AGGF1	80.1512	88.8246	84.8215	-0.146402	0.206678	-0.708358	0.478723	0.920875	FALSE
SAP130	146.601	162.378	155.096	-0.146451	0.227449	-0.643886	0.519649	0.920875	FALSE
COL5A2	1591.18	1762.81	1683.59	-0.147712	0.388461	-0.380249	0.703761	0.920875	FALSE
AMMECR1L	156.713	173.464	165.733	-0.148163	0.185409	-0.799116	0.424223	0.920875	FALSE
EMP3	245.395	272.237	259.848	-0.149178	0.272125	-0.548198	0.583556	0.920875	FALSE
PRR15L	37.4406	14.7574	14.0908	-0.149895	0.273106	-0.548855	0.583105	0.920875	FALSE
ITGB4	3481.86	3863.55	3687.39	-0.150092	0.380545	-0.394413	0.693276	0.920875	FALSE
ADAMTS12	95.2353	105.609	100.821	-0.151343	0.338751	-0.446768	0.655043	0.920875	FALSE
GPI	778.963	865.337	825.472	-0.151903	0.226469	-0.670745	0.502383	0.920875	FALSE
DLG1	483.776	538.166	513.063	-0.152485	0.309223	-0.493124	0.621925	0.920875	FALSE
TMPRSS4	51.652	57.4969	54.7992	-0.153375	0.397613	-0.38574	0.699689	0.920875	FALSE
CLDN3	18.2657	11.6205	11.2455	-0.159497	0.350234	-0.455402	0.64882	0.920875	FALSE
UTS2	15.7846	17.6449	16.7863	-0.160017	0.386068	-0.414479	0.678523	0.920875	FALSE
AGK	77.9605	86.7961	82.7181	-0.160078	0.208919	-0.76622	0.443545	0.920875	FALSE
DST	2486.92	2781.13	2645.34	-0.161317	0.401063	-0.402224	0.687519	0.920875	FALSE
EPHA1	81.2463	90.58	86.2721	-0.164485	0.289445	-0.568276	0.569848	0.920875	FALSE
PDCD10	548.747	615.499	584.69	-0.16471	0.256821	-0.64134	0.521302	0.920875	FALSE
MAPK1	223.77	250.777	238.312	-0.165331	0.250098	-0.661064	0.508571	0.920875	FALSE
MTDH	554.838	622.594	591.322	-0.166221	0.29491	-0.563633	0.573004	0.920875	FALSE
MET	264.633	297.848	282.518	-0.170508	0.358098	-0.476148	0.633969	0.920875	FALSE
FRAS1	28.9775	57.9727	30.8497	-0.170622	0.262032	-0.65115	0.51495	0.920875	FALSE
FASLG	22.2847	26.2691	24.4302	-0.171263	0.364543	-0.469801	0.638497	0.920875	FALSE
HSD17B12	423.235	476.602	451.972	-0.171544	0.29454	-0.582413	0.560288	0.920875	FALSE
SELE	37.2286	41.6765	39.6236	-0.17546	0.411046	-0.426862	0.66948	0.920875	FALSE
VWA1	19.6918	22.3327	21.1138	-0.18083	1.03586	-0.17457	0.861418	0.966881	FALSE
COG7	117.653	133.156	126.001	-0.182442	0.23629	-0.77211	0.440049	0.920875	FALSE
NR3C1	407.518	462.944	437.363	-0.183428	0.221471	-0.828228	0.407542	0.920875	FALSE
ADAM9	378.197	429.872	406.022	-0.183804	0.261471	-0.702963	0.482079	0.920875	FALSE
LOXL2	73.8316	83.7791	79.1879	-0.185723	0.284625	-0.65252	0.514066	0.920875	FALSE
ZFYVE9	167.107	190.739	179.832	-0.190464	0.250923	-0.759052	0.447821	0.920875	FALSE
MMP17	73.3926	83.5478	78.8608	-0.193229	0.268421	-0.719873	0.471603	0.920875	FALSE
PDCL3	337.273	386.802	363.942	-0.195391	0.245813	-0.794877	0.426685	0.920875	FALSE
CAMP	13.6279	15.1216	14.4322	-0.195497	0.311242	-0.628119	0.529926	0.920875	FALSE
SCG2	13.6921	15.4707	14.6498	-0.19623	0.304757	-0.643891	0.519646	0.920875	FALSE
ANGPT2	77.7056	89.0435	83.8106	-0.19672	0.303917	-0.647282	0.517449	0.920875	FALSE
SMAD3	381.481	439.258	412.591	-0.19983	0.372126	-0.536995	0.591271	0.920875	FALSE
RPS27A	13552.2	15606.7	14658.5	-0.203548	0.333212	-0.610866	0.541289	0.920875	FALSE
NF1	406.389	469.413	440.325	-0.20645	0.251051	-0.822343	0.410882	0.920875	FALSE
LGALS1	4386.05	5066.6	4752.5	-0.208121	0.361513	-0.575695	0.564822	0.920875	FALSE
ID2	153.296	177.668	166.42	-0.209178	0.322726	-0.648158	0.516883	0.920875	FALSE
HDHD3	107.616	124.208	116.55	-0.210104	0.220693	-0.952018	0.341088	0.90387	FALSE
RAMP1	47.0142	53.6457	50.585	-0.210874	0.346304	-0.608929	0.542572	0.920875	FALSE
CD34	154.001	179.381	167.667	-0.213358	0.263139	-0.810819	0.417469	0.920875	FALSE
AGRN	993.273	1151.77	1078.62	-0.214388	0.431321	-0.497051	0.619153	0.920875	FALSE
MAP2K4	249.494	289.829	271.213	-0.214406	0.360966	-0.593979	0.552526	0.920875	FALSE
ZEB1	160.006	186.107	174.06	-0.215041	0.235613	-0.912686	0.361408	0.90387	FALSE
BMP5	16.4108	19.0212	17.8164	-0.216022	0.36381	-0.593778	0.552661	0.920875	FALSE
CHD4	421.311	488.773	457.637	-0.216247	0.231749	-0.933106	0.350765	0.90387	FALSE
USP39	117.077	136.22	127.384	-0.217931	0.338797	-0.643248	0.520063	0.920875	FALSE
PNPLA6	177.468	206.133	192.903	-0.218033	0.245507	-0.888091	0.374492	0.90387	FALSE
WNT5B	61.4275	71.3328	66.7612	-0.218915	0.362699	-0.603574	0.546127	0.920875	FALSE
EPHB3	206.984	241.573	225.609	-0.219379	0.35874	-0.611528	0.54085	0.920875	FALSE
PIK3R2	462.358	538.783	503.51	-0.219801	0.262583	-0.837073	0.402552	0.920875	FALSE
CLEC2B	933.711	1089.3	1017.49	-0.221112	0.295079	-0.74933	0.453658	0.920875	FALSE
ACVR1C	50.6374	59.3507	55.3292	-0.222164	0.399685	-0.555848	0.578315	0.920875	FALSE
SP1	383.253	448.853	418.576	-0.223366	0.275422	-0.810998	0.417367	0.920875	FALSE
TWIST2	173.914	202.74	189.436	-0.224031	0.349447	-0.641103	0.521456	0.920875	FALSE
CXADR	860.597	1005.69	938.724	-0.224252	0.504761	-0.444273	0.656845	0.920875	FALSE
MYO1D	253.188	295.675	276.065	-0.224423	0.314367	-0.713888	0.475297	0.920875	FALSE
ARHGDIB	1114.2	1303.16	1215.95	-0.224509	0.322885	-0.695321	0.486854	0.920875	FALSE
EIF4E2	481.961	565.508	526.947	-0.229645	0.210666	-1.09009	0.275675	0.871066	FALSE
GRHL2	158.121	185.555	172.893	-0.231557	0.239199	-0.968049	0.33302	0.90387	FALSE
PRSS8	122.108	143.379	133.562	-0.232759	0.363669	-0.640029	0.522154	0.920875	FALSE
CEP295	67.8232	79.3838	74.0481	-0.232954	0.24804	-0.939181	0.347638	0.90387	FALSE
PLCG2	93.3428	110.192	102.415	-0.237319	0.263427	-0.900889	0.367648	0.90387	FALSE
TMPRSS2	14.1068	16.924	15.6238	-0.239287	0.289483	-0.826602	0.408463	0.920875	FALSE
OCLN	68.9811	36.5066	34.1982	-0.243306	0.269024	-0.904405	0.36578	0.90387	FALSE
OAS1	267.941	457.27	294.786	-0.24626	0.340305	-0.723645	0.469284	0.920875	FALSE
NTRK1	17.6507	21.7754	19.8717	-0.246687	0.350959	-0.702894	0.482122	0.920875	FALSE
RORB	19.7222	23.6399	21.8317	-0.248486	0.299379	-0.830005	0.406536	0.920875	FALSE
COL6A2	2333.36	2776.99	2572.24	-0.251178	0.429937	-0.584221	0.559072	0.920875	FALSE
MAF	837.655	997.994	923.991	-0.253099	0.2805	-0.902312	0.366891	0.90387	FALSE
EMCN	35.9286	42.5299	39.4832	-0.255171	0.335629	-0.760278	0.447088	0.920875	FALSE
HSPG2	1482.53	1769.14	1636.86	-0.255214	0.29885	-0.853988	0.393111	0.920161	FALSE
HDAC3	241.02	288.132	266.388	-0.255357	0.230838	-1.10622	0.268633	0.871066	FALSE
NRXN1	18.1876	20.8769	19.6356	-0.255761	0.315032	-0.811858	0.416873	0.920875	FALSE
SMURF1	266.512	319.484	295.036	-0.258477	0.177721	-1.4544	0.145836	0.719459	FALSE
MAP2K2	574.984	689.414	636.6	-0.261242	0.248391	-1.05174	0.29292	0.889552	FALSE
TCF20	248.141	296.875	274.383	-0.261481	0.26842	-0.974147	0.329984	0.90387	FALSE
THBS2	2005.27	2405.03	2220.52	-0.262151	0.402121	-0.65192	0.514453	0.920875	FALSE
FBP1	82.3008	98.6883	91.1248	-0.26445	0.493404	-0.53597	0.591979	0.920875	FALSE
NME1	433.156	520.956	480.433	-0.265662	0.28409	-0.935132	0.34972	0.90387	FALSE
PTGDS	158.081	190.073	175.307	-0.267627	0.524654	-0.510102	0.60998	0.920875	FALSE
NCL	467.303	562.446	518.534	-0.267818	0.261712	-1.02333	0.306151	0.897954	FALSE
MGAT5	142.604	171.969	158.416	-0.267986	0.20655	-1.29744	0.19448	0.785111	FALSE
RBL1	83.271	100.855	92.7394	-0.272483	0.393439	-0.692568	0.488581	0.920875	FALSE
ERBB3	80.9341	97.8896	90.064	-0.273087	0.318752	-0.856739	0.391589	0.919924	FALSE
SLC35A3	167.101	202.704	186.272	-0.274069	0.383147	-0.71531	0.474418	0.920875	FALSE
FXYD6	162.35	197.665	181.366	-0.277143	0.352063	-0.787197	0.431167	0.920875	FALSE
PDGFC	168.731	204.587	188.038	-0.277515	0.460787	-0.602262	0.547	0.920875	FALSE
SNAI2	1095.62	1329.06	1221.32	-0.278645	0.39747	-0.701045	0.483275	0.920875	FALSE
CBLC	42.1908	50.5771	46.7065	-0.27867	0.225772	-1.2343	0.217092	0.823835	FALSE
COL6A1	2833.3	3438.09	3158.96	-0.279111	0.382804	-0.729123	0.465926	0.920875	FALSE
LAD1	1407.83	1710.15	1570.62	-0.279939	0.349163	-0.801743	0.422702	0.920875	FALSE
ARAP2	138.754	168.47	154.755	-0.282575	0.263571	-1.0721	0.283673	0.877185	FALSE
NAA15	182.994	223.442	204.774	-0.28285	0.277866	-1.01794	0.308709	0.897954	FALSE
MEG3	143.568	174.991	160.488	-0.283363	0.386973	-0.732256	0.464012	0.920875	FALSE
GLYR1	143.186	174.535	160.066	-0.286142	0.314586	-0.909584	0.363042	0.90387	FALSE
SMAD2	313.451	382.785	350.784	-0.287277	0.324419	-0.885511	0.375881	0.90387	FALSE
AREG	233.085	285.008	261.044	-0.290376	0.431644	-0.67272	0.501126	0.920875	FALSE
UBA52	2157.35	2641.72	2418.17	-0.291898	0.24466	-1.19308	0.232839	0.8405	FALSE
IL1B	119.028	145.689	133.384	-0.292863	0.53417	-0.548258	0.583515	0.920875	FALSE
CMA1	32.8038	39.8409	36.593	-0.295618	0.390416	-0.757188	0.448937	0.920875	FALSE
NFKB1	64.2156	79.0699	72.2141	-0.295726	0.221754	-1.33357	0.182344	0.763536	FALSE
FGFR4	31.4898	38.7938	35.4227	-0.295828	0.331553	-0.892248	0.37226	0.90387	FALSE
SOX9	468.44	575.795	526.247	-0.296871	0.490113	-0.605718	0.544702	0.920875	FALSE
KRAS	290.221	357.595	326.499	-0.297549	0.222147	-1.33942	0.180434	0.763536	FALSE
PIK3CD	114.013	140.177	128.102	-0.298826	0.263239	-1.13519	0.256296	0.862087	FALSE
SACS	60.1383	74.0715	67.6408	-0.298944	0.238918	-1.25124	0.210847	0.807999	FALSE
HSP90B1	492.409	606.319	553.745	-0.300141	0.30241	-0.992497	0.320955	0.899647	FALSE
HPSE	96.0449	118.706	108.247	-0.3014	0.345186	-0.873152	0.38258	0.910319	FALSE
HSPB1	6526.68	8044.05	7343.73	-0.30164	0.408098	-0.739136	0.459825	0.920875	FALSE
MPDZ	63.245	77.1606	70.738	-0.302725	0.24957	-1.21299	0.225135	0.832464	FALSE
RBL2	289.38	357.29	325.947	-0.304251	0.227237	-1.33891	0.180598	0.763536	FALSE
SNRPF	498.214	616.674	562	-0.307257	0.335046	-0.91706	0.359111	0.90387	FALSE
ST14	415.199	514.398	468.614	-0.309337	0.369002	-0.838308	0.401858	0.920875	FALSE
STAB2	14.0415	17.2879	15.7896	-0.310244	0.335472	-0.924798	0.355071	0.90387	FALSE
BRMS1	219.472	272.636	248.099	-0.312158	0.211553	-1.47556	0.140063	0.705081	FALSE
ERMP1	134.037	166.529	151.533	-0.314577	0.335115	-0.938712	0.347878	0.90387	FALSE
SRF	694.024	865.291	786.245	-0.315673	0.285567	-1.10543	0.268975	0.871066	FALSE
CTSG	50.1976	62.3066	56.7178	-0.318212	0.48226	-0.659835	0.50936	0.920875	FALSE
VAV2	149.195	186.235	169.139	-0.321022	0.321429	-0.998733	0.317924	0.897954	FALSE
SMAD1	315.455	395.146	358.365	-0.321251	0.208281	-1.54239	0.122978	0.705081	FALSE
IL18	278.52	348.668	316.292	-0.322554	0.516583	-0.624398	0.532366	0.920875	FALSE
PYCARD	160.284	201.122	182.274	-0.323439	0.281963	-1.1471	0.251342	0.855636	FALSE
ERBB2	177.45	222.326	201.614	-0.324722	0.27715	-1.17165	0.241338	0.848652	FALSE
SYNE1	58.2648	73.2589	66.3385	-0.331703	0.224638	-1.47661	0.139779	0.705081	FALSE
MTA1	330.264	415.808	376.326	-0.331797	0.365554	-0.907655	0.364061	0.90387	FALSE
CC2D1B	36.654	46.9702	42.2089	-0.332191	0.325296	-1.0212	0.307162	0.897954	FALSE
VPS13A	176.669	221.924	201.037	-0.332219	0.245185	-1.35497	0.175427	0.763536	FALSE
CCL8	29.3898	37.3856	33.6953	-0.342609	0.33841	-1.01241	0.311343	0.897954	FALSE
CDK14	181.99	231.396	208.593	-0.34332	0.361193	-0.950519	0.341849	0.90387	FALSE
TIMP1	621.911	789.081	711.926	-0.343838	0.415707	-0.827116	0.408171	0.920875	FALSE
AKT1	1323.53	1680.63	1515.81	-0.344522	0.260471	-1.32269	0.185938	0.773001	FALSE
DSC2	1753.22	2235.72	2013.03	-0.350456	0.456639	-0.767467	0.442804	0.920875	FALSE
RTN4	1254.7	1602.8	1442.14	-0.353278	0.301507	-1.17171	0.241315	0.848652	FALSE
OGN	86.7702	116.364	60.5002	-0.354499	0.504134	-0.703184	0.481941	0.920875	FALSE
ITGA1	172.243	220.426	198.188	-0.356223	0.261437	-1.36256	0.173022	0.76212	FALSE
SERINC5	258.17	330.511	297.123	-0.358335	0.235982	-1.51848	0.128892	0.705081	FALSE
CCL5	498.35	640.085	574.668	-0.359216	0.517472	-0.694174	0.487573	0.920875	FALSE
PPP2CB	802.27	1029.64	924.7	-0.359514	0.286127	-1.25648	0.20894	0.807999	FALSE
ITGA6	2394.84	3074.93	2761.04	-0.360611	0.510861	-0.705889	0.480257	0.920875	FALSE
ITGB8	509.922	312.472	280.646	-0.360858	0.356038	-1.01354	0.310803	0.897954	FALSE
ENO2	185.806	239.548	214.744	-0.362168	0.410072	-0.883181	0.377139	0.90387	FALSE
PPP3R1	1587.19	2042.85	1832.55	-0.363335	0.334146	-1.08735	0.276881	0.871066	FALSE
PDPN	618.107	798.008	714.976	-0.368844	0.387487	-0.951887	0.341154	0.90387	FALSE
PPP2R1A	890.588	1152.49	1031.61	-0.372196	0.242882	-1.53242	0.12542	0.705081	FALSE
NRP2	271.453	352.929	315.325	-0.378373	0.329138	-1.14959	0.250314	0.855636	FALSE
EPHB4	308.425	401.703	358.652	-0.379819	0.187826	-2.02218	0.0431574	0.560289	FALSE
RORA	274.709	359.147	320.175	-0.383948	0.414198	-0.926969	0.353942	0.90387	FALSE
CKMT1A	173.528	226.903	202.269	-0.388069	0.374179	-1.03712	0.299679	0.897954	FALSE
MAPK3	318.717	418.01	372.183	-0.39046	0.276309	-1.41313	0.157618	0.744351	FALSE
DDX50	200.636	264.113	234.816	-0.39342	0.236627	-1.66262	0.0963893	0.66567	FALSE
RBX1	1238.09	1627.22	1447.62	-0.393777	0.256328	-1.53622	0.124484	0.705081	FALSE
PITX2	28.1798	37.4995	33.1981	-0.394584	0.360175	-1.09553	0.273283	0.871066	FALSE
FLT1	60.9845	80.07	71.2613	-0.398324	0.283492	-1.40506	0.160002	0.744351	FALSE
PRF1	146.848	194.947	172.748	-0.398981	0.403648	-0.988439	0.322938	0.901788	FALSE
PLCG1	257.457	339.958	301.88	-0.403329	0.219121	-1.84067	0.0656699	0.600747	FALSE
ITGA3	997.732	1319.32	1170.89	-0.403347	0.383817	-1.05088	0.293312	0.889552	FALSE
HAPLN1	15.0413	19.7694	17.5872	-0.413142	0.279011	-1.48074	0.138676	0.705081	FALSE
SOD1	130.18	174.595	154.096	-0.417696	0.281398	-1.48436	0.137713	0.705081	FALSE
GPATCH3	79.5525	106.588	94.1103	-0.417765	0.199041	-2.09889	0.0358265	0.526247	FALSE
HEG1	407.518	545.751	481.951	-0.421324	0.299585	-1.40636	0.159618	0.744351	FALSE
ENO1	4483.72	6017.17	5309.43	-0.424332	0.326386	-1.30009	0.193569	0.785111	FALSE
COL7A1	2005.08	2696.93	2377.62	-0.427957	0.437043	-0.979211	0.327476	0.90387	FALSE
RGCC	699.115	942.798	830.329	-0.430931	0.282578	-1.525	0.127259	0.705081	FALSE
MAP2K1	256.574	346.458	304.973	-0.431979	0.265868	-1.62478	0.104209	0.66567	FALSE
SERPINH1	1606.27	2170.55	1910.12	-0.434462	0.379596	-1.14454	0.252401	0.855636	FALSE
SMAD5	149.697	202.698	178.236	-0.4379	0.273077	-1.60358	0.108808	0.66567	FALSE
EIF4EBP1	340.815	463.859	407.069	-0.443686	0.33216	-1.33576	0.181627	0.763536	FALSE
KRT14	13322.6	18123.9	15907.9	-0.44402	0.492309	-0.901913	0.367103	0.90387	FALSE
COL18A1	663.814	908.475	795.554	-0.452712	0.391007	-1.15781	0.246941	0.853598	FALSE
CXCR4	739.135	1015.27	887.823	-0.456987	0.4548	-1.00481	0.314988	0.897954	FALSE
JUN	556.945	766.453	669.757	-0.460512	0.37916	-1.21456	0.224534	0.832464	FALSE
FN1	1972.34	2726.06	2378.19	-0.466898	0.522897	-0.892907	0.371907	0.90387	FALSE
PTK2B	125.531	173.556	151.391	-0.46745	0.290474	-1.60927	0.107558	0.66567	FALSE
MTBP	55.7717	77.4146	67.4256	-0.476449	0.289372	-1.64649	0.099662	0.66567	FALSE
LAMB3	864.444	1211.63	1051.39	-0.48721	0.42642	-1.14256	0.253222	0.855636	FALSE
CDS1	243.088	342.927	296.847	-0.494797	0.425044	-1.16411	0.244381	0.853027	FALSE
DESI1	233.484	330.737	285.851	-0.503171	0.242012	-2.07911	0.0376068	0.526247	FALSE
HRAS	113.65	161.078	139.188	-0.50577	0.22242	-2.27394	0.0229697	0.421341	FALSE
GTF2I	809.757	1151.81	993.937	-0.508354	0.241602	-2.1041	0.0353699	0.526247	FALSE
MCAM	187.84	268.103	231.058	-0.513582	0.278636	-1.8432	0.0652999	0.600747	FALSE
ETV4	48.9429	70.5254	60.5643	-0.51726	0.322602	-1.6034	0.108846	0.66567	FALSE
LAMA5	458.551	658.663	566.304	-0.522932	0.281186	-1.85973	0.0629232	0.600747	FALSE
MYLK	638.892	918.015	789.189	-0.522938	0.467167	-1.11938	0.262977	0.871066	FALSE
RPS6KB2	265.394	382.652	328.533	-0.52484	0.327291	-1.60359	0.108805	0.66567	FALSE
PRKCZ	74.0177	106.137	91.3127	-0.525814	0.247855	-2.12146	0.0338832	0.526247	FALSE
P3H1	116.481	168.752	144.627	-0.53771	0.279236	-1.92565	0.0541483	0.589261	FALSE
NRCAM	23.6707	33.8895	29.1731	-0.542925	0.340491	-1.59453	0.110816	0.669368	FALSE
EPN3	157.85	233.579	198.627	-0.561748	0.470167	-1.19478	0.232171	0.8405	FALSE
KDM1A	234.132	347.949	295.418	-0.573009	0.268988	-2.13024	0.0331516	0.526247	FALSE
CUL1	248.726	370.652	314.379	-0.575241	0.237948	-2.4175	0.0156274	0.350432	FALSE
POPDC3	106.688	159.281	135.007	-0.576725	0.56787	-1.01559	0.309823	0.897954	FALSE
CALCRL	107.37	161.315	136.417	-0.584652	0.288677	-2.02528	0.0428387	0.560289	FALSE
CDC42	1083.15	1629.35	1377.25	-0.588664	0.296265	-1.98695	0.046928	0.569291	FALSE
DPYSL3	498.154	754.785	636.34	-0.598841	0.325313	-1.84081	0.0656489	0.600747	FALSE
SORD	342.199	521.866	438.942	-0.608287	0.357489	-1.70155	0.088839	0.6543	FALSE
BMP7	103.339	159.125	133.378	-0.621693	0.512962	-1.21197	0.225525	0.832464	FALSE
PDK1	136.109	210.031	175.913	-0.623205	0.320787	-1.94273	0.0520483	0.588166	FALSE
SERPINE1	1113.67	1723.53	1442.06	-0.629955	0.528011	-1.19307	0.232841	0.8405	FALSE
CAV1	1047.01	1627.12	1359.38	-0.635946	0.473872	-1.34202	0.17959	0.763536	FALSE
ATPIF1	580.926	903.432	754.583	-0.636698	0.365584	-1.74159	0.0815802	0.6543	FALSE
AQP1	132.103	208.011	172.977	-0.650692	0.350504	-1.85645	0.06339	0.600747	FALSE
ITGA2	241.786	380.978	316.735	-0.655393	0.352409	-1.85975	0.0629205	0.600747	FALSE
TGFBI	2762.59	4358.12	3621.72	-0.657635	0.440943	-1.49143	0.135849	0.705081	FALSE
S100A7	9131.27	6947.21	5767.28	-0.661997	0.71231	-0.929366	0.3527	0.90387	FALSE
PTTG1	452.16	720.2	596.489	-0.671567	0.335309	-2.00283	0.0451952	0.564324	FALSE
VAV3	149.636	240.362	198.488	-0.684523	0.392929	-1.7421	0.0814905	0.6543	FALSE
CDKN2A	71.6774	115.822	95.4474	-0.687806	0.550777	-1.24879	0.211741	0.807999	FALSE
TPSB2	466.108	750.689	619.344	-0.68834	0.460446	-1.49494	0.13493	0.705081	FALSE
SRPK2	390.105	632.47	520.609	-0.696731	0.23266	-2.99463	0.00274775	0.226181	FALSE
TCEB2	62.0534	104.807	85.0744	-0.753169	0.308713	-2.43971	0.0146991	0.350432	FALSE
FGFR3	788.497	1338.42	1084.61	-0.763072	0.472513	-1.61492	0.106328	0.66567	FALSE
PKM	2326.38	3962.82	3207.54	-0.768196	0.311345	-2.46735	0.0136119	0.350432	FALSE
ITGB1BP1	53.6606	91.6916	74.1388	-0.772021	0.41626	-1.85466	0.063645	0.600747	FALSE
SLC2A1	1276.97	2192.51	1769.95	-0.779745	0.523362	-1.48988	0.136256	0.705081	FALSE
ZC3H12A	238.832	412.051	332.104	-0.786872	0.366259	-2.1484	0.0316817	0.520989	FALSE
BMPR1B	49.194	86.3723	69.2131	-0.806201	0.365782	-2.20405	0.0275208	0.46285	FALSE
FGFR2	44.1027	77.4051	62.0348	-0.809455	0.355651	-2.27598	0.0228471	0.421341	FALSE
TNC	698.177	1240.1	989.98	-0.828994	0.45297	-1.83013	0.0672302	0.606712	FALSE
S100A14	295.379	532.354	422.981	-0.850328	0.470972	-1.80548	0.0710003	0.625479	FALSE
LAMC2	1407.56	2540.84	2017.79	-0.852089	0.515591	-1.65265	0.0984027	0.66567	FALSE
FBN2	69.1312	126.31	99.9199	-0.872166	0.435133	-2.00437	0.0450308	0.564324	FALSE
CDH13	233.117	440.709	344.897	-0.920321	0.405687	-2.26855	0.0232958	0.421341	FALSE
PFKFB4	78.767	149.926	117.083	-0.930007	0.416805	-2.23128	0.0256629	0.441641	FALSE
ECM1	205.577	394.955	307.55	-0.942821	0.364808	-2.58443	0.00975409	0.328092	FALSE
EMILIN3	17.2837	33.0978	25.799	-0.971849	0.390209	-2.49059	0.0127532	0.350432	FALSE
TFDP1	860.168	1711.07	1318.35	-0.991481	0.509807	-1.94482	0.0517972	0.588166	FALSE
PTGS2	120.239	241.784	185.686	-1.00874	0.587171	-1.71796	0.0858044	0.6543	FALSE
P3H2	127.435	268.492	203.389	-1.07204	0.424706	-2.52419	0.0115964	0.350432	FALSE
COL4A6	53.4099	121.017	89.8137	-1.18077	0.421731	-2.79981	0.00511327	0.270273	FALSE
MUC1	276.676	193.964	143.255	-1.20514	0.495105	-2.43411	0.0149284	0.350432	FALSE
LAMA3	325.841	801.303	581.859	-1.29796	0.496785	-2.61272	0.00898249	0.328092	FALSE
PLA2G3	26.3257	32.7184	23.6529	-1.33918	0.450485	-2.97274	0.00295154	0.226181	FALSE
BMP4	25.7882	66.1592	47.5265	-1.38359	0.284408	-4.86479	1.15e-06	0.000847874	FALSE
CSPG4	492.832	1322.21	939.418	-1.42347	0.487382	-2.92064	0.00349315	0.234993	FALSE
TBX1	88.9322	244.823	172.873	-1.46071	0.443408	-3.29429	0.000986717	0.121695	FALSE
EREG	44.5499	164.533	109.156	-1.89008	0.489544	-3.8609	0.000112971	0.0278661	FALSE
