# Supplementary material for: Cancer Progression Gene Expression Profiling Identifies the Urokinase Plasminogen Activator Receptor as a Biomarker of Metastasis in Cutaneous Squamous Cell Carcinoma
Source: Front Oncol. 2022 Apr 11;12:835929. doi: 10.3389/fonc.2022.835929 (PMC9035872; doi:10.3389/fonc.2022.835929)
Supplement: Supplementary file 3 [file DataSheet_3.xlsx]

## Sheet: MET vs. SES
Minaei et al. Supplementary data sheet 3
		MET vs. SES
Number	Ingenuity Canonical Pathways	-log(p-value)	Ratio	z-score	Molecules
1	Osteoarthritis Pathway	30.1	0.171	3.528	ACVRL1,CTNNB1,CXCL8,DCN,ELF3,FGF2,FGFR3,FN1,GREM1,HIF1A,IL1B,ITGA1,ITGA11,ITGA2,ITGA3,ITGA5,ITGA6,ITGA7,ITGA8,ITGB1,ITGB2,ITGB3,ITGB4,JAG1,MMP1,MMP10,MMP12,MMP13,MMP3,MMP9,NOTCH1,PDGFC,PTGS2,SMAD1,SOX9,SP1,SPP1,TGFB1,VEGFA,VEGFC
2	Hepatic Fibrosis Signaling Pathway	30	0.119	3.812	AGT,AKT1,CCL5,COL18A1,COL1A1,COL1A2,COL3A1,CTNNB1,CXCL8,CYBB,FGF2,HIF1A,ICAM1,IL1A,IL1B,ITGA1,ITGA11,ITGA2,ITGA3,ITGA5,ITGA6,ITGA7,ITGA8,ITGB1,ITGB2,ITGB3,ITGB4,MAP2K4,MMP1,MMP13,MYLK,PDGFC,PIK3CD,PIK3R1,PTK2,RAC2,RHOA,ROCK2,RRAS,SERPINE1,SNAI1,SP1,SPP1,TF,TGFB1,TIMP1,VEGFA,VEGFC,WNT5A,WNT5B
3	Tumor Microenvironment Pathway	29.7	0.201	4.226	AKT1,CD44,COL1A1,COL1A2,COL3A1,CSPG4,CXCL12,CXCL8,FGF2,FGF9,FN1,HIF1A,ICAM1,IGF1,IL1B,ITGA5,ITGB3,MMP1,MMP10,MMP12,MMP13,MMP14,MMP3,MMP9,PDGFC,PIK3CD,PIK3R1,PLAU,PTGS2,RRAS,SLC2A1,SPP1,TGFB1,TNC,VEGFA,VEGFC
4	Leukocyte Extravasation Signaling	23.7	0.166	2.887	CD44,CLDN1,CLDN4,CLDN7,CTNNB1,CXCL12,CYBB,ICAM1,ITGA2,ITGA3,ITGB1,ITGB2,JAM2,MAP2K4,MMP1,MMP10,MMP12,MMP13,MMP14,MMP3,MMP9,PIK3CD,PIK3R1,PTK2,RAC2,RHOA,ROCK2,SRC,TIMP1,TIMP4,VAV2,VAV3
5	Cardiac Hypertrophy Signaling (Enhanced)	22.2	0.0874	2.137	AGT,AKT1,CAMK2A,CAMK2B,CHP1,CTNNB1,CXCL8,CYBB,EIF4EBP1,FGF2,FGF9,FGFR2,FGFR3,GATA4,HSPB1,IFNG,IGF1,IL11,IL1A,IL1B,ITGA1,ITGA11,ITGA2,ITGA3,ITGA5,ITGA6,ITGA7,ITGA8,ITGB1,ITGB2,ITGB3,ITGB4,MAP2K4,MAPKAPK3,PIK3CD,PIK3R1,PKN1,PTGS2,PTK2,RHOA,ROCK2,RRAS,TGFB1,TNFSF10,TNFSF13,WNT5A,WNT5B
6	HIF1α Signaling	21.5	0.149	2.191	AKT1,CAMK2A,CAMK2B,CDKN1A,CHP1,CYBB,EIF4EBP1,FGF2,HIF1A,IGF1,MAP2K4,MET,MMP1,MMP10,MMP12,MMP13,MMP14,MMP3,MMP9,PDGFC,PIK3CD,PIK3R1,PKM,RAC2,RRAS,SERPINE1,SLC2A1,TF,TGFB1,VEGFA,VEGFC
7	HOTAIR Regulatory Pathway	20	0.166	3.922	AKT1,CD44,CDKN1A,COL1A1,COL1A2,COL3A1,CTNNB1,ERBB2,ICAM1,JAM2,MET,MMP1,MMP10,MMP12,MMP13,MMP14,MMP3,MMP9,PIK3CD,PIK3R1,ROCK2,SNAI2,SPP1,TGFB1,TWIST2,WNT5A,WNT5B
8	GP6 Signaling Pathway	19.3	0.189	4.264	AKT1,COL18A1,COL1A1,COL1A2,COL3A1,COL4A1,COL4A2,COL4A6,COL5A1,COL5A2,COL6A2,COL6A3,ITGB3,LAMA1,LAMA3,LAMA4,LAMB3,LAMC1,LAMC2,PIK3CD,PIK3R1,PTK2,VAV2,VAV3
9	PTEN Signaling	17.5	0.16	-2.84	AKT1,BMPR1B,CDKN1A,FGFR2,FGFR3,ILK,ITGA1,ITGA11,ITGA2,ITGA3,ITGA5,ITGA6,ITGA7,ITGA8,ITGB1,ITGB2,ITGB3,ITGB4,NTRK1,PIK3CD,PIK3R1,PTK2,RAC2,RRAS
10	ERK/MAPK Signaling	15.9	0.121	2.357	EIF4EBP1,ELF3,ELK3,HSPB1,ITGA1,ITGA11,ITGA2,ITGA3,ITGA5,ITGA6,ITGA7,ITGA8,ITGB1,ITGB2,ITGB3,ITGB4,PIK3CD,PIK3R1,PLA2G10,PLA2G2A,PLA2G3,PTK2,RAC2,RRAS,SRC,STAT1
11	ILK Signaling	15.7	0.126	2.711	AKT1,CTNNB1,FERMT2,FN1,HIF1A,ILK,ITGB1,ITGB2,ITGB3,ITGB4,MAP2K4,MMP9,MUC1,MYH11,PDGFC,PIK3CD,PIK3R1,PTGS2,PTK2,RAC2,RHOA,SNAI1,SNAI2,VEGFA,VEGFC
12	Integrin Signaling	14.9	0.117	2.449	AKT1,CAV1,ILK,ITGA1,ITGA11,ITGA2,ITGA3,ITGA5,ITGA6,ITGA7,ITGA8,ITGB1,ITGB2,ITGB3,ITGB4,MAP2K4,MYLK,PIK3CD,PIK3R1,PTK2,RAC2,RHOA,RRAS,SRC,TSPAN1
13	Ephrin Receptor Signaling	14.5	0.119	2.309	AKT1,CXCL12,EPHA2,ITGA1,ITGA11,ITGA2,ITGA3,ITGA5,ITGA6,ITGA7,ITGA8,ITGB1,ITGB2,ITGB3,ITGB4,PDGFC,PTK2,RAC2,RHOA,ROCK2,RRAS,SRC,VEGFA,VEGFC
14	PAK Signaling	14	0.161	2.111	ITGA1,ITGA11,ITGA2,ITGA3,ITGA5,ITGA6,ITGA7,ITGA8,ITGB1,ITGB2,ITGB3,ITGB4,MAP2K4,MYLK,PDGFC,PIK3CD,PIK3R1,PTK2,RRAS
15	PI3K/AKT Signaling	12.7	0.111	3.464	AKT1,CDKN1A,CTNNB1,EIF4EBP1,GDF15,ILK,ITGA1,ITGA11,ITGA2,ITGA3,ITGA5,ITGA6,ITGA7,ITGA8,ITGB1,ITGB2,ITGB3,ITGB4,PIK3CD,PIK3R1,PTGS2,RRAS
16	Regulation of Cellular Mechanics by Calpain Protease	12.7	0.18	2.828	ITGA1,ITGA11,ITGA2,ITGA3,ITGA5,ITGA6,ITGA7,ITGA8,ITGB1,ITGB2,ITGB3,ITGB4,PTK2,RB1,RRAS,SRC
17	MSP-RON Signaling In Cancer Cells Pathway	12.7	0.138	2.524	AKT1,CTNNB1,ELF3,ELK3,HIF1A,ITGA6,ITGB1,ITGB4,MET,PDGFC,PIK3CD,PIK3R1,PLAUR,PTK2,RRAS,SP1,SRC,VEGFA,VEGFC
18	Colorectal Cancer Metastasis Signaling	12.6	0.0929	3.545	AKT1,CTNNB1,IFNG,MAP2K4,MMP1,MMP10,MMP12,MMP13,MMP14,MMP3,MMP9,PDGFC,PIK3CD,PIK3R1,PTGS2,RAC2,RHOA,RRAS,SRC,STAT1,TGFB1,VEGFA,VEGFC,WNT5A,WNT5B
19	Signaling by Rho Family GTPases	12.6	0.0933	2.5	CDH11,CDH13,CDH2,CYBB,ITGA1,ITGA11,ITGA2,ITGA3,ITGA5,ITGA6,ITGA7,ITGA8,ITGB1,ITGB2,ITGB3,ITGB4,MAP2K4,MYLK,PIK3CD,PIK3R1,PKN1,PTK2,RAC2,RHOA,ROCK2
20	Inhibition of Matrix Metalloproteases	12.6	0.308	-2.111	ADAM17,HSPG2,MMP1,MMP10,MMP12,MMP13,MMP14,MMP3,MMP9,TFPI2,TIMP1,TIMP4
21	IL-8 Signaling	12.1	0.104	3.411	AKT1,ANGPT2,CXCL8,CYBB,EIF4EBP1,ICAM1,ITGB2,ITGB3,MAP2K4,MMP9,PDGFC,PIK3CD,PIK3R1,PTGS2,PTK2,RAC2,RHOA,ROCK2,RRAS,SRC,VEGFA,VEGFC
22	IL-17 Signaling	11.3	0.107	3.578	AKT1,CXCL8,IFNG,IL11,IL1A,IL1B,MAP2K4,MMP13,MMP3,MMP9,PDGFC,PIK3CD,PIK3R1,PTGS2,RRAS,TGFB1,TNFSF10,TNFSF13,VEGFA,VEGFC
23	RHOGDI Signaling	11.1	0.0977	-2.714	CD44,CDH11,CDH13,CDH2,ITGA1,ITGA11,ITGA2,ITGA3,ITGA5,ITGA6,ITGA7,ITGA8,ITGB1,ITGB2,ITGB3,ITGB4,MYH11,RAC2,RHOA,ROCK2,SRC
24	Neuroinflammation Signaling Pathway	10.3	0.0762	2.558	AKT1,CCL5,CHP1,CTNNB1,CXCL10,CXCL12,CXCL8,CYBB,HLA-DPB1,ICAM1,IFNG,IL1B,MAP2K4,MMP3,MMP9,PIK3CD,PIK3R1,PLA2G10,PLA2G2A,PLA2G3,PTGS2,RAC2,STAT1,TGFB1
25	Regulation of eIF4 and p70S6K Signaling	9.77	0.101	2.121	AKT1,EIF4EBP1,ITGA1,ITGA11,ITGA2,ITGA3,ITGA5,ITGA6,ITGA7,ITGA8,ITGB1,ITGB2,ITGB3,ITGB4,PIK3CD,PIK3R1,RPS27A,RRAS
26	Estrogen Receptor Signaling	9.46	0.0644	2.6	AGT,AKT1,CAV1,CDKN1A,EIF4EBP1,HIF1A,IGF1,MMP1,MMP10,MMP12,MMP13,MMP14,MMP3,MMP9,NOTCH1,PDGFC,PIK3CD,PIK3R1,RHOA,ROCK2,RRAS,SNAI1,SP1,SRC,VEGFA,VEGFC
27	Endocannabinoid Cancer Inhibition Pathway	9.44	0.112	-2.5	AKT1,CDKN1A,CTNNB1,HIF1A,MAP2K4,PDGFC,PIK3CD,PIK3R1,PTK2,RHOA,ROCK2,SNAI2,SRC,TWIST2,VEGFA,VEGFC
28	VEGF Signaling	6.64	0.111	2.714	AKT1,HIF1A,PDGFC,PIK3CD,PIK3R1,PTK2,ROCK2,RRAS,SRC,VEGFA,VEGFC
29	LXR/RXR Activation	6.56	0.0976	-2.309	AGT,APOD,APOE,CD36,CLU,IL1A,IL1B,LY96,MMP9,PTGS2,SERPINA1,TF
30	NF-κB Activation by Viruses	5.67	0.115	2.333	AKT1,ITGA2,ITGA3,ITGA6,ITGB1,ITGB3,PIK3CD,PIK3R1,RRAS
31	IL-6 Signaling	5.52	0.0859	2.111	AKT1,COL1A1,CXCL8,HSPB1,IL1A,IL1B,MAP2K4,PIK3CD,PIK3R1,RRAS,VEGFA
32	Acute Phase Response Signaling	5.43	0.0703	2.714	AGT,AKT1,FN1,IL1A,IL1B,MAP2K4,PIK3CD,PIK3R1,RRAS,SERPINA1,SERPINE1,SERPING1,TF
33	Role of Hypercytokinemia/hyperchemokinemia in the Pathogenesis of Influenza	5.32	0.105	3	AREG,CCL5,CXCL10,CXCL8,IFNG,IL1A,IL1B,OAS1,STAT1
34	Regulation Of The Epithelial Mesenchymal Transition In Development Pathway	5.28	0.103	2.333	ADAM17,CTNNB1,HIF1A,JAG1,NOTCH1,SNAI1,SNAI2,WNT5A,WNT5B
35	Differential Regulation of Cytokine Production in Intestinal Epithelial Cells by IL-17A and IL-17F	3.49	0.174	2	CCL5,IFNG,IL1A,IL1B
36	TREM1 Signaling	3.03	0.0779	2.449	AKT1,CXCL8,ICAM1,IL1B,ITGA5,ITGB1
37	Intrinsic Prothrombin Activation Pathway	2.48	0.0952	2	COL18A1,COL1A1,COL1A2,COL3A1
38	CDC42 Signaling	2.29	0.0296	2.121	HLA-DPB1,ITGA1,ITGA11,ITGA2,ITGA3,ITGA5,ITGA6,ITGA7,ITGA8,ITGB1,ITGB2,ITGB3,ITGB4,MAP2K4,MYLK,SRC,VAV2
39	FAT10 Cancer Signaling Pathway	2.21	0.08	2	AKT1,CTNNB1,IFNG,TGFB1
40	T Cell Receptor Signaling	2.02	0.0277	2	AKT1,CHP1,CTNNB1,HLA-DPB1,ICAM1,IFNG,ITGA2,ITGA3,ITGB1,ITGB2,MAP2K4,PIK3CD,PIK3R1,PTPRC,RRAS,VAV2,VAV3
41	PPAR Signaling	1.68	0.0467	-2.236	IL1A,IL1B,PDGFC,PTGS2,RRAS
42	ERK5 Signaling	1.67	0.0556	2	AKT1,NTRK1,RRAS,SRC
43	Systemic Lupus Erythematosus In B Cell Signaling Pathway	1.41	0.0235	3.153	AKT1,CHP1,CTNNB1,CXCL8,IFNG,IL11,IL1A,IL1B,PIK3CD,PIK3R1,RAC2,RRAS,SRC,STAT1,TGFB1,TNFSF10,TNFSF13

## Sheet: PRI+ vs. SES
		PRI+ vs. SES
Number	Ingenuity Canonical Pathways	-log(p-value)	Ratio	z-score	Molecules
1	Tumor Microenvironment Pathway	33.3	0.218	4.867	AKT1,BAD,CD44,COL1A1,COL1A2,COL3A1,CSPG4,CXCL12,CXCL8,FGF2,FN1,HIF1A,ICAM1,ITGA5,ITGB3,MMP1,MMP10,MMP12,MMP13,MMP14,MMP17,MMP3,MMP9,PDGFA,PDGFC,PIK3CA,PIK3CD,PIK3R1,PIK3R2,PLAU,PTGS2,RAC1,RRAS,SLC2A1,SPP1,TGFB1,TGFB2,TNC,VEGFC
2	Leukocyte Extravasation Signaling	28.2	0.187	3.536	ACTG2,CD44,CLDN4,CLDN7,CXCL12,CYBB,F11R,ICAM1,ITGA2,ITGA3,ITGB1,JAM2,MMP1,MMP10,MMP12,MMP13,MMP14,MMP17,MMP3,MMP9,PIK3CA,PIK3CD,PIK3R1,PIK3R2,PTK2,PTK2B,RAC1,RAC2,ROCK1,ROCK2,SRC,TIMP2,TIMP4,VAV2,VAV3,WIPF1
3	Hepatic Fibrosis Signaling Pathway	27.6	0.115	4.012	AKT1,CCL5,COL1A1,COL1A2,COL3A1,CXCL8,CYBB,FGF2,FLT1,HIF1A,ICAM1,IL1A,IL1RL1,ITGA1,ITGA11,ITGA2,ITGA3,ITGA5,ITGA6,ITGA7,ITGA8,ITGB1,ITGB3,ITGB4,MMP1,MMP13,MYLK,PDGFA,PDGFC,PIK3CA,PIK3CD,PIK3R1,PIK3R2,PTK2,RAC1,RAC2,ROCK1,ROCK2,RRAS,SERPINE1,SNAI1,SPP1,TCF3,TF,TGFB1,TGFB2,VEGFC,WNT5A
4	Osteoarthritis Pathway	26.3	0.158	3.024	ACVRL1,CXCL8,DCN,FGF2,FN1,GREM1,HIF1A,IL1RL1,ITGA1,ITGA11,ITGA2,ITGA3,ITGA5,ITGA6,ITGA7,ITGA8,ITGB1,ITGB3,ITGB4,JAG1,MMP1,MMP10,MMP12,MMP13,MMP3,MMP9,NOTCH1,PDGFC,PTGS2,RAC1,SDC4,SMAD5,SOX9,SPP1,TCF3,TGFB1,VEGFC
5	HIF1α Signaling	25.9	0.168	2.611	AKT1,CAMK2A,CAMK2B,CHP1,CYBB,EIF4EBP1,ELOC,FGF2,FLT1,HIF1A,MET,MMP1,MMP10,MMP12,MMP13,MMP14,MMP17,MMP3,MMP9,PDGFC,PIK3CA,PIK3CD,PIK3R1,PIK3R2,PKM,RAC1,RAC2,RRAS,SERPINE1,SLC2A1,TF,TGFB1,TGFB2,VEGFC,VHL
6	GP6 Signaling Pathway	22.9	0.213	4.6	AKT1,COL1A1,COL1A2,COL3A1,COL4A1,COL4A2,COL4A6,COL5A1,COL5A2,COL6A1,COL6A2,COL6A3,COL7A1,ITGB3,LAMA3,LAMA4,LAMB3,LAMC1,LAMC2,PIK3CA,PIK3CD,PIK3R1,PIK3R2,PTK2,RAC1,VAV2,VAV3
7	HOTAIR Regulatory Pathway	22.2	0.178	4.536	AKT1,CD44,CDH1,COL1A1,COL1A2,COL3A1,ERBB2,ICAM1,JAM2,MET,MMP1,MMP10,MMP12,MMP13,MMP14,MMP17,MMP3,MMP9,PIK3CA,PIK3CD,PIK3R1,PIK3R2,ROCK1,ROCK2,SNAI2,SPP1,TCF3,TGFB1,WNT5A
8	Actin Cytoskeleton Signaling	20.2	0.131	2.683	ACTG2,FGF2,FN1,GSN,ITGA1,ITGA11,ITGA2,ITGA3,ITGA5,ITGA6,ITGA7,ITGA8,ITGB1,ITGB3,ITGB4,MYH11,MYLK,MYO5C,PDGFA,PDGFC,PIK3CA,PIK3CD,PIK3R1,PIK3R2,PTK2,RAC1,RAC2,ROCK1,ROCK2,RRAS,VAV2,VAV3
9	PTEN Signaling	18.5	0.167	-2.5	AKT1,BAD,BMPR1B,FGFR2,FLT1,ITGA1,ITGA11,ITGA2,ITGA3,ITGA5,ITGA6,ITGA7,ITGA8,ITGB1,ITGB3,ITGB4,NTRK1,PIK3CA,PIK3CD,PIK3R1,PIK3R2,PTK2,RAC1,RAC2,RRAS
10	Integrin Signaling	17.8	0.131	3.138	ACTG2,AKT1,CAV1,GSN,ITGA1,ITGA11,ITGA2,ITGA3,ITGA5,ITGA6,ITGA7,ITGA8,ITGB1,ITGB3,ITGB4,MYLK,PIK3CA,PIK3CD,PIK3R1,PIK3R2,PTK2,RAC1,RAC2,ROCK1,RRAS,SRC,TSPAN1,WIPF1
11	Cardiac Hypertrophy Signaling (Enhanced)	17.8	0.0781	2.611	AKT1,CAMK2A,CAMK2B,CHP1,CXCL8,CYBB,EIF4EBP1,FGF2,FGFR2,HSPB1,IFNG,IL11,IL1A,IL1RL1,ITGA1,ITGA11,ITGA2,ITGA3,ITGA5,ITGA6,ITGA7,ITGA8,ITGB1,ITGB3,ITGB4,MAPKAPK3,NFATC2,PIK3CA,PIK3CD,PIK3R1,PIK3R2,PKN1,PTGS2,PTK2,ROCK1,ROCK2,RRAS,TGFB1,TGFB2,TNFSF10,TNFSF13,WNT5A
12	HGF Signaling	17.5	0.174	2.673	AKT1,CDKN2A,ELK3,ITGA1,ITGA11,ITGA2,ITGA3,ITGA5,ITGA6,ITGA7,ITGA8,ITGB1,ITGB3,ITGB4,MET,PIK3CA,PIK3CD,PIK3R1,PIK3R2,PTGS2,PTK2,RAC1,RRAS
13	PAK Signaling	17.4	0.186	2.84	ITGA1,ITGA11,ITGA2,ITGA3,ITGA5,ITGA6,ITGA7,ITGA8,ITGB1,ITGB3,ITGB4,MYLK,PDGFA,PDGFC,PIK3CA,PIK3CD,PIK3R1,PIK3R2,PTK2,PTK2B,RAC1,RRAS
14	Paxillin Signaling	17	0.194	2.138	ACTG2,ITGA1,ITGA11,ITGA2,ITGA3,ITGA5,ITGA6,ITGA7,ITGA8,ITGB1,ITGB3,ITGB4,PIK3CA,PIK3CD,PIK3R1,PIK3R2,PTK2,PTK2B,RAC1,RRAS,SRC
15	Regulation Of The Epithelial Mesenchymal Transition By Growth Factors Pathway	16.9	0.135	3.4	AKT1,CDH1,CDH2,ERBB2,FGF2,FGFR2,FOXC2,MET,MMP1,MMP9,OCLN,PDGFA,PDGFC,PIK3CA,PIK3CD,PIK3R1,PIK3R2,RAC1,RRAS,SNAI1,SNAI2,TCF3,TGFB1,TGFB2,TNFSF10,TNFSF13
16	Ephrin Receptor Signaling	16.4	0.129	3.207	AKT1,ANGPT1,CXCL12,EPHA1,ITGA1,ITGA11,ITGA2,ITGA3,ITGA5,ITGA6,ITGA7,ITGA8,ITGB1,ITGB3,ITGB4,PDGFA,PDGFC,PTK2,RAC1,RAC2,ROCK1,ROCK2,RRAS,SRC,VEGFC,WIPF1
17	Signaling by Rho Family GTPases	16.1	0.108	2.4	ACTG2,CDH1,CDH11,CDH2,CYBB,ITGA1,ITGA11,ITGA2,ITGA3,ITGA5,ITGA6,ITGA7,ITGA8,ITGB1,ITGB3,ITGB4,MYLK,PIK3CA,PIK3CD,PIK3R1,PIK3R2,PKN1,PTK2,PTK2B,RAC1,RAC2,ROCK1,ROCK2,WIPF1
18	RAC Signaling	15.9	0.159	2.673	CD44,CYBB,ITGA1,ITGA11,ITGA2,ITGA3,ITGA5,ITGA6,ITGA7,ITGA8,ITGB1,ITGB3,ITGB4,PIK3CA,PIK3CD,PIK3R1,PIK3R2,PTK2,PTK2B,RAC1,RAC2,RRAS
19	IL-8 Signaling	15.8	0.123	3.8	AKT1,ANGPT1,ANGPT2,CDH1,CXCL8,CYBB,EIF4EBP1,FLT1,ICAM1,ITGB3,MMP9,PDGFC,PIK3CA,PIK3CD,PIK3R1,PIK3R2,PTGS2,PTK2,PTK2B,RAC1,RAC2,ROCK1,ROCK2,RRAS,SRC,VEGFC
20	ERK/MAPK Signaling	15.7	0.121	2.524	BAD,EIF4EBP1,ELK3,HSPB1,ITGA1,ITGA11,ITGA2,ITGA3,ITGA5,ITGA6,ITGA7,ITGA8,ITGB1,ITGB3,ITGB4,PIK3CA,PIK3CD,PIK3R1,PIK3R2,PTK2,PTK2B,RAC1,RAC2,RRAS,SRC,STAT1
21	ILK Signaling	15.5	0.126	2.4	ACTG2,AKT1,CDH1,FERMT2,FN1,HIF1A,ITGB1,ITGB3,ITGB4,MMP9,MUC1,MYH11,MYO5C,PDGFC,PIK3CA,PIK3CD,PIK3R1,PIK3R2,PTGS2,PTK2,RAC1,RAC2,SNAI1,SNAI2,VEGFC
22	Colorectal Cancer Metastasis Signaling	15.1	0.104	4.2	AKT1,BAD,CDH1,IFNG,MMP1,MMP10,MMP12,MMP13,MMP14,MMP17,MMP3,MMP9,PDGFC,PIK3CA,PIK3CD,PIK3R1,PIK3R2,PTGS2,RAC1,RAC2,RRAS,SRC,STAT1,TCF3,TGFB1,TGFB2,VEGFC,WNT5A
23	Actin Nucleation by ARP-WASP Complex	13.4	0.183	2.828	ITGA1,ITGA11,ITGA2,ITGA3,ITGA5,ITGA6,ITGA7,ITGA8,ITGB1,ITGB3,ITGB4,RAC1,RAC2,ROCK1,ROCK2,RRAS,WIPF1
24	Regulation of Actin-based Motility by Rho	12.9	0.155	2.53	ACTG2,GSN,ITGA1,ITGA11,ITGA2,ITGA3,ITGA5,ITGA6,ITGA7,ITGA8,ITGB1,ITGB3,ITGB4,MYLK,RAC1,RAC2,ROCK1,WIPF1
25	Glioma Invasiveness Signaling	12.7	0.205	2.496	CD44,ITGB3,MMP9,PIK3CA,PIK3CD,PIK3R1,PIK3R2,PLAU,PLAUR,PTK2,RAC1,RAC2,RRAS,TIMP2,TIMP4
26	PI3K/AKT Signaling	12.5	0.111	2.309	AKT1,BAD,EIF4EBP1,GDF15,IL1RL1,ITGA1,ITGA11,ITGA2,ITGA3,ITGA5,ITGA6,ITGA7,ITGA8,ITGB1,ITGB3,ITGB4,PIK3CA,PIK3CD,PIK3R1,PIK3R2,PTGS2,RRAS
27	IL-17 Signaling	12.1	0.112	4.146	AKT1,CCL11,CXCL8,IFNG,IL11,IL1A,MMP13,MMP3,MMP9,PDGFC,PIK3CA,PIK3CD,PIK3R1,PIK3R2,PTGS2,RRAS,TGFB1,TGFB2,TNFSF10,TNFSF13,VEGFC
28	Renal Cell Carcinoma Signaling	12.1	0.188	2.121	AKT1,ELOC,HIF1A,MET,PIK3CA,PIK3CD,PIK3R1,PIK3R2,RAC1,RPS27A,RRAS,SLC2A1,TGFB1,UBA52,VHL
29	RHOGDI Signaling	11.8	0.102	-2.496	ACTG2,CD44,CDH1,CDH11,CDH2,ITGA1,ITGA11,ITGA2,ITGA3,ITGA5,ITGA6,ITGA7,ITGA8,ITGB1,ITGB3,ITGB4,MYH11,RAC1,RAC2,ROCK1,ROCK2,SRC
30	Macropinocytosis Signaling	11.2	0.184	2.333	ITGA5,ITGB1,ITGB3,ITGB4,MET,PDGFA,PDGFC,PIK3CA,PIK3CD,PIK3R1,PIK3R2,RAC1,RRAS,SRC
31	Regulation of eIF4 and p70S6K Signaling	10.6	0.106	2.53	AKT1,EIF4EBP1,ITGA1,ITGA11,ITGA2,ITGA3,ITGA5,ITGA6,ITGA7,ITGA8,ITGB1,ITGB3,ITGB4,PIK3CA,PIK3CD,PIK3R1,PIK3R2,RPS27A,RRAS
32	Regulation of Cellular Mechanics by Calpain Protease	10.2	0.157	2.646	ITGA1,ITGA11,ITGA2,ITGA3,ITGA5,ITGA6,ITGA7,ITGA8,ITGB1,ITGB3,ITGB4,PTK2,RRAS,SRC
33	HMGB1 Signaling	10.1	0.108	3.207	AKT1,CXCL8,ICAM1,IFNG,IL11,IL1A,PIK3CA,PIK3CD,PIK3R1,PIK3R2,RAC1,RAC2,RRAS,SERPINE1,TGFB1,TGFB2,TNFSF10,TNFSF13
34	Ovarian Cancer Signaling	9.6	0.108	2.111	AKT1,CD44,CDKN2A,MMP9,PDGFC,PIK3CA,PIK3CD,PIK3R1,PIK3R2,PTGS2,RBL2,RRAS,SRC,TCF3,TFDP1,VEGFC,WNT5A
35	Endocannabinoid Cancer Inhibition Pathway	9.33	0.112	-3	AKT1,BAD,CDH1,HIF1A,PDGFC,PIK3CA,PIK3CD,PIK3R1,PIK3R2,PTK2,ROCK1,ROCK2,SNAI2,SRC,TCF3,VEGFC
36	Reelin Signaling in Neurons	9.16	0.119	2.138	AKT1,APOE,CAMK2A,CAMK2B,CDH2,ITGA3,ITGA5,ITGB1,PIK3CA,PIK3CD,PIK3R1,PIK3R2,RAC1,RELN,SRC
37	Estrogen Receptor Signaling	8.61	0.0619	2.449	AKT1,BAD,CAV1,EIF4EBP1,HIF1A,MMP1,MMP10,MMP12,MMP13,MMP14,MMP17,MMP3,MMP9,NOTCH1,PDGFC,PIK3CA,PIK3CD,PIK3R1,PIK3R2,ROCK1,ROCK2,RRAS,SNAI1,SRC,VEGFC
38	Neuroinflammation Signaling Pathway	8.6	0.0698	3.13	AKT1,CCL5,CHP1,CXCL10,CXCL12,CXCL8,CYBB,ICAM1,IFNG,MMP3,MMP9,NFATC2,PIK3CA,PIK3CD,PIK3R1,PIK3R2,PTGS2,RAC1,RAC2,STAT1,TGFB1,TGFB2
39	HER-2 Signaling in Breast Cancer	7.99	0.0793	2.357	AKT1,AREG,BAD,ELK3,ERBB2,ERBB3,IL1A,ITGB1,ITGB3,ITGB4,PIK3CA,PIK3CD,PIK3R1,PIK3R2,PTGS2,RBL2,RRAS,SRC
40	NF-κB Activation by Viruses	7.65	0.141	2.714	AKT1,ITGA2,ITGA3,ITGA6,ITGB1,ITGB3,PIK3CA,PIK3CD,PIK3R1,PIK3R2,RRAS
41	Thyroid Cancer Signaling	6.56	0.127	2.53	AKT1,CDH1,CXCL8,NTRK1,PIK3CA,PIK3CD,PIK3R1,PIK3R2,RRAS,TCF3
42	Thrombin Signaling	6.17	0.0714	2.111	AKT1,CAMK2A,CAMK2B,MYLK,PIK3CA,PIK3CD,PIK3R1,PIK3R2,PTK2,RAC1,RAC2,ROCK1,ROCK2,RRAS,SRC
43	CXCR4 Signaling	5.84	0.0778	2.309	AKT1,CXCL12,PIK3CA,PIK3CD,PIK3R1,PIK3R2,PTK2,RAC1,RAC2,ROCK1,ROCK2,RRAS,SRC
44	CSDE1 Signaling Pathway	5.76	0.143	2.121	AKT1,FN1,RAC1,SDC4,SNAI1,SNAI2,TGFB1,TNC
45	LXR/RXR Activation	5.62	0.0894	-2.111	APOD,APOE,CD36,CLU,IL1A,IL1RL1,LY96,MMP9,PTGS2,SERPINA1,TF
46	IL-6 Signaling	5.45	0.0859	2.111	AKT1,COL1A1,CXCL8,HSPB1,IL1A,IL1RL1,PIK3CA,PIK3CD,PIK3R1,PIK3R2,RRAS
47	Regulation Of The Epithelial Mesenchymal Transition In Development Pathway	5.22	0.103	2.121	ADAM17,CDH1,HIF1A,JAG1,NOTCH1,SNAI1,SNAI2,TCF3,WNT5A
48	NGF Signaling	4.95	0.0847	2.121	AKT1,NTRK1,PIK3CA,PIK3CD,PIK3R1,PIK3R2,RAC1,ROCK1,ROCK2,RRAS
49	Cholecystokinin/Gastrin-mediated Signaling	4.92	0.084	2.121	IL1A,PTGS2,PTK2,PTK2B,RAC1,RAC2,ROCK1,ROCK2,RRAS,SRC
50	mTOR Signaling	4.71	0.0613	2.333	AKT1,EIF4EBP1,HIF1A,PDGFC,PIK3CA,PIK3CD,PIK3R1,PIK3R2,RAC1,RAC2,RPS27A,RRAS,VEGFC
51	Acute Phase Response Signaling	4.63	0.0649	2.111	AKT1,FN1,IL1A,PIK3CA,PIK3CD,PIK3R1,PIK3R2,RRAS,SERPINA1,SERPINE1,TCF3,TF
52	Endocannabinoid Developing Neuron Pathway	4.01	0.0732	2.333	AKT1,PIK3CA,PIK3CD,PIK3R1,PIK3R2,RAC1,RAC2,RRAS,SRC
53	Apelin Endothelial Signaling Pathway	3.61	0.0647	2.333	AKT1,ANGPT1,HIF1A,ICAM1,PIK3CA,PIK3CD,PIK3R1,PIK3R2,RRAS
54	Role of Hypercytokinemia/hyperchemokinemia in the Pathogenesis of Influenza	3.52	0.0814	2.646	AREG,CCL5,CXCL10,CXCL8,IFNG,IL1A,STAT1
55	Systemic Lupus Erythematosus In B Cell Signaling Pathway	2.52	0.029	2.837	AKT1,BAD,CHP1,CXCL8,IFNG,IL11,IL1A,NFATC2,PIK3CA,PIK3CD,PIK3R1,PIK3R2,RAC1,RAC2,RRAS,SRC,STAT1,TGFB1,TGFB2,TNFSF10,TNFSF13
56	Role of MAPK Signaling in Inhibiting the Pathogenesis of Influenza	2.25	0.0658	2.236	CCL5,CXCL10,CXCL8,IFNG,PTGS2
57	FAT10 Cancer Signaling Pathway	2.19	0.08	2	AKT1,IFNG,TGFB1,TGFB2
58	PCP (Planar Cell Polarity) Pathway	1.91	0.0667	2	RAC1,ROCK1,ROCK2,WNT5A
59	CDC42 Signaling	1.57	0.0261	2.121	ITGA1,ITGA11,ITGA2,ITGA3,ITGA5,ITGA6,ITGA7,ITGA8,ITGB1,ITGB3,ITGB4,MYLK,SRC,VAV2,WIPF1

## Sheet: PRI- vs. SES
		PRI- vs SES
Number	Ingenuity Canonical Pathways	-log(p-value)	Ratio	z-score	Molecules
1	Tumor Microenvironment Pathway	36.1	0.229	4.111	AKT1,BAD,COL1A1,COL1A2,COL3A1,CSPG4,CXCL12,CXCL8,CXCR4,EGF,FASLG,FGF2,FGF9,FN1,HIF1A,IGF1,IL1B,ITGA5,ITGB3,MMP1,MMP10,MMP12,MMP13,MMP14,MMP17,MMP3,MMP9,PDGFA,PDGFC,PIK3CD,PIK3R1,PIK3R2,PLAU,PTGS2,RAC1,RRAS,SLC2A1,SPP1,TGFB1,TNC,VEGFC
2	HIF1α Signaling	27.1	0.173	2.058	AKT1,CAMK2B,CHP1,CYBB,EGF,EGLN3,EIF4EBP1,ELOB,ELOC,FGF2,HIF1A,IGF1,MET,MMP1,MMP10,MMP12,MMP13,MMP14,MMP17,MMP3,MMP9,PDGFC,PIK3CD,PIK3R1,PIK3R2,PKM,PPP3R1,RAC1,RAC2,RBX1,RRAS,SERPINE1,SLC2A1,TF,TGFB1,VEGFC
3	Hepatic Fibrosis Signaling Pathway	25.7	0.11	4.323	ACVR1C,AKT1,CCL5,COL18A1,COL1A1,COL1A2,COL3A1,CXCL8,CYBB,FGF2,HIF1A,IL1A,IL1B,ITGA1,ITGA11,ITGA2,ITGA3,ITGA5,ITGA6,ITGA7,ITGA8,ITGAM,ITGB1,ITGB3,ITGB4,MMP1,MMP13,MYLK,PDGFA,PDGFC,PIK3CD,PIK3R1,PIK3R2,PTK2,RAC1,RAC2,ROCK2,RRAS,SERPINE1,SMAD3,SPP1,TF,TGFB1,VEGFC,WNT5A,WNT5B
4	Osteoarthritis Pathway	25.2	0.154	3.53	ACVRL1,CXCL8,DCN,FGF2,FN1,GREM1,HIF1A,IL1B,ITGA1,ITGA11,ITGA2,ITGA3,ITGA5,ITGA6,ITGA7,ITGA8,ITGAM,ITGB1,ITGB3,ITGB4,JAG1,MMP1,MMP10,MMP12,MMP13,MMP3,MMP9,NOTCH1,PDGFC,PTGS2,RAC1,SDC4,SMAD3,SPP1,TGFB1,VEGFC
5	Leukocyte Extravasation Signaling	22.3	0.161	3.272	ACTG2,CLDN1,CLDN4,CXCL12,CXCR4,CYBB,F11R,ITGA2,ITGA3,ITGAM,ITGB1,JAM2,MMP1,MMP10,MMP12,MMP13,MMP14,MMP17,MMP3,MMP9,PECAM1,PIK3CD,PIK3R1,PIK3R2,PTK2,RAC1,RAC2,ROCK2,SRC,TIMP4,VAV2
6	Cardiac Hypertrophy Signaling (Enhanced)	22	0.0874	2.058	ACVR1C,AKT1,CAMK2B,CHP1,CXCL8,CYBB,EIF4EBP1,FASLG,FGF2,FGF9,FGFR2,HSPB1,IFNG,IGF1,IL11,IL15,IL1A,IL1B,ITGA1,ITGA11,ITGA2,ITGA3,ITGA5,ITGA6,ITGA7,ITGA8,ITGAM,ITGB1,ITGB3,ITGB4,MAPKAPK3,NFATC2,NPR1,PIK3CD,PIK3R1,PIK3R2,PPP3R1,PTGS2,PTK2,ROCK2,RRAS,SRF,TGFB1,TNFSF10,TNFSF13,WNT5A,WNT5B
7	GP6 Signaling Pathway	21.6	0.205	4.6	AKT1,COL18A1,COL1A1,COL1A2,COL3A1,COL4A1,COL4A2,COL4A6,COL5A1,COL5A2,COL6A1,COL6A2,COL6A3,COL7A1,ITGB3,LAMA3,LAMA5,LAMB3,LAMC1,LAMC2,PIK3CD,PIK3R1,PIK3R2,PTK2,RAC1,VAV2
8	Actin Cytoskeleton Signaling	20.2	0.131	2.668	ACTG2,EGF,FGF2,FGF9,FN1,GSN,ITGA1,ITGA11,ITGA2,ITGA3,ITGA5,ITGA6,ITGA7,ITGA8,ITGAM,ITGB1,ITGB3,ITGB4,MYH11,MYLK,MYO5C,PDGFA,PDGFC,PIK3CD,PIK3R1,PIK3R2,PTK2,RAC1,RAC2,ROCK2,RRAS,VAV2
9	HOTAIR Regulatory Pathway	18.7	0.16	4.2	AKT1,CDH1,COL1A1,COL1A2,COL3A1,ERBB2,JAM2,MET,MMP1,MMP10,MMP12,MMP13,MMP14,MMP17,MMP3,MMP9,PIK3CD,PIK3R1,PIK3R2,ROCK2,SNAI2,SPP1,SRF,TGFB1,WNT5A,WNT5B
10	Ephrin Receptor Signaling	18.5	0.139	3.051	AKT1,CXCL12,CXCR4,EGF,EPHA1,EPHB3,EPHB4,ITGA1,ITGA11,ITGA2,ITGA3,ITGA5,ITGA6,ITGA7,ITGA8,ITGAM,ITGB1,ITGB3,ITGB4,PDGFA,PDGFC,PTK2,RAC1,RAC2,ROCK2,RRAS,SRC,VEGFC
11	PTEN Signaling	18.5	0.167	-2.324	AKT1,BAD,BMPR1B,FASLG,FGFR2,ITGA1,ITGA11,ITGA2,ITGA3,ITGA5,ITGA6,ITGA7,ITGA8,ITGAM,ITGB1,ITGB3,ITGB4,NTRK1,PIK3CD,PIK3R1,PIK3R2,PTK2,RAC1,RAC2,RRAS
12	HGF Signaling	17.5	0.174	2.496	AKT1,CDKN2A,ELK3,ITGA1,ITGA11,ITGA2,ITGA3,ITGA5,ITGA6,ITGA7,ITGA8,ITGAM,ITGB1,ITGB3,ITGB4,MET,PIK3CD,PIK3R1,PIK3R2,PTGS2,PTK2,RAC1,RRAS
13	PAK Signaling	17.4	0.186	3.207	EPHB3,ITGA1,ITGA11,ITGA2,ITGA3,ITGA5,ITGA6,ITGA7,ITGA8,ITGAM,ITGB1,ITGB3,ITGB4,MYLK,PDGFA,PDGFC,PIK3CD,PIK3R1,PIK3R2,PTK2,RAC1,RRAS
14	Regulation Of The Epithelial Mesenchymal Transition By Growth Factors Pathway	16.9	0.135	2.449	AKT1,CDH1,EGF,ERBB2,FASLG,FGF2,FGF9,FGFR2,FOXC2,MET,MMP1,MMP9,OCLN,PDGFA,PDGFC,PIK3CD,PIK3R1,PIK3R2,RAC1,RRAS,SMAD3,SNAI2,TGFB1,TNFSF10,TNFSF13,ZEB2
15	ERK/MAPK Signaling	16.7	0.126	2.524	BAD,EIF4EBP1,ELK3,HSPB1,ITGA1,ITGA11,ITGA2,ITGA3,ITGA5,ITGA6,ITGA7,ITGA8,ITGAM,ITGB1,ITGB3,ITGB4,PIK3CD,PIK3R1,PIK3R2,PLA2G2A,PTK2,RAC1,RAC2,RRAS,SRC,SRF,STAT1
16	Integrin Signaling	15.8	0.122	2.449	ACTG2,AKT1,CAV1,GSN,ITGA1,ITGA11,ITGA2,ITGA3,ITGA5,ITGA6,ITGA7,ITGA8,ITGAM,ITGB1,ITGB3,ITGB4,MYLK,PIK3CD,PIK3R1,PIK3R2,PTK2,RAC1,RAC2,RRAS,SRC,TSPAN1
17	Paxillin Signaling	15.8	0.185	2.309	ACTG2,ITGA1,ITGA11,ITGA2,ITGA3,ITGA5,ITGA6,ITGA7,ITGA8,ITGAM,ITGB1,ITGB3,ITGB4,PIK3CD,PIK3R1,PIK3R2,PTK2,RAC1,RRAS,SRC
18	Colorectal Cancer Metastasis Signaling	15.1	0.104	3.8	AKT1,BAD,CDH1,EGF,IFNG,MMP1,MMP10,MMP12,MMP13,MMP14,MMP17,MMP3,MMP9,PDGFC,PIK3CD,PIK3R1,PIK3R2,PTGS2,RAC1,RAC2,RRAS,SMAD3,SRC,STAT1,TGFB1,VEGFC,WNT5A,WNT5B
19	RAC Signaling	13.7	0.145	2.714	CYBB,ITGA1,ITGA11,ITGA2,ITGA3,ITGA5,ITGA6,ITGA7,ITGA8,ITGAM,ITGB1,ITGB3,ITGB4,PIK3CD,PIK3R1,PIK3R2,PTK2,RAC1,RAC2,RRAS
20	IL-17 Signaling	13.1	0.118	4.264	AKT1,CCL11,CXCL8,FASLG,IFNG,IL11,IL15,IL1A,IL1B,MMP13,MMP3,MMP9,PDGFC,PIK3CD,PIK3R1,PIK3R2,PTGS2,RRAS,TGFB1,TNFSF10,TNFSF13,VEGFC
21	IL-8 Signaling	12.9	0.109	2.985	AKT1,ANGPT2,CDH1,CXCL8,CYBB,EGF,EIF4EBP1,ITGAM,ITGB3,MMP9,PDGFC,PIK3CD,PIK3R1,PIK3R2,PTGS2,PTK2,RAC1,RAC2,ROCK2,RRAS,SRC,TEK,VEGFC
22	Regulation of Cellular Mechanics by Calpain Protease	12.6	0.18	2.121	EGF,ITGA1,ITGA11,ITGA2,ITGA3,ITGA5,ITGA6,ITGA7,ITGA8,ITGAM,ITGB1,ITGB3,ITGB4,PTK2,RRAS,SRC
23	Inhibition of Matrix Metalloproteases	12.6	0.308	-2.111	HSPG2,MMP1,MMP10,MMP12,MMP13,MMP14,MMP17,MMP3,MMP9,TFPI2,THBS2,TIMP4
24	Signaling by Rho Family GTPases	12.5	0.0933	2.5	ACTG2,CDH1,CDH11,CDH13,CYBB,ITGA1,ITGA11,ITGA2,ITGA3,ITGA5,ITGA6,ITGA7,ITGA8,ITGAM,ITGB1,ITGB3,ITGB4,MYLK,PIK3CD,PIK3R1,PIK3R2,PTK2,RAC1,RAC2,ROCK2
25	Macropinocytosis Signaling	12.4	0.197	2.121	EGF,ITGA5,ITGB1,ITGB3,ITGB4,MET,MRC1,PDGFA,PDGFC,PIK3CD,PIK3R1,PIK3R2,RAC1,RRAS,SRC
26	Actin Nucleation by ARP-WASP Complex	12.3	0.172	2.646	ITGA1,ITGA11,ITGA2,ITGA3,ITGA5,ITGA6,ITGA7,ITGA8,ITGAM,ITGB1,ITGB3,ITGB4,RAC1,RAC2,ROCK2,RRAS
27	Regulation of Actin-based Motility by Rho	11.8	0.147	2.121	ACTG2,GSN,ITGA1,ITGA11,ITGA2,ITGA3,ITGA5,ITGA6,ITGA7,ITGA8,ITGAM,ITGB1,ITGB3,ITGB4,MYLK,RAC1,RAC2
28	PI3K/AKT Signaling	11.6	0.106	2.111	AKT1,BAD,EIF4EBP1,GDF15,ITGA1,ITGA11,ITGA2,ITGA3,ITGA5,ITGA6,ITGA7,ITGA8,ITGAM,ITGB1,ITGB3,ITGB4,PIK3CD,PIK3R1,PIK3R2,PTGS2,RRAS
29	Neuroinflammation Signaling Pathway	10.9	0.0794	2.711	ACVR1C,AKT1,CCL5,CHP1,CX3CL1,CXCL10,CXCL12,CXCL8,CYBB,FASLG,IFNG,IL1B,MMP3,MMP9,NFATC2,PIK3CD,PIK3R1,PIK3R2,PLA2G2A,PPP3R1,PTGS2,RAC1,RAC2,STAT1,TGFB1
30	HMGB1 Signaling	10.2	0.108	2.887	AKT1,CXCL8,FASLG,IFNG,IL11,IL15,IL1A,IL1B,PIK3CD,PIK3R1,PIK3R2,RAC1,RAC2,RRAS,SERPINE1,TGFB1,TNFSF10,TNFSF13
31	Regulation of eIF4 and p70S6K Signaling	9.67	0.101	2.333	AKT1,EIF4EBP1,ITGA1,ITGA11,ITGA2,ITGA3,ITGA5,ITGA6,ITGA7,ITGA8,ITGAM,ITGB1,ITGB3,ITGB4,PIK3CD,PIK3R1,PIK3R2,RRAS
32	MSP-RON Signaling In Cancer Cells Pathway	9.58	0.116	2.5	AKT1,ELK3,HIF1A,ITGA6,ITGB1,ITGB4,MET,PDGFC,PIK3CD,PIK3R1,PIK3R2,PLAUR,PTK2,RRAS,SRC,VEGFC
33	Glioma Invasiveness Signaling	9.1	0.164	2.53	ITGB3,MMP9,PIK3CD,PIK3R1,PIK3R2,PLAU,PLAUR,PTK2,RAC1,RAC2,RRAS,TIMP4
34	LXR/RXR Activation	7.4	0.106	-3.051	APOD,APOE,C3,CD36,CLU,IL1A,IL1B,LY96,MMP9,PTGS2,SERPINA1,SERPINF1,TF
35	Endocannabinoid Cancer Inhibition Pathway	6.63	0.0909	-2.496	AKT1,BAD,CDH1,HIF1A,PDGFC,PIK3CD,PIK3R1,PIK3R2,PTK2,ROCK2,SNAI2,SRC,VEGFC
36	NF-κB Activation by Viruses	6.62	0.128	2.53	AKT1,ITGA2,ITGA3,ITGA6,ITGB1,ITGB3,PIK3CD,PIK3R1,PIK3R2,RRAS
37	Ephrin B Signaling	5.92	0.125	2.333	CXCL12,CXCR4,EPHB3,EPHB4,PTK2,RAC1,RAC2,ROCK2,VAV2
38	IL-6 Signaling	5.46	0.0859	2.714	AKT1,COL1A1,CXCL8,HSPB1,IL1A,IL1B,PIK3CD,PIK3R1,PIK3R2,RRAS,SRF
39	Acute Phase Response Signaling	5.36	0.0703	2.111	AKT1,C3,FN1,IL1A,IL1B,PIK3CD,PIK3R1,PIK3R2,RRAS,SERPINA1,SERPINE1,SERPINF1,TF
40	TEC Kinase Signaling	5.15	0.0415	2.309	ACTG2,FASLG,ITGA1,ITGA11,ITGA2,ITGA3,ITGA5,ITGA6,ITGA7,ITGA8,ITGAM,ITGB1,ITGB3,ITGB4,PIK3CD,PIK3R1,PIK3R2,PTK2,RAC1,RAC2,SRC,STAT1,TNFSF10,VAV2
41	CXCR4 Signaling	5.09	0.0719	2.111	AKT1,CXCL12,CXCR4,PIK3CD,PIK3R1,PIK3R2,PTK2,RAC1,RAC2,ROCK2,RRAS,SRC
42	Cholecystokinin/Gastrin-mediated Signaling	4.93	0.084	2.828	IL1A,IL1B,PTGS2,PTK2,RAC1,RAC2,ROCK2,RRAS,SRC,SRF
43	Role of Hypercytokinemia/hyperchemokinemia in the Pathogenesis of Influenza	4.37	0.093	2.828	AREG,CCL5,CXCL10,CXCL8,IFNG,IL1A,IL1B,STAT1
44	Sphingosine-1-phosphate Signaling	4.16	0.0763	2.121	AKT1,PDGFA,PDGFC,PIK3CD,PIK3R1,PIK3R2,PTK2,RAC1,RAC2
45	TGF-β Signaling	4.03	0.0833	2.121	ACVR1C,BMPR1B,INHBA,PITX2,RRAS,SERPINE1,SMAD3,TGFB1
46	FAT10 Cancer Signaling Pathway	4.02	0.12	2.449	ACVR1C,AKT1,CXCR4,IFNG,SMAD3,TGFB1
47	Differential Regulation of Cytokine Production in Intestinal Epithelial Cells by IL-17A and IL-17F	3.47	0.174	2	CCL5,IFNG,IL1A,IL1B
48	mTOR Signaling	3.45	0.0519	2.121	AKT1,EIF4EBP1,HIF1A,PDGFC,PIK3CD,PIK3R1,PIK3R2,RAC1,RAC2,RRAS,VEGFC
49	Endocannabinoid Developing Neuron Pathway	3.29	0.065	2.121	AKT1,PIK3CD,PIK3R1,PIK3R2,RAC1,RAC2,RRAS,SRC
50	Apelin Liver Signaling Pathway	3.26	0.154	2	COL18A1,COL1A1,COL1A2,COL3A1
51	Systemic Lupus Erythematosus In B Cell Signaling Pathway	3.25	0.0318	3.128	AKT1,BAD,CHP1,CXCL8,FASLG,IFNG,IL11,IL15,IL1A,IL1B,NFATC2,PIK3CD,PIK3R1,PIK3R2,PPP3R1,RAC1,RAC2,RRAS,SRC,STAT1,TGFB1,TNFSF10,TNFSF13
52	PCP (Planar Cell Polarity) Pathway	2.7	0.0833	2	NDP,RAC1,ROCK2,WNT5A,WNT5B
53	Intrinsic Prothrombin Activation Pathway	2.46	0.0952	2	COL18A1,COL1A1,COL1A2,COL3A1
54	PPAR Signaling	2.27	0.0561	-2.449	IL1A,IL1B,PDGFA,PDGFC,PTGS2,RRAS
55	TREM1 Signaling	2.23	0.0649	2.236	AKT1,CXCL8,IL1B,ITGA5,ITGB1
56	Role of PKR in Interferon Induction and Antiviral Response	1.79	0.0441	2.449	FASLG,IFNG,IL1B,PDGFA,PDGFC,STAT1
57	CDC42 Signaling	1.58	0.0261	2.646	ITGA1,ITGA11,ITGA2,ITGA3,ITGA5,ITGA6,ITGA7,ITGA8,ITGAM,ITGB1,ITGB3,ITGB4,MYLK,SRC,VAV2
