# Supplementary material for: Cancer Progression Gene Expression Profiling Identifies the Urokinase Plasminogen Activator Receptor as a Biomarker of Metastasis in Cutaneous Squamous Cell Carcinoma
Source: Front Oncol. 2022 Apr 11;12:835929. doi: 10.3389/fonc.2022.835929 (PMC9035872; doi:10.3389/fonc.2022.835929)
Supplement: Supplementary file 4 [file DataSheet_4.xlsx]

## Sheet: GSE45164-GPL571-significant-DEG
ID	Gene.symbol	logFC	P.Value
206378_at	SCGB2A2	-3.92025	0.00105688
206465_at	ACSBG1	-3.5043	0.000363304
209815_at	PTCH1	-3.39313	0.000164126
213880_at	LGR5	-3.36553	0.0018788
206799_at	SCGB1D2	-3.24239	0.00326171
206509_at	PIP	-3.16892	0.000966082
207670_at	KRT85	-3.12562	2.25481e-06
201540_at	FHL1	-3.08358	0.000183684
202768_at	FOSB	-3.08154	0.0012533
207908_at	KRT2	-2.99575	0.00937563
209612_s_at	ADH1B	-2.94038	0.000632404
203706_s_at	FZD7	-2.89474	0.00233764
206140_at	LHX2	-2.88275	0.000903344
213800_at	CFH	-2.81301	0.00323879
221748_s_at	TNS1	-2.8125	0.000970963
201525_at	APOD	-2.7737	0.00274527
207955_at	CCL27	-2.73241	0.000796219
213960_at	NTRK3	-2.72693	1.77733e-05
218087_s_at	SORBS1	-2.70781	2.36036e-05
204622_x_at	NR4A2	-2.69429	0.00183567
213071_at	DPT	-2.65337	0.000125945
214451_at	TFAP2B	-2.64913	0.00551375
220272_at	BNC2	-2.63986	0.000223605
204515_at	HSD3B1	-2.60048	0.00280825
209522_s_at	CRAT	-2.58347	0.00256814
209763_at	CHRDL1	-2.58269	0.003318
209396_s_at	CHI3L1	-2.56971	0.00254417
219908_at	DKK2	-2.5591	2.16433e-07
214041_x_at	RPL37A	-2.54548	0.000399075
217897_at	FXYD6	-2.51231	4.84116e-05
213029_at	NFIB	-2.50482	0.000430573
216921_s_at	KRT35	-2.45872	0.00083593
204773_at	IL11RA	-2.4583	1.75626e-07
205357_s_at	AGTR1	-2.4403	0.00094472
209292_at	ID4	-2.43444	0.000166927
203903_s_at	HEPH	-2.41669	0.00123318
201952_at	ALCAM	-2.3833	7.62469e-06
204237_at	GULP1	-2.38099	0.000267065
204897_at	PTGER4	-2.37658	0.000698885
203766_s_at	LMOD1	-2.37365	7.50677e-05
211959_at	IGFBP5	-2.36519	0.000901692
202291_s_at	MGP	-2.36146	3.45943e-05
212158_at	SDC2	-2.33055	0.00790934
204754_at	HLF	-2.32349	3.78717e-05
205529_s_at	RUNX1T1	-2.29332	1.12289e-06
206115_at	EGR3	-2.27345	0.00186932
213920_at	CUX2	-2.25834	9.94737e-06
213397_x_at	RNASE4	-2.24398	0.00628222
201843_s_at	EFEMP1	-2.22393	3.45467e-05
220048_at	EDAR	-2.20602	0.00128079
205498_at	GHR	-2.19939	0.000749245
205848_at	GAS2	-2.19699	0.000944818
212850_s_at	LRP4	-2.18396	2.48667e-05
218820_at	C14orf132	-2.176	8.89048e-05
209603_at	GATA3	-2.15964	3.01087e-07
218312_s_at	ZSCAN18	-2.15113	0.00645697
202994_s_at	FBLN1	-2.14955	0.000640949
213568_at	OSR2	-2.14435	0.00283663
213706_at	GPD1	-2.12978	0.00115455
205380_at	PDZK1	-2.12907	0.00197376
206637_at	P2RY14	-2.12361	0.00274075
204697_s_at	CHGA	-2.12354	0.00165039
220615_s_at	FAR2	-2.10794	0.00723214
204984_at	GPC4	-2.10288	0.00181267
209867_s_at	ADGRL3	-2.09005	0.00100952
209651_at	TGFB1I1	-2.07683	0.00809388
219304_s_at	PDGFD	-2.05302	0.000919187
204424_s_at	LMO3	-2.04167	0.0014942
205372_at	PLAG1	-2.03869	0.00116969
219768_at	VTCN1	-2.02376	5.72985e-06
213661_at	PAMR1	-2.00565	5.63327e-05
210055_at	TSHR	-2.00537	0.00220323
203951_at	CNN1	-1.99909	0.000272624
210096_at	CYP4B1	-1.99809	0.00474403
209755_at	NMNAT2	-1.9968	0.00273131
203685_at	BCL2	-1.99573	0.00164282
208998_at	UCP2	-1.99239	0.00462191
217707_x_at	SMARCA2	-1.99116	0.00201095
203001_s_at	STMN2	-1.97325	0.000118694
221234_s_at	BACH2	-1.96282	0.00298755
218642_s_at	CHCHD7	-1.9592	0.00786204
212761_at	TCF7L2	-1.9543	0.00733993
213900_at	FAM189A2	-1.9495	2.30056e-06
205139_s_at	UST	-1.94219	0.00106678
207789_s_at	DPP6	-1.93543	0.000474883
204794_at	DUSP2	-1.93465	0.000390658
211596_s_at	LRIG1	-1.92229	0.00745044
218326_s_at	LGR4	-1.90708	4.98044e-05
43427_at	ACACB	-1.90029	0.00392567
205407_at	RECK	-1.8987	0.000469351
203991_s_at	KDM6A	-1.88812	0.00017687
219429_at	FA2H	-1.88714	0.00867738
202340_x_at	NR4A1	-1.88552	0.000150108
202342_s_at	TRIM2	-1.88388	0.00176021
207191_s_at	ISLR	-1.88058	0.00465951
205637_s_at	SH3GL3	-1.87288	0.00337629
213217_at	ADCY2	-1.86489	3.53073e-06
208792_s_at	CLU	-1.85428	0.00054986
206375_s_at	HSPB3	-1.84535	0.00103745
217057_s_at	GNAS	-1.83909	0.00775165
202973_x_at	FAM13A	-1.83422	0.00645072
209757_s_at	MYCN	-1.83192	0.00177714
205404_at	HSD11B1	-1.82818	0.000332802
203638_s_at	FGFR2	-1.82725	0.000483516
203812_at	SLIT3	-1.82556	2.67013e-07
213578_at	BMPR1A	-1.82413	0.00364148
219064_at	ITIH5	-1.81777	0.00627373
200762_at	DPYSL2	-1.81471	0.000417493
213935_at	ABHD5	-1.80626	0.00251737
48031_r_at	FAXDC2	-1.80596	3.48112e-05
209118_s_at	TUBA1A	-1.79808	0.00656442
206101_at	ECM2	-1.78856	0.00973147
205110_s_at	FGF13	-1.78376	5.81048e-06
208096_s_at	COL21A1	-1.78098	1.66006e-06
222164_at	FGFR1	-1.77859	8.18535e-05
219132_at	PELI2	-1.77541	0.00685939
205226_at	PDGFRL	-1.77173	0.00938937
203151_at	MAP1A	-1.77125	0.00063163
36553_at	ASMTL	-1.75026	0.000688521
210297_s_at	MSMB	-1.74282	0.00403257
204955_at	SRPX	-1.73483	0.00289582
212281_s_at	TMEM97	-1.73018	0.00548827
58780_s_at	ARHGEF40	-1.72679	0.00201358
209736_at	SOX13	-1.72475	0.000536636
201036_s_at	HADH	-1.70689	0.0067507
218546_at	C1orf115	-1.70283	0.000114841
205399_at	DCLK1	-1.70261	2.43454e-05
209550_at	NDN	-1.70249	1.13118e-05
220065_at	TNMD	-1.6952	0.00203145
209335_at	DCN	-1.68908	0.00130066
212915_at	PDZRN3	-1.68496	0.000242526
218974_at	SOBP	-1.68108	0.00124624
202242_at	TSPAN7	-1.66557	0.000456622
201746_at	TP53	-1.66525	0.000416362
204637_at	CGA	-1.65284	0.00351036
219946_x_at	MYH14	-1.65259	0.000570613
210086_at	HR	-1.65242	0.00216503
209094_at	DDAH1	-1.64965	0.000477718
205019_s_at	VIPR1	-1.648	0.000754435
204589_at	NUAK1	-1.64077	0.00276992
202920_at	ANK2	-1.64004	0.00134058
222101_s_at	DCHS1	-1.63746	0.00654442
220911_s_at	NYNRIN	-1.63698	8.83036e-05
209959_at	NR4A3	-1.62452	0.0060361
205440_s_at	NPY1R	-1.6189	0.000876947
202746_at	ITM2A	-1.61189	0.00387684
209596_at	MXRA5	-1.61048	0.00340319
203886_s_at	FBLN2	-1.60904	0.00197012
214927_at	ITGBL1	-1.60258	2.21242e-05
219093_at	PID1	-1.60041	1.44932e-05
204916_at	RAMP1	-1.5886	0.0046574
209583_s_at	CD200	-1.58447	3.66731e-05
205913_at	PLIN1	-1.58348	0.00956526
213622_at	COL9A2	-1.58285	0.00298032
209381_x_at	SF3A2	-1.58227	0.00249957
205031_at	EFNB3	-1.58185	0.00350846
206580_s_at	EFEMP2	-1.58175	0.00143579
205635_at	KALRN	-1.57908	1.874e-05
213553_x_at	APOC1	-1.57834	0.00145219
208212_s_at	ALK	-1.56692	0.00291053
203240_at	FCGBP	-1.5577	0.00692321
218922_s_at	CERS4	-1.55639	0.00129928
203687_at	CX3CL1	-1.55255	6.06151e-06
40093_at	BCAM	-1.53723	0.00115848
203697_at	FRZB	-1.53644	6.26662e-05
216836_s_at	ERBB2	-1.53352	0.00213813
202806_at	DBN1	-1.53122	0.00376572
207109_at	POU2F3	-1.53027	0.00563624
213488_at	SNED1	-1.52574	0.000582113
220975_s_at	C1QTNF1	-1.51123	0.000625064
204749_at	NAP1L3	-1.50747	0.0020481
213779_at	EMID1	-1.50607	2.78198e-05
214433_s_at	SELENBP1	-1.49665	0.00588118
210247_at	SYN2	-1.49434	0.00777884
201397_at	PHGDH	-1.49431	0.000843729
218844_at	ACSF2	-1.48037	5.15841e-06
221950_at	EMX2	-1.48014	5.15884e-05
212935_at	MCF2L	-1.47484	4.04561e-05
205006_s_at	NMT2	-1.46713	0.00334103
205752_s_at	GSTM5	-1.46539	0.00758869
205987_at	CD1C	-1.45994	0.007969
213058_at	TTC28	-1.45682	0.000472381
213169_at	SEMA5A	-1.45242	0.00305842
207299_s_at	GRM1	-1.44968	0.00110228
220801_s_at	HAO2	-1.44441	0.00642522
206656_s_at	APMAP	-1.44314	0.000202358
220518_at	ABI3BP	-1.44068	0.00183276
206646_at	GLI1	-1.43988	0.00154027
219179_at	DACT1	-1.4324	0.00983928
205259_at	NR3C2	-1.42556	0.00187808
219764_at	FZD10	-1.42326	0.00495737
219689_at	SEMA3G	-1.40802	0.0058793
206554_x_at	SETMAR	-1.40406	0.00201996
219407_s_at	LAMC3	-1.40031	0.00013231
216810_at	KRTAP4-7	-1.39828	0.000959519
208986_at	TCF12	-1.39754	0.000134683
202054_s_at	ALDH3A2	-1.39467	0.000185105
219367_s_at	NRP2	-1.39436	0.00283489
208760_at	UBE2I	-1.39415	2.23579e-05
207608_x_at	CYP1A2	-1.39258	0.00263242
206117_at	TPM1	-1.39053	0.000242363
220765_s_at	LIMS2	-1.38697	6.83163e-05
213283_s_at	SALL2	-1.3799	2.40762e-05
213942_at	MEGF6	-1.3737	0.000863654
219765_at	ZNF329	-1.3732	0.000765785
212713_at	MFAP4	-1.37165	0.00792341
204287_at	SYNGR1	-1.37116	2.60282e-05
203735_x_at	PPFIBP1	-1.36914	0.00325815
221016_s_at	TCF7L1	-1.36035	0.000160667
212695_at	CRY2	-1.35509	0.00184463
217719_at	EIF3L	-1.34289	0.000779855
202172_at	VEZF1	-1.3425	9.45769e-05
219230_at	TMEM100	-1.33368	6.19183e-05
209057_x_at	CDC5L	-1.33242	0.00375668
212636_at	QKI	-1.32513	0.00145189
40837_at	TLE2	-1.32293	0.00145227
203349_s_at	ETV5	-1.32241	0.000431014
205613_at	SYT17	-1.31654	0.000160637
218573_at	MAGEH1	-1.30774	0.00200081
205160_at	PEX11A	-1.30265	3.59171e-05
204271_s_at	EDNRB	-1.29957	0.00634653
205794_s_at	NOVA1	-1.29816	0.00437243
220232_at	SCD5	-1.29563	0.00585473
203186_s_at	S100A4	-1.29172	0.00372984
222116_s_at	TBC1D16	-1.28985	0.00201505
209263_x_at	TSPAN4	-1.28842	0.000775337
209686_at	S100B	-1.28336	0.00430461
209842_at	SOX10	-1.28146	0.00456733
209948_at	KCNMB1	-1.28078	0.0026565
43544_at	MED16	-1.28067	0.00173159
210168_at	C6	-1.27868	0.00174139
215766_at	GSTA1	-1.27705	0.000364978
205932_s_at	MSX1	-1.27096	0.00565929
203657_s_at	CTSF	-1.26463	0.000168081
206081_at	SLC24A1	-1.26387	0.000413491
212566_at	MAP4	-1.26297	0.000133376
205080_at	RARB	-1.25839	0.00148785
215271_at	TNN	-1.24965	0.00562729
202903_at	LSM5	-1.2452	0.00383836
209847_at	CDH17	-1.24088	0.000683183
201811_x_at	SH3BP5	-1.23965	0.000285982
215019_x_at	ZNF528	-1.23965	0.000771878
204418_x_at	GSTM2	-1.23928	0.00683613
213827_at	ARHGAP33	-1.23511	0.000171445
218346_s_at	SESN1	-1.23482	0.00303796
55616_at	PGAP3	-1.23475	0.00180531
203979_at	CYP27A1	-1.23212	0.000432841
214598_at	CLDN8	-1.22861	0.00282349
213266_at	TP53BP1	-1.22294	0.000577386
213675_at	PARVA	-1.21932	0.00775168
200761_s_at	ARL6IP5	-1.2128	0.00368554
213234_at	FAM234B	-1.21213	0.00167962
221012_s_at	TRIM8	-1.2109	0.00138991
205948_at	PTPRT	-1.21068	0.00270707
207660_at	DMD	-1.20675	0.000264662
221127_s_at	DKK3	-1.20457	0.00385931
209343_at	EFHD1	-1.20279	0.00039219
212310_at	MIA3	-1.19728	0.000255468
212964_at	HIC2	-1.19681	0.00499915
205364_at	ACOX2	-1.19578	0.00619519
212343_at	YIPF6	-1.19316	0.00352733
209966_x_at	ESRRG	-1.19153	0.000390982
221527_s_at	PARD3	-1.19118	0.00162464
205923_at	RELN	-1.18802	0.00704621
209794_at	SRGAP3	-1.18639	5.96512e-05
214928_at	OBSL1	-1.18335	0.0039408
220853_at	GTDC1	-1.18196	0.00211513
220197_at	ATP6V0A4	-1.17924	0.00293672
218128_at	NFYB	-1.17818	0.00285538
218675_at	SLC22A17	-1.17701	0.00213374
215111_s_at	TSC22D1	-1.17513	0.000498463
212675_s_at	CEP68	-1.17464	0.00699113
212793_at	DAAM2	-1.17458	0.000401681
32502_at	GDPD5	-1.17143	0.00165859
217525_at	OLFML1	-1.16906	0.000341792
218012_at	TSPYL2	-1.16055	0.00027732
219287_at	KCNMB4	-1.16008	0.00518841
221575_at	SCLY	-1.15997	0.00318971
204115_at	GNG11	-1.15993	0.00943209
222056_s_at	FAHD2A	-1.15893	0.000878054
205011_at	VWA5A	-1.15828	0.000235706
210825_s_at	PEBP1	-1.15751	0.00140354
65718_at	ADGRA2	-1.15711	0.00040543
215716_s_at	ATP2B1	-1.1567	0.00454678
205632_s_at	PIP5K1B	-1.15664	0.000752145
211214_s_at	DAPK1	-1.15491	0.00123192
219173_at	MYO15B	-1.14997	6.15056e-05
206438_x_at	TCTN2	-1.14962	0.0023206
201261_x_at	BGN	-1.14823	0.00856583
221963_x_at	ZNF587B	-1.14487	0.00302003
218471_s_at	BBS1	-1.14427	0.00134516
220978_at	KRTAP1-3	-1.14115	0.00210607
209304_x_at	GADD45B	-1.13848	0.00246693
218523_at	LHPP	-1.13722	0.000728657
58900_at	UBE2D4	-1.13652	0.00166157
213551_x_at	PCGF2	-1.13621	0.000978826
213469_at	PGAP1	-1.1331	0.00390205
207466_at	GAL	-1.13096	0.00167202
219432_at	EVC	-1.12752	0.000261071
212843_at	NCAM1	-1.12596	0.000326098
221874_at	KIAA1324	-1.12574	7.43219e-05
211494_s_at	SLC4A4	-1.12516	0.00485471
213333_at	MDH2	-1.12489	0.00121848
204187_at	GMPR	-1.12484	0.000490425
222273_at	PAPOLG	-1.1238	0.000466524
203373_at	SOCS2	-1.11776	7.22852e-05
220976_s_at	KRTAP1-1	-1.11534	0.00223548
205551_at	SV2B	-1.11453	0.00724883
218097_s_at	CUEDC2	-1.11398	0.000332486
215129_at	PIK3C2G	-1.11253	0.00034897
221880_s_at	FAM174B	-1.10927	3.35794e-05
46665_at	SEMA4C	-1.10886	0.00229824
209220_at	GPC3	-1.10447	0.00508436
216714_at	CCL13	-1.1039	0.00173679
204294_at	AMT	-1.1032	0.000265712
211698_at	EID1	-1.10308	0.00459814
219741_x_at	ZNF552	-1.10185	0.00293983
204276_at	TK2	-1.09897	0.0016609
204254_s_at	VDR	-1.09846	0.00182803
203749_s_at	RARA	-1.09833	0.000555904
201591_s_at	NISCH	-1.09644	0.000215577
215736_at	KCNV1	-1.09269	0.00214147
201430_s_at	DPYSL3	-1.09081	0.00656861
220287_at	ADAMTS9	-1.08854	0.00360633
213591_at	ALDH7A1	-1.08827	9.13463e-06
222071_s_at	SLCO4C1	-1.08801	0.000337181
203144_s_at	KIAA0040	-1.0867	0.00901639
212496_s_at	KDM4B	-1.08533	0.00261629
213364_s_at	SNX1	-1.0846	0.00723823
207035_at	SLC30A3	-1.08394	0.00703155
204451_at	FZD1	-1.08388	0.00991518
208940_at	SEPHS1	-1.08291	0.00550434
204223_at	PRELP	-1.07956	0.00322148
218702_at	SARS2	-1.0793	0.000684216
213228_at	PDE8B	-1.07751	0.00205353
212559_at	PRKAR1B	-1.07619	0.00728002
206142_at	ZNF135	-1.07407	0.000271266
214053_at	ERBB4	-1.07374	0.00621485
219616_at	ACSS3	-1.06865	0.00486061
202455_at	HDAC5	-1.06731	0.00250764
200810_s_at	CIRBP	-1.06713	0.000364398
206426_at	MLANA	-1.0671	0.00321647
207621_s_at	PEMT	-1.06678	0.00160286
204963_at	SSPN	-1.06645	0.00162521
204869_at	PCSK2	-1.06429	0.00527805
203920_at	NR1H3	-1.06231	0.00183861
204288_s_at	SORBS2	-1.06122	7.3234e-05
222125_s_at	P4HTM	-1.06108	0.00152588
210731_s_at	LGALS8	-1.0605	0.00349609
212358_at	CLIP3	-1.05718	0.00537973
214177_s_at	PBXIP1	-1.05648	0.00378524
218697_at	NCKIPSD	-1.05579	0.00281668
220748_s_at	ZNF580	-1.05471	0.00243831
216331_at	ITGA7	-1.0514	0.00891127
206314_at	ZKSCAN7	-1.05023	0.00245017
206323_x_at	OPHN1	-1.04775	0.00542156
212686_at	PPM1H	-1.04385	0.00897439
216919_at	TP53I11	-1.03578	0.00495795
203019_x_at	SSX2IP	-1.03151	0.00776748
219747_at	NDNF	-1.03087	0.00492751
206813_at	CTF1	-1.03024	0.000646339
207839_s_at	TMEM8B	-1.02987	0.000109093
219833_s_at	EFHC1	-1.02792	0.00339596
215535_s_at	AGPAT1	-1.02423	0.000490678
44822_s_at	MIER2	-1.02353	0.00329337
201827_at	SMARCD2	-1.02213	0.00853853
213004_at	ANGPTL2	-1.02123	0.0037407
214198_s_at	DGCR2	-1.02024	0.00130304
220999_s_at	CYFIP2	-1.01888	0.00860374
218665_at	FZD4	-1.01832	0.00693084
219142_at	RASL11B	-1.01785	0.00193456
212701_at	TLN2	-1.01752	0.00532937
221889_at	KCTD13	-1.01711	0.000599109
209590_at	BMP7	-1.01687	0.00924845
218843_at	FNDC4	-1.01632	8.8338e-05
203795_s_at	BCL7A	-1.01321	0.00407851
32259_at	EZH1	-1.00815	0.00370559
204575_s_at	MMP19	-1.00506	0.00149572
213247_at	SVEP1	-1.00495	0.00489997
213422_s_at	MXRA8	-1.00465	0.00563066
210912_x_at	GSTM4	-1.00387	0.00291319
220250_at	ZNF286A	-1.00288	0.000777443
212611_at	DTX4	-1.0014	0.0012418
220181_x_at	SLC30A5	-1.00113	0.00423891
203296_s_at	ATP1A2	-0.998925	0.00615163
203632_s_at	GPRC5B	-0.997035	0.00986469
209740_s_at	PNPLA4	-0.996711	0.00184771
210002_at	GATA6	-0.996321	0.0057717
205654_at	C4BPA	-0.995487	0.00113195
210258_at	RGS13	-0.994045	0.0029316
206030_at	ASPA	-0.992809	0.00605451
218976_at	DNAJC12	-0.990485	0.00323354
220135_s_at	SLC7A9	-0.990174	0.00789177
207302_at	SGCG	-0.98929	0.00646791
214535_s_at	ADAMTS2	-0.988842	0.00619423
203982_s_at	ABCD4	-0.988469	0.00256956
212509_s_at	MXRA7	-0.988187	0.00125022
208741_at	SAP18	-0.986953	0.000383939
222362_at	AGFG2	-0.984823	0.00315159
206105_at	AFF2	-0.984422	0.00122416
210311_at	FGF5	-0.983181	0.00136246
220041_at	PIGZ	-0.982879	0.00530432
208532_x_at	KRTAP5-8	-0.980279	0.00295395
219451_at	MSRB2	-0.980224	0.00141849
213852_at	RBM8A	-0.979821	0.000914112
219080_s_at	CTPS2	-0.979495	8.4348e-05
33778_at	TBC1D22A	-0.979423	0.00418903
219228_at	ZNF331	-0.978744	0.00799776
205367_at	SH2B2	-0.978033	0.00108833
213371_at	LDB3	-0.975786	0.00165221
209153_s_at	TCF3	-0.975331	0.00913053
209841_s_at	LRRN3	-0.97428	0.0015127
214436_at	FBXL2	-0.971427	0.00301681
207309_at	NOS1	-0.970926	0.00548144
211682_x_at	UGT2B28	-0.969764	0.00430592
213925_at	STUM	-0.969747	0.00594752
209435_s_at	ARHGEF2	-0.96842	0.00454897
203299_s_at	AP1S2	-0.967878	0.00150594
212923_s_at	PXDC1	-0.96607	0.00901148
213307_at	SHANK2	-0.965544	0.000611597
218831_s_at	FCGRT	-0.963359	0.00865685
202732_at	PKIG	-0.963352	0.00848981
221030_s_at	ARHGAP24	-0.961183	0.00784212
200747_s_at	NUMA1	-0.959591	0.00314433
205998_x_at	CYP3A4	-0.959248	0.00683125
201321_s_at	SMARCC2	-0.95512	0.000240825
200696_s_at	GSN	-0.954316	0.000605347
216382_s_at	KMT2D	-0.952308	0.00343308
202992_at	C7	-0.951968	0.00524332
208869_s_at	GABARAPL1	-0.951632	0.00553457
209947_at	UBAP2L	-0.951465	0.00513188
211248_s_at	CHRD	-0.948543	0.00084521
209892_at	FUT4	-0.947369	0.00232867
206745_at	HOXC11	-0.945255	0.00196657
219281_at	MSRA	-0.942902	0.00639226
213955_at	MYOZ3	-0.940592	0.00222647
201055_s_at	HNRNPA0	-0.940588	0.00578798
219308_s_at	AK5	-0.939938	0.000967185
207687_at	INHBC	-0.939656	0.00741038
219137_s_at	MFF	-0.939015	0.00860184
208873_s_at	REEP5	-0.938435	0.000557545
219732_at	PLPPR1	-0.938041	0.00103049
219184_x_at	TIMM22	-0.936819	0.00867838
206225_at	ZNF507	-0.935236	0.00744868
218584_at	TCTN1	-0.934824	9.68776e-05
218765_at	SIDT2	-0.934587	7.57571e-05
212339_at	EPB41L1	-0.934375	0.000487836
208903_at	RPS28	-0.933685	0.00748958
221599_at	AAMDC	-0.932485	0.0063736
209889_at	SEC31B	-0.932043	0.00975552
205243_at	SLC13A3	-0.931513	0.00437876
218323_at	RHOT1	-0.931265	0.00909042
221249_s_at	FAM117A	-0.929525	0.00249757
206663_at	SP4	-0.929285	0.00344121
206180_x_at	ZNF747	-0.927817	0.00893929
216866_s_at	COL14A1	-0.927805	0.00355155
219440_at	RAI2	-0.926013	0.00212153
209443_at	SERPINA5	-0.926007	0.00315576
202390_s_at	HTT	-0.925527	0.00517137
203188_at	B4GAT1	-0.924874	0.000240336
206291_at	NTS	-0.924462	7.13234e-05
219379_x_at	ZNF358	-0.921927	0.000400176
214735_at	IPCEF1	-0.921838	0.000321195
213306_at	MPDZ	-0.921227	0.00358958
56829_at	TRAPPC9	-0.916924	0.0017918
222138_s_at	WDR13	-0.916634	0.0073485
204743_at	TAGLN3	-0.915647	0.00421201
204303_s_at	CTIF	-0.91448	0.00111364
221307_at	KCNIP1	-0.911247	0.00356473
203354_s_at	PSD3	-0.909807	0.00930922
207961_x_at	MYH11	-0.909464	0.00954226
213204_at	CUL9	-0.908883	0.000595741
201906_s_at	CTDSPL	-0.908039	0.00602037
203703_s_at	TTLL4	-0.904119	0.0033823
222052_at	C19orf54	-0.902635	0.0029225
221565_s_at	CALHM2	-0.899124	0.00390823
204975_at	EMP2	-0.898738	0.00994572
204788_s_at	PPOX	-0.895933	0.000564407
210381_s_at	CCKBR	-0.89458	0.00697916
209702_at	FTO	-0.893131	0.00525058
204712_at	WIF1	-0.891535	0.00446574
210880_s_at	EFS	-0.890846	0.00153915
212425_at	SCAMP1	-0.890828	0.00030036
40225_at	GAK	-0.889473	0.000114154
206780_at	GAD2	-0.887987	0.0076992
45714_at	HCFC1R1	-0.887155	0.00353377
207774_at	ATG10	-0.884941	0.00164626
219659_at	ATP8A2	-0.884072	0.00466163
213209_at	TAF6L	-0.88344	0.0035539
213218_at	ZSCAN26	-0.882616	0.00255144
219859_at	CLEC4E	-0.880588	0.00844298
208507_at	OR7C2	-0.879977	0.0066633
206408_at	LRRTM2	-0.878101	0.00545334
50376_at	ZNF444	-0.877553	0.00304419
206194_at	HOXC4	-0.877276	0.0010667
49329_at	KLHL22	-0.876637	0.00465864
212553_at	RPRD2	-0.874503	0.00414298
215918_s_at	SPTBN1	-0.873679	0.00513235
221142_s_at	PECR	-0.872075	0.00621005
36129_at	SGSM2	-0.871955	0.000334261
214204_at	PACRG	-0.871262	0.000253388
35846_at	THRA	-0.870139	0.000460489
205231_s_at	EPM2A	-0.868062	0.00018658
211554_s_at	APAF1	-0.865888	0.000456278
221913_at	SIRT3	-0.865633	0.000607523
213943_at	TWIST1	-0.864366	0.00763321
203763_at	DYNC2LI1	-0.864319	0.000767814
216264_s_at	LAMB2	-0.864315	0.00207494
206849_at	GABRG2	-0.863352	0.000240844
46256_at	SPSB3	-0.86281	0.00202756
204022_at	WWP2	-0.862655	0.00195318
203682_s_at	IVD	-0.861842	0.000945222
215179_x_at	PGF	-0.858545	0.0087256
202707_at	UMPS	-0.856878	0.0019881
203756_at	ARHGEF17	-0.851729	0.00240766
208056_s_at	CBFA2T3	-0.851531	0.00863825
220512_at	DLC1	-0.850893	0.00725575
204920_at	CPS1	-0.848338	0.000830943
219489_s_at	NXN	-0.846926	0.0013016
45526_g_at	NAA60	-0.84392	0.00207505
206436_at	MPPED1	-0.8439	0.00277652
201080_at	PIP4K2B	-0.843706	0.00200547
207902_at	IL5RA	-0.843552	0.00902819
36545_s_at	SFI1	-0.842197	0.00248105
221560_at	MARK4	-0.839452	0.00300225
206594_at	PASK	-0.838578	0.00496064
218630_at	MKS1	-0.838391	0.00140785
213138_at	ARID5A	-0.837935	0.0014666
219431_at	ARHGAP10	-0.837507	0.0035371
52975_at	MVB12B	-0.83717	0.00499673
34406_at	PACS2	-0.837144	0.00637927
220425_x_at	ROPN1B	-0.833409	0.0004231
40489_at	ATN1	-0.831059	0.0019579
203468_at	CDK10	-0.83062	0.00768623
213199_at	C2CD3	-0.828867	0.00118043
218899_s_at	BAALC	-0.828327	0.00171836
216809_at	CYLC1	-0.827905	0.00663945
204024_at	OSGIN2	-0.826165	0.00290237
214082_at	CA5B	-0.825127	0.00412501
57532_at	DVL2	-0.824759	0.004288
203906_at	IQSEC1	-0.824616	0.00156557
214764_at	RRP15	-0.820754	0.00622666
210581_x_at	PATZ1	-0.81873	0.00398272
206212_at	CPA2	-0.818117	0.00961755
61874_at	CACFD1	-0.816403	0.00257462
205280_at	GLRB	-0.815101	0.00589606
65770_at	RHOT2	-0.811918	0.00106989
203678_at	FAN1	-0.810637	0.00286087
219291_at	DTWD1	-0.808017	0.00822345
205340_at	ZBTB24	-0.806785	0.00834081
210197_at	ITPK1	-0.80645	0.000341492
208182_x_at	IFNA14	-0.806039	0.00911418
204795_at	PRR3	-0.804557	0.00756004
204229_at	SLC17A7	-0.802919	0.00248459
205927_s_at	CTSE	-0.802085	0.00761211
215383_x_at	SPG21	-0.798043	0.00286773
206201_s_at	MEOX2	-0.797758	0.00272636
204576_s_at	CLUAP1	-0.796574	0.00328012
221861_at	ARRB1	-0.796415	0.00895734
221533_at	FAM162A	-0.791676	0.00917444
212457_at	TFE3	-0.790397	0.00956086
38398_at	MADD	-0.790264	0.000472948
208156_x_at	EPPK1	-0.788101	0.00454635
211524_at	NFKB2	-0.787436	0.00503309
213627_at	MAGED2	-0.787163	0.00512814
213615_at	LPCAT3	-0.787003	0.00949924
207251_at	MEP1B	-0.78668	0.0040205
219975_x_at	OLAH	-0.786046	0.00573282
219149_x_at	DBR1	-0.785996	0.00574116
48825_at	ING4	-0.78517	0.000327658
213213_at	DIDO1	-0.784413	0.00717315
212510_at	GPD1L	-0.782254	0.00594009
218730_s_at	OGN	-0.778434	0.00974205
211442_x_at	CYP3A43	-0.778381	0.0083716
206755_at	CYP2B6	-0.777064	0.00491693
213540_at	HSD17B8	-0.776782	0.000289825
215598_at	TTC12	-0.775953	0.000256969
215067_x_at	PRDX2	-0.774725	0.0079725
205696_s_at	GFRA1	-0.773825	0.00880468
213411_at	ADAM22	-0.772937	0.000670523
207303_at	PDE1C	-0.771949	0.00303932
221476_s_at	RPL15	-0.771696	0.00785345
203395_s_at	HES1	-0.771154	0.00497149
52169_at	STRADA	-0.770651	0.00241758
220156_at	EFCAB1	-0.769299	0.00832068
207407_x_at	CYP4A11	-0.76822	0.00387625
214394_x_at	EEF1D	-0.76497	0.0066763
219448_at	TMEM70	-0.76024	0.00112982
40829_at	WDTC1	-0.759913	0.00641486
206579_at	ZKSCAN8	-0.759227	0.00431409
217804_s_at	ILF3	-0.758408	0.00354773
221221_s_at	KLHL3	-0.756139	0.00728414
205795_at	NRXN3	-0.756075	0.00677895
210836_x_at	PDE4D	-0.756072	0.000359196
219249_s_at	FKBP10	-0.756021	0.00490025
206006_s_at	CEP162	-0.753205	0.00169168
41160_at	MBD3	-0.752343	0.00979738
206199_at	CEACAM7	-0.748722	0.00944909
217844_at	CTDSP1	-0.747745	0.00411844
204742_s_at	PDS5B	-0.742775	0.00715367
206069_s_at	ACADL	-0.740759	0.00408749
213974_at	ADAMTSL3	-0.73947	0.00153922
202321_at	GGPS1	-0.736617	0.00890218
59697_at	RAB15	-0.736341	0.00849747
206002_at	ADGRG2	-0.734974	0.00778484
217284_x_at	SERHL2	-0.734525	0.00799923
205942_s_at	ACSM3	-0.732638	0.00192807
215787_at	ACTA2	-0.732168	0.00810026
212123_at	TCTN3	-0.731545	0.00470818
65635_at	ENGASE	-0.730938	0.00557256
217455_s_at	SSTR2	-0.729519	0.00235021
207459_x_at	GYPB	-0.728201	0.00655348
219354_at	KLHL26	-0.725074	0.00949923
220076_at	ANKH	-0.722982	0.00694415
52731_at	AMBRA1	-0.722117	0.000605059
206948_at	NEU3	-0.721322	0.00367981
210347_s_at	BCL11A	-0.721144	0.00907093
205928_at	ZNF443	-0.72056	0.00284609
210021_s_at	CCNO	-0.719872	0.00932026
221534_at	C11orf68	-0.719769	0.00422222
218110_at	XAB2	-0.718396	0.00516558
218338_at	PHC1	-0.717048	0.00746521
204002_s_at	ICA1	-0.716744	0.00360673
207354_at	CCL16	-0.715926	0.0084543
205136_s_at	NUFIP1	-0.715564	0.00335554
212705_x_at	PNPLA2	-0.712654	0.00254036
34260_at	TELO2	-0.710312	0.00347071
204008_at	DNAL4	-0.708926	0.00731925
214650_x_at	MOG	-0.707124	0.00349242
213196_at	ZNF629	-0.703132	0.00444514
213815_x_at	CACTIN	-0.701641	0.00478671
210189_at	HSPA1L	-0.701271	0.00970424
204918_s_at	MLLT3	-0.701257	0.00291368
203445_s_at	CTDSP2	-0.700502	0.00137023
200928_s_at	RAB14	-0.699936	0.00357719
214317_x_at	RPS9	-0.699468	0.00149652
207420_at	COLEC10	-0.699309	0.00745359
209560_s_at	DLK1	-0.698823	0.00763747
214910_s_at	APOM	-0.696356	0.00191227
206939_at	DCC	-0.694978	0.00326926
211064_at	ZNF493	-0.693707	0.00547018
210170_at	PDLIM3	-0.693502	0.00416256
44696_at	TBC1D13	-0.686466	0.00952681
216018_at	RNF5	-0.685997	0.00903698
206404_at	FGF9	-0.685917	0.00663715
219401_at	XYLT2	-0.684367	0.00795885
207513_s_at	ZNF189	-0.683282	0.00525575
209789_at	CORO2B	-0.679565	0.00165229
219820_at	SLC6A16	-0.678177	0.00482893
210124_x_at	SEMA4F	-0.676518	0.00610474
204811_s_at	CACNA2D2	-0.673539	0.00126594
219710_at	SH3TC2	-0.673337	0.00763894
34726_at	CACNB3	-0.673184	0.00199821
219009_at	C14orf93	-0.669313	0.00667561
220055_at	ZNF287	-0.666798	0.00448121
207308_at	SLCO1A2	-0.666154	0.000981089
214772_at	KIAA1549L	-0.665995	0.00781916
203257_s_at	C11orf49	-0.665931	0.00455007
212901_s_at	CSTF2T	-0.665823	0.00189102
220327_at	VGLL3	-0.664035	0.00612759
205880_at	PRKD1	-0.663353	0.00222286
201814_at	TBC1D5	-0.661998	0.0037671
37953_s_at	ASIC1	-0.660588	0.00117795
208391_s_at	GLP1R	-0.660473	0.00599435
220910_at	FRAS1	-0.660022	0.00440185
206207_at	CLC	-0.658097	0.00832268
207010_at	GABRB1	-0.655053	0.00234798
206818_s_at	CNNM2	-0.650981	0.00844298
215349_at	BTBD18	-0.648891	0.00906047
219617_at	CAMKMT	-0.648822	0.00882705
214261_s_at	ADH6	-0.647117	0.00659311
205182_s_at	ZNF324	-0.64636	0.00396558
214492_at	SGCD	-0.642057	0.00438483
216330_s_at	POU6F1	-0.64002	0.0031102
218907_s_at	LRRC61	-0.637562	0.00911806
209543_s_at	CD34	-0.636676	0.00721868
206806_at	DGKI	-0.636676	0.00644788
214862_x_at	TET1	-0.635	0.00332538
212803_at	NAB2	-0.632072	0.00694791
213959_s_at	RPGRIP1L	-0.628833	0.00157086
212360_at	AMPD2	-0.628139	0.00874872
205256_at	ZBTB39	-0.626097	0.00657246
217558_at	CYP2C9	-0.624176	0.00535505
219205_at	SRR	-0.621431	0.00920093
220347_at	SMG6	-0.62065	0.00970249
210675_s_at	PTPRR	-0.617383	0.00245395
203937_s_at	TAF1C	-0.617246	0.00972344
213625_at	ZKSCAN4	-0.614626	0.00294678
220972_s_at	KRTAP9-9	-0.614532	0.00799199
216748_at	PYHIN1	-0.61415	0.00902556
214652_at	DRD1	-0.613568	0.00480763
203661_s_at	TMOD1	-0.612787	0.00442209
219487_at	BBS10	-0.612424	0.0045071
218540_at	THTPA	-0.611929	0.00956291
203078_at	CUL2	-0.609441	0.00320995
209747_at	TGFB3	-0.608118	0.00936817
203556_at	ZHX2	-0.604806	0.00791031
215551_at	ESR1	-0.604209	0.00807915
219664_s_at	DECR2	-0.602765	0.0042647
65472_at	C2orf68	-0.602281	0.00418987
209990_s_at	GABBR2	-0.600504	0.00104553
219685_at	TMEM35A	-0.595961	0.00330876
206087_x_at	HFE	-0.593687	0.00570089
216600_x_at	ALDOB	-0.593337	0.00979352
215053_at	SRCAP	-0.589374	0.00910496
221831_at	LUZP1	-0.588838	0.00942081
220895_at	USP29	-0.58798	0.00658634
213205_s_at	RAD54L2	-0.587173	0.00593666
222161_at	NAALAD2	-0.581884	0.00118527
201897_s_at	CKS1B	0.59451	0.00797666
219484_at	HCFC2	0.595957	0.00538799
218715_at	UTP6	0.608333	0.00147064
202610_s_at	MED14	0.609274	0.00930624
217094_s_at	ITCH	0.618959	0.00792078
219008_at	LDAH	0.621466	0.00797795
202459_s_at	LPIN2	0.625759	0.00523068
203893_at	AK6	0.641178	0.00642641
220610_s_at	LRRFIP2	0.656831	0.00824975
206066_s_at	RAD51C	0.659023	0.00871158
217938_s_at	KCMF1	0.661278	0.00342355
207157_s_at	GNG5	0.662287	0.00714452
200807_s_at	HSPD1	0.672203	0.00683399
205963_s_at	DNAJA3	0.676807	0.00599337
200708_at	GOT2	0.681864	0.00395201
217792_at	SNX5	0.685254	0.00716008
203270_at	DTYMK	0.685869	0.0095871
218722_s_at	CCDC51	0.695243	0.00673268
212832_s_at	CKAP5	0.699436	0.00329145
202442_at	AP3S1	0.710142	0.0085672
220651_s_at	MCM10	0.718217	0.00410217
216705_s_at	ADA	0.718643	0.00465127
203022_at	RNASEH2A	0.721148	0.00213223
200978_at	MDH1	0.723547	0.00885222
202814_s_at	HEXIM1	0.734441	0.00273778
201999_s_at	DYNLT1	0.735457	0.00414448
212809_at	NFATC2IP	0.736355	0.000717536
209190_s_at	DIAPH1	0.73874	0.00689641
201303_at	EIF4A3	0.741889	0.000815229
203968_s_at	CDC6	0.74299	0.00202987
201572_x_at	DCTD	0.747811	0.0038919
222147_s_at	ACTR5	0.753202	0.00880367
211784_s_at	SRSF1	0.756084	0.00623097
212129_at	NIPA2	0.757252	0.00114296
211208_s_at	CASK	0.757861	0.00270393
219002_at	FASTKD1	0.759223	0.00937785
214264_s_at	EFCAB11	0.762429	0.0057745
205322_s_at	MTF1	0.767482	0.00406637
215075_s_at	GRB2	0.767965	0.00389316
218308_at	TACC3	0.7704	0.00139741
211765_x_at	PPIA	0.770751	0.00473223
200066_at	IK	0.773017	0.00958714
218493_at	SNRNP25	0.774512	0.00988525
202240_at	PLK1	0.778809	0.00421029
217867_x_at	BACE2	0.779996	0.00740333
212251_at	MTDH	0.782614	0.00716563
212108_at	FAF2	0.782764	0.00546774
200786_at	PSMB7	0.786397	0.00616384
203746_s_at	HCCS	0.790941	0.00788624
220647_s_at	COA4	0.792132	0.00168602
205015_s_at	TGFA	0.793133	0.00975004
203142_s_at	AP3B1	0.795393	0.00346204
204710_s_at	WIPI2	0.796571	0.0091764
217932_at	MRPS7	0.796897	0.00644549
205260_s_at	ACYP1	0.804259	0.00642358
200614_at	CLTC	0.806186	0.00426479
218924_s_at	CTBS	0.814	0.000384084
201861_s_at	LRRFIP1	0.815435	0.00729441
221752_at	SSH1	0.81617	0.00725547
202078_at	COPS3	0.818508	0.0044316
205588_s_at	FGFR1OP	0.819588	0.00446664
200886_s_at	PGAM1	0.824216	0.000975496
200691_s_at	HSPA9	0.825465	0.000491473
201697_s_at	DNMT1	0.829226	0.00522256
201923_at	PRDX4	0.831561	0.00997065
208905_at	CYCS	0.834213	0.00317719
209515_s_at	RAB27A	0.834281	0.00537969
218949_s_at	QRSL1	0.83547	0.00438342
201241_at	DDX1	0.847132	0.00657479
209572_s_at	EED	0.847612	0.00526002
208836_at	ATP1B3	0.848988	0.00412535
204074_s_at	CEP104	0.849244	0.00795398
201206_s_at	RRBP1	0.85575	0.0069899
206133_at	XAF1	0.856884	0.00889262
201555_at	MCM3	0.857265	0.00861346
202763_at	CASP3	0.85931	0.00305336
201774_s_at	NCAPD2	0.860304	0.00866893
209464_at	AURKB	0.86401	0.00623912
204326_x_at	MT1X	0.866264	0.00159775
200039_s_at	PSMB2	0.867447	0.00756533
212219_at	PSME4	0.868097	0.00387577
202478_at	TRIB2	0.869498	0.00880997
203597_s_at	WBP4	0.870113	0.00930239
202461_at	EIF2B2	0.872069	0.00254653
202181_at	SUSD6	0.878464	0.00801445
220966_x_at	ARPC5L	0.880519	0.00831505
204478_s_at	RABIF	0.881817	0.00693977
218057_x_at	EMC8	0.88518	0.0078702
210418_s_at	IDH3B	0.886889	0.00725688
218014_at	NUP85	0.888261	0.000368853
214960_at	API5	0.889617	0.00267207
202939_at	ZMPSTE24	0.897484	0.00102245
222016_s_at	ZSCAN31	0.897718	0.0086214
215728_s_at	ACOT7	0.898474	0.00597502
214766_s_at	AHCTF1	0.90049	0.00614749
214853_s_at	SHC1	0.901369	0.00858473
208393_s_at	RAD50	0.901885	0.0044145
219555_s_at	CENPN	0.908103	0.00394832
212294_at	GNG12	0.909239	0.00949443
201714_at	TUBG1	0.913729	0.007732
217978_s_at	UBE2Q1	0.913989	0.00809605
203622_s_at	PNO1	0.916797	0.000855267
203537_at	PRPSAP2	0.919597	0.00473244
221780_s_at	DDX27	0.922096	0.00654375
218781_at	SMC6	0.924081	0.00527441
217772_s_at	MTCH2	0.924143	0.00820315
218327_s_at	SNAP29	0.92681	0.00177556
219402_s_at	DERL1	0.926914	0.000550856
212815_at	ASCC3	0.930666	0.00735417
214869_x_at	GAPVD1	0.934977	0.00214841
204119_s_at	ADK	0.936014	0.00123623
208897_s_at	DDX18	0.936382	0.00044069
212902_at	SEC24A	0.940165	0.00811887
218830_at	RPL26L1	0.941196	0.00348838
209249_s_at	GHITM	0.941437	0.000949818
201011_at	RPN1	0.941663	0.00701007
218977_s_at	TRNAU1AP	0.943303	0.00251434
214876_s_at	TUBGCP5	0.943478	0.00207125
209593_s_at	TOR1B	0.945327	0.00163117
203196_at	ABCC4	0.947071	0.000187625
208967_s_at	AK2	0.95494	0.000222994
208799_at	PSMB5	0.962384	0.00611082
208908_s_at	CAST	0.972603	0.00535536
209393_s_at	EIF4E2	0.972952	0.00708129
209567_at	RRS1	0.976779	0.00375344
201673_s_at	GYS1	0.980089	0.00991247
207332_s_at	TFRC	0.983174	0.0033841
200989_at	HIF1A	0.985042	0.000801821
218941_at	FBXW2	0.985704	0.00176567
214449_s_at	RHOQ	0.986548	0.00987674
202613_at	CTPS1	0.988783	0.00164127
212432_at	GRPEL1	0.991693	0.00340411
218559_s_at	MAFB	0.993923	0.00983967
211750_x_at	TUBA1C	0.994113	0.00745634
218905_at	INTS8	0.994261	0.00816014
201760_s_at	WSB2	0.99533	0.000979434
212527_at	DESI1	0.995546	0.00583149
212141_at	MCM4	0.995649	0.00203763
202670_at	MAP2K1	0.999979	0.00214959
213680_at	KRT6B	1.00022	4.03763e-05
204768_s_at	FEN1	1.0013	0.00757
219092_s_at	IPPK	1.00377	0.00954859
211594_s_at	MRPL9	1.00416	0.00760122
212438_at	SNRNP27	1.00633	0.00224728
217848_s_at	PPA1	1.00681	0.00316482
212521_s_at	PDE8A	1.00685	8.63002e-05
57703_at	SENP5	1.00701	0.000252864
201648_at	JAK1	1.00921	0.0056245
217746_s_at	PDCD6IP	1.00924	0.00823272
217748_at	ADIPOR1	1.01209	0.00549111
214550_s_at	TNPO3	1.01481	0.00658587
222239_s_at	INTS6	1.01779	0.00793436
201832_s_at	USO1	1.01949	0.00159584
213983_s_at	PDS5A	1.02024	0.0078826
201587_s_at	IRAK1	1.0204	0.00216835
200616_s_at	MLEC	1.02221	0.0068931
220688_s_at	MRTO4	1.02298	0.00449377
208787_at	MRPL3	1.0246	0.0099061
211098_x_at	TMCO1	1.02724	0.000974845
209015_s_at	DNAJB6	1.02841	0.00739348
203210_s_at	RFC5	1.02975	0.00245581
210691_s_at	CACYBP	1.03054	0.0079268
205512_s_at	AIFM1	1.03095	0.00895999
212296_at	PSMD14	1.03291	0.00158559
206235_at	LIG4	1.03348	0.00643975
221903_s_at	CYLD	1.03408	0.00938757
210041_s_at	PGM3	1.03931	0.000886888
208819_at	RAB8A	1.04023	0.00210584
217883_at	MMADHC	1.04303	0.00621275
218252_at	CKAP2	1.04492	0.00569057
204026_s_at	ZWINT	1.04598	0.00180387
218705_s_at	SNX24	1.04613	0.00498382
213554_s_at	CDV3	1.04615	0.000383671
212171_x_at	VEGFA	1.04668	0.00239605
202101_s_at	RALB	1.0471	0.003063
202800_at	SLC1A3	1.049	0.00552419
202511_s_at	ATG5	1.04903	0.000810625
206621_s_at	EIF4H	1.05014	0.00958407
203511_s_at	TRAPPC3	1.05115	0.0015913
200593_s_at	HNRNPU	1.05147	0.0085835
202301_s_at	RSRC2	1.05345	0.00722374
210048_at	NAPG	1.05392	0.00343334
213088_s_at	DNAJC9	1.05613	0.00277829
200929_at	TMED10	1.06014	0.000150739
202941_at	NDUFV2	1.06088	0.00792347
202631_s_at	APPBP2	1.06233	0.00756536
208756_at	EIF3I	1.06865	0.00981502
218960_at	TMPRSS4	1.06958	0.00496285
201696_at	SRSF4	1.07091	0.00152788
212604_at	MRPS31	1.07428	0.00901173
202067_s_at	LDLR	1.07688	0.00877682
208639_x_at	PDIA6	1.07885	0.00126447
210840_s_at	IQGAP1	1.08174	0.00926189
209311_at	BCL2L2	1.08175	0.00694505
216977_x_at	SNRPA1	1.08231	0.000608976
211228_s_at	RAD17	1.08347	0.00166979
201274_at	PSMA5	1.09084	0.0010593
208884_s_at	UBR5	1.09332	0.00725782
219544_at	BORA	1.09393	0.00716828
202580_x_at	FOXM1	1.0942	0.00721353
219634_at	CHST11	1.09705	0.00100436
201068_s_at	PSMC2	1.09878	0.000308224
201586_s_at	SFPQ	1.09926	0.00726761
203233_at	IL4R	1.10399	0.00131266
200615_s_at	AP2B1	1.10405	0.00727609
202882_x_at	NOL7	1.10467	0.00418882
218435_at	DNAJC15	1.10586	0.00191395
203827_at	WIPI1	1.1106	0.00340994
213399_x_at	RPN2	1.11068	0.00019857
213541_s_at	ERG	1.11209	0.00476607
217764_s_at	RAB31	1.11267	0.00407211
212584_at	AQR	1.11479	0.00104706
213923_at	RAP2B	1.11531	0.00130849
217907_at	MRPL18	1.11646	0.000838323
201672_s_at	USP14	1.12026	0.000947267
218008_at	TMEM248	1.12222	0.00514694
201847_at	LIPA	1.12411	0.000648303
209188_x_at	DR1	1.12414	0.00376094
221492_s_at	ATG3	1.12686	0.00539226
209408_at	KIF2C	1.12724	0.00757941
212202_s_at	TMEM87A	1.12771	0.00501807
201514_s_at	G3BP1	1.1306	0.0063188
218497_s_at	RNASEH1	1.13291	0.00125535
201931_at	ETFA	1.13361	0.0056113
219330_at	VANGL1	1.13504	0.00805921
218890_x_at	MRPL35	1.13595	0.000402717
200803_s_at	TMBIM6	1.14166	0.000554212
208959_s_at	ERP44	1.14343	0.000267009
210563_x_at	CFLAR	1.14967	0.000432753
221676_s_at	CORO1C	1.15122	0.00368137
213501_at	ACOX1	1.1514	0.000933844
217873_at	CAB39	1.152	0.000297591
217909_s_at	MLX	1.15294	0.00159278
204334_at	KLF7	1.15301	0.00806135
217919_s_at	MRPL42	1.15558	0.00904225
200650_s_at	LDHA	1.15656	0.000676928
204170_s_at	CKS2	1.15824	0.00985903
214011_s_at	NOP16	1.15892	0.00295085
200700_s_at	KDELR2	1.16128	0.00294541
214173_x_at	URI1	1.16286	0.00283054
205078_at	PIGF	1.16428	0.00571859
202889_x_at	MAP7	1.1648	2.57156e-05
210480_s_at	MYO6	1.16643	0.00564538
202489_s_at	FXYD3	1.17034	0.00729682
212036_s_at	PNN	1.17139	0.00942091
222216_s_at	MRPL17	1.172	0.00105266
202844_s_at	RALBP1	1.17262	0.000843284
201114_x_at	PSMA7	1.17334	0.0017034
208945_s_at	BECN1	1.17443	0.00196409
221622_s_at	TMEM126B	1.17641	0.00519915
210260_s_at	TNFAIP8	1.17709	0.00250513
213465_s_at	PPP1R7	1.17781	0.003147
200892_s_at	TRA2B	1.17948	0.00553235
215227_x_at	ACP1	1.18243	8.07825e-05
220200_s_at	KMT5A	1.18375	0.000250019
218802_at	MCUB	1.18392	0.00253935
213007_at	FANCI	1.18443	0.00119421
213359_at	HNRNPD	1.18552	0.00844951
205548_s_at	BTG3	1.18777	0.00593616
210101_x_at	SH3GLB1	1.18822	0.000724123
201594_s_at	PPP4R1	1.19012	1.20887e-05
211404_s_at	APLP2	1.19018	0.0043494
208854_s_at	STK24	1.19096	0.00177032
203148_s_at	TRIM14	1.19195	0.000339788
204479_at	OSTF1	1.19501	0.000449626
209860_s_at	ANXA7	1.19662	0.00172738
212266_s_at	SRSF5	1.19681	0.00168578
204972_at	OAS2	1.19686	0.00933099
219147_s_at	NMRK1	1.19702	0.00854429
200682_s_at	UBE2L3	1.19882	0.00117448
215548_s_at	SCFD1	1.19899	0.00573811
202484_s_at	MBD2	1.20034	1.41771e-05
203011_at	IMPA1	1.20101	0.000178965
208966_x_at	IFI16	1.20406	0.00242626
201066_at	CYC1	1.20452	0.0040706
214793_at	DUSP7	1.20469	0.00441743
203554_x_at	PTTG1	1.20499	0.000631199
210759_s_at	PSMA1	1.20533	0.000862675
213305_s_at	PPP2R5C	1.20681	0.00106968
201089_at	ATP6V1B2	1.20683	0.00322218
208727_s_at	CDC42	1.20921	0.000193846
211139_s_at	NAB1	1.21373	0.00721425
208680_at	PRDX1	1.2139	0.00525026
204143_s_at	ENOSF1	1.21396	0.000257869
205064_at	SPRR1B	1.21504	0.00745058
202705_at	CCNB2	1.21542	0.000498942
217808_s_at	MAPKAP1	1.2186	0.00809176
201144_s_at	EIF2S1	1.22022	0.000203017
204053_x_at	PTEN	1.22253	0.00132542
207387_s_at	GK	1.22431	0.00631945
212922_s_at	SMYD2	1.2244	0.000111237
212160_at	XPOT	1.22624	0.00391087
201546_at	TRIP12	1.2308	0.0027512
204709_s_at	KIF23	1.23115	0.000193547
200669_s_at	UBE2D3	1.2319	0.00298605
216064_s_at	AGA	1.23229	0.00162894
202086_at	MX1	1.23514	0.00783876
218755_at	KIF20A	1.23606	0.000967109
218556_at	ORMDL2	1.23785	0.00426308
205246_at	PEX13	1.23813	6.19089e-05
219507_at	RSRC1	1.23853	0.00765005
201157_s_at	NMT1	1.23877	0.000460457
200664_s_at	DNAJB1	1.2391	0.00198684
203605_at	SRP54	1.23956	0.00191981
219492_at	CHIC2	1.24426	0.00459845
201078_at	TM9SF2	1.2457	0.00306796
210638_s_at	FBXO9	1.24735	0.00047135
201298_s_at	MOB1A	1.24816	0.00472384
218073_s_at	NDC1	1.24834	0.0020266
208900_s_at	TOP1	1.24975	0.000936656
203105_s_at	DNM1L	1.25118	0.00445807
212718_at	PAPOLA	1.25317	0.00130794
214446_at	ELL2	1.25337	0.00414888
211061_s_at	MGAT2	1.25586	0.00568121
203194_s_at	NUP98	1.25792	0.00409688
217900_at	IARS2	1.25816	0.00295345
207828_s_at	CENPF	1.25863	0.00362372
218092_s_at	AGFG1	1.25947	0.00565222
213532_at	ADAM17	1.25989	0.000237271
201359_at	COPB1	1.26334	0.00292844
216388_s_at	LTB4R	1.26556	0.00547439
201491_at	AHSA1	1.2675	0.00688298
208835_s_at	LUC7L3	1.26943	0.00796669
213361_at	TDRD7	1.2721	0.000707266
220948_s_at	ATP1A1	1.2734	0.00551332
212737_at	GM2A	1.27452	0.001233
204544_at	HPS5	1.27524	0.000752537
215222_x_at	MACF1	1.27572	0.000326356
213418_at	HSPA6	1.27821	0.00792168
219366_at	AVEN	1.27957	0.000171898
201192_s_at	PITPNA	1.28555	0.000134812
212246_at	MCFD2	1.28581	0.00114152
202095_s_at	BIRC5	1.29162	0.000227125
201872_s_at	ABCE1	1.29263	0.00166456
213523_at	CCNE1	1.29547	0.0065044
205916_at	S100A7	1.29954	0.000231207
211150_s_at	DLAT	1.30071	0.00264284
200815_s_at	PAFAH1B1	1.3111	0.000438575
203517_at	MTX2	1.31217	0.00860233
218883_s_at	CENPU	1.31378	0.00785772
202604_x_at	ADAM10	1.31397	0.00511449
203504_s_at	ABCA1	1.31475	0.00787743
212194_s_at	TM9SF4	1.31767	0.00313024
202587_s_at	AK1	1.31879	0.000947596
212994_at	THOC2	1.32189	0.00448984
215243_s_at	GJB3	1.32298	0.00837485
218241_at	GOLGA5	1.32325	0.00500368
209213_at	CBR1	1.32371	0.00155171
208952_s_at	LARP4B	1.32585	0.00427427
215424_s_at	SNW1	1.32609	0.00601618
205126_at	VRK2	1.32853	0.000305622
212623_at	TMEM41B	1.32961	0.000945215
203041_s_at	LAMP2	1.33046	0.000451201
209626_s_at	OSBPL3	1.33332	0.000173182
213850_s_at	SCAF11	1.3355	0.00191591
213649_at	SRSF7	1.33997	0.00198942
215723_s_at	PLD1	1.34447	0.00327809
205349_at	GNA15	1.34582	0.000724733
207616_s_at	TANK	1.34588	0.0068034
210156_s_at	PCMT1	1.34679	0.000830438
201583_s_at	SEC23B	1.3478	0.000397116
209882_at	RIT1	1.34963	0.0022133
221641_s_at	ACOT9	1.35163	0.00406994
218856_at	TNFRSF21	1.35211	0.00702994
209310_s_at	CASP4	1.35647	0.0013712
217823_s_at	UBE2J1	1.36315	0.00155198
222158_s_at	DESI2	1.36321	0.00668558
208152_s_at	DDX21	1.36327	0.000646828
212378_at	GART	1.36335	1.57741e-05
204444_at	KIF11	1.36602	0.00787787
218336_at	PFDN2	1.36656	0.000337959
203757_s_at	CEACAM6	1.36988	0.00187851
202954_at	UBE2C	1.37157	1.17191e-06
204092_s_at	AURKA	1.37435	0.000743165
217892_s_at	LIMA1	1.37576	0.00160303
201723_s_at	GALNT1	1.37637	0.00160351
204268_at	S100A2	1.37791	1.53675e-06
201457_x_at	BUB3	1.37907	0.000102735
200776_s_at	BZW1	1.38908	0.00198092
208696_at	CCT5	1.38921	0.000750806
222231_s_at	LRRC59	1.39701	0.000197681
218594_at	HEATR1	1.40027	0.00196583
202878_s_at	CD93	1.40583	0.000477198
208809_s_at	C6orf62	1.4082	0.0097693
201096_s_at	ARF4	1.40915	0.00851828
201853_s_at	CDC25B	1.41023	5.18425e-05
202675_at	SDHB	1.41062	0.000865651
206174_s_at	PPP6C	1.41129	0.000312355
213285_at	TMEM30B	1.41892	0.0032453
201953_at	CIB1	1.41941	0.00349767
201112_s_at	CSE1L	1.41988	0.00299325
212546_s_at	FRYL	1.42113	0.00127389
221755_at	EHBP1L1	1.42264	0.00523275
209095_at	DLD	1.42301	0.00365064
212470_at	SPAG9	1.42837	0.00291452
209853_s_at	PSME3	1.42882	0.00298602
221432_s_at	SLC25A28	1.43132	0.00287482
204715_at	PANX1	1.43523	0.00224035
203964_at	NMI	1.43529	0.000268914
200824_at	GSTP1	1.44137	0.00228182
205552_s_at	OAS1	1.44524	0.00499885
200693_at	YWHAQ	1.44551	0.00085879
218498_s_at	ERO1A	1.44557	0.00287956
201250_s_at	SLC2A1	1.44659	0.00403058
210119_at	KCNJ15	1.44686	0.00876678
201098_at	COPB2	1.44938	0.000102284
208974_x_at	KPNB1	1.44947	0.00132631
204527_at	MYO5A	1.45009	0.00244177
209761_s_at	SP110	1.45586	0.00408791
211578_s_at	RPS6KB1	1.45871	0.000168016
201779_s_at	RNF13	1.45891	0.00764753
208734_x_at	RAB2A	1.46144	0.00524163
209580_s_at	MBD4	1.4615	0.00160155
219763_at	DENND1A	1.46264	0.00072158
202902_s_at	CTSS	1.46417	0.00275083
213274_s_at	CTSB	1.4676	0.00527352
221781_s_at	DNAJC10	1.47096	0.00302143
212247_at	NUP205	1.47179	0.000707862
220607_x_at	NELFCD	1.47225	0.00561507
218009_s_at	PRC1	1.47275	0.00441836
202296_s_at	RER1	1.47309	0.000498872
214453_s_at	IFI44	1.4811	0.00190587
203779_s_at	MPZL2	1.48297	0.00390635
200889_s_at	SSR1	1.48326	0.000371296
204518_s_at	PPIC	1.48533	1.99596e-05
212659_s_at	IL1RN	1.49237	0.0012888
219275_at	PDCD5	1.4952	0.00234811
207540_s_at	SYK	1.49646	0.000768223
219321_at	MPP5	1.49778	0.00376808
204825_at	MELK	1.49869	0.00217391
201339_s_at	SCP2	1.49901	0.00990649
203396_at	PSMA4	1.50146	0.00465265
203138_at	HAT1	1.50592	0.00185704
202483_s_at	RANBP1	1.50811	0.00144889
221691_x_at	NPM1	1.50815	0.00954865
202568_s_at	MARK3	1.51287	3.07697e-05
204240_s_at	SMC2	1.51479	0.00558695
213696_s_at	MED8	1.51584	0.000514647
211367_s_at	CASP1	1.52011	0.00516223
221473_x_at	SERINC3	1.52628	0.00858264
204976_s_at	AMMECR1	1.5268	0.00367456
209186_at	ATP2A2	1.53061	0.00397879
207700_s_at	NCOA3	1.53257	0.000242372
221677_s_at	DONSON	1.53542	0.00859244
202829_s_at	VAMP7	1.53589	0.00420623
201152_s_at	MBNL1	1.53628	0.00926654
209945_s_at	GSK3B	1.54465	0.00351023
218622_at	NUP37	1.54558	0.000116535
202069_s_at	IDH3A	1.54814	0.000980643
207266_x_at	RBMS1	1.54816	0.00090332
211969_at	HSP90AA1	1.54912	0.0022095
204601_at	N4BP1	1.5521	4.66191e-05
209191_at	TUBB6	1.5555	6.13386e-05
206364_at	KIF14	1.55797	0.0041813
201554_x_at	GYG1	1.55883	0.000946993
218663_at	NCAPG	1.56168	0.000244447
217881_s_at	CDC27	1.56284	8.16526e-05
207121_s_at	MAPK6	1.5654	0.000106402
208777_s_at	PSMD11	1.56873	0.00369018
208610_s_at	SRRM2	1.56916	0.00114744
218782_s_at	ATAD2	1.56966	0.00578368
201027_s_at	EIF5B	1.58005	0.00204181
208095_s_at	SRP72	1.58059	0.000414367
212785_s_at	LARP7	1.58177	0.00334604
213048_s_at	SET	1.58456	0.00847804
202917_s_at	S100A8	1.58511	0.000100673
212211_at	ANKRD17	1.58531	0.00198826
207614_s_at	CUL1	1.58535	0.00543681
202352_s_at	PSMD12	1.59232	0.00119389
216266_s_at	ARFGEF1	1.59258	0.00917637
212595_s_at	DAZAP2	1.59576	0.00921089
211537_x_at	MAP3K7	1.59625	0.00235646
213086_s_at	CSNK1A1	1.59632	3.53751e-05
201532_at	PSMA3	1.59748	0.00552206
216274_s_at	SEC11A	1.60343	0.00300594
202599_s_at	NRIP1	1.60479	9.88263e-05
209653_at	KPNA4	1.60698	0.00818542
217457_s_at	RAP1GDS1	1.60945	0.000531801
202347_s_at	UBE2K	1.61055	6.13151e-05
202453_s_at	GTF2H1	1.61176	8.23176e-05
203338_at	PPP2R5E	1.61368	0.00411347
218400_at	OAS3	1.61379	0.000212808
200744_s_at	GNB1	1.61608	0.00174458
207821_s_at	PTK2	1.61731	0.0035012
203561_at	FCGR2A	1.61901	0.00105302
203518_at	LYST	1.62035	0.000113924
205895_s_at	NOLC1	1.62898	0.000977487
206571_s_at	MAP4K4	1.63216	1.77703e-06
201179_s_at	GNAI3	1.63322	0.00199221
217717_s_at	YWHAB	1.63524	0.000267622
217744_s_at	PERP	1.63714	0.00718253
201020_at	YWHAH	1.63717	0.00313745
208737_at	ATP6V1G1	1.64103	0.00193656
208992_s_at	STAT3	1.64241	0.00399594
200950_at	ARPC1A	1.64322	0.000203827
205105_at	MAN2A1	1.64329	0.000398997
202143_s_at	COPS8	1.64426	0.0028831
217043_s_at	MFN1	1.64577	0.000305516
219648_at	MREG	1.6458	0.00794398
221210_s_at	NPL	1.64722	0.00100453
204033_at	TRIP13	1.64814	0.000978788
200828_s_at	ZNF207	1.65024	0.00545426
205798_at	IL7R	1.65172	0.00821308
210087_s_at	MPZL1	1.65827	0.00064579
218238_at	GTPBP4	1.65862	0.000320236
218036_x_at	NMD3	1.65963	0.00182064
220202_s_at	RC3H2	1.66388	0.00731119
203836_s_at	MAP3K5	1.66632	7.92467e-05
218295_s_at	NUP50	1.6665	8.03531e-05
215719_x_at	FAS	1.6669	0.00617653
218135_at	ERGIC2	1.66855	0.000247929
204222_s_at	GLIPR1	1.67014	0.00166973
209463_s_at	TAF12	1.67775	0.00082596
218095_s_at	TMEM165	1.68555	0.00120938
218111_s_at	CMAS	1.69474	0.00470692
213026_at	ATG12	1.69619	0.00244035
201841_s_at	HSPB1	1.69699	0.00490102
201487_at	CTSC	1.70096	0.000243372
203413_at	NELL2	1.70687	0.00812997
209520_s_at	NCBP1	1.70896	0.00127632
213139_at	SNAI2	1.71445	0.00376488
203418_at	CCNA2	1.71843	0.000688971
203039_s_at	NDUFS1	1.71987	7.48099e-05
208875_s_at	PAK2	1.72074	0.00097323
210802_s_at	DIMT1	1.72245	0.00279774
209159_s_at	NDRG4	1.72554	0.00181474
219978_s_at	NUSAP1	1.72669	0.00452051
202575_at	CRABP2	1.7281	0.00337446
201209_at	HDAC1	1.72926	0.000879389
210118_s_at	IL1A	1.73118	1.25435e-05
203476_at	TPBG	1.73374	0.000633224
220924_s_at	SLC38A2	1.74009	0.00297367
204616_at	UCHL3	1.74844	0.000970471
202446_s_at	PLSCR1	1.74941	8.29899e-05
210284_s_at	TAB2	1.75054	0.00177171
201138_s_at	SSB	1.75102	0.00431696
210136_at	MBP	1.7543	0.00296134
216202_s_at	SPTLC2	1.75747	0.00483844
200996_at	ACTR3	1.7575	0.00471427
201196_s_at	AMD1	1.76346	4.87864e-05
203585_at	ZNF185	1.76613	0.000511804
209125_at	KRT6A	1.76636	8.06287e-05
205240_at	GPSM2	1.76716	0.000146304
201912_s_at	GSPT1	1.77089	0.000724755
209212_s_at	KLF5	1.77223	0.000274169
203311_s_at	ARF6	1.7732	0.00138848
213238_at	ATP10D	1.77528	0.000428171
202058_s_at	KPNA1	1.77595	0.000488452
210830_s_at	PON2	1.7764	0.0015955
201523_x_at	UBE2N	1.78179	0.00129985
204082_at	PBX3	1.78325	0.00459455
200878_at	EPAS1	1.78357	9.19067e-06
200712_s_at	MAPRE1	1.78387	0.00392714
209669_s_at	SERBP1	1.78503	0.000760189
221437_s_at	MRPS15	1.78567	6.65465e-05
202006_at	PTPN12	1.79479	0.00282407
210561_s_at	WSB1	1.79484	0.0020141
212022_s_at	MKI67	1.79949	0.000955904
209861_s_at	METAP2	1.8017	0.00514665
209080_x_at	GLRX3	1.80307	0.00010847
221291_at	ULBP2	1.80674	0.000519142
206008_at	TGM1	1.8102	0.00198726
206653_at	POLR3G	1.81282	0.000130554
208708_x_at	EIF5	1.82033	3.62439e-05
202278_s_at	SPTLC1	1.82125	0.00335167
218454_at	PLBD1	1.83084	0.00367378
212027_at	RBM25	1.83643	0.000705136
201329_s_at	ETS2	1.83788	0.00164569
AFFX-HUMISGF3A/M97935_MB_at	STAT1	1.83869	3.51182e-05
202379_s_at	NKTR	1.83926	0.00131486
217785_s_at	YKT6	1.84001	0.000484262
208983_s_at	PECAM1	1.84365	0.00341026
203764_at	DLGAP5	1.8518	0.000246894
203553_s_at	MAP4K5	1.85311	0.00751228
217985_s_at	BAZ1A	1.85491	0.00238244
201444_s_at	ATP6AP2	1.85582	0.00203644
201454_s_at	NPEPPS	1.85919	9.80215e-05
212702_s_at	BICD2	1.86135	0.00245245
218360_at	RAB22A	1.862	0.000490532
209142_s_at	UBE2G1	1.86274	0.00583281
203798_s_at	VSNL1	1.86572	0.000379712
211936_at	HSPA5	1.87005	0.000666322
201584_s_at	DDX39A	1.87008	0.000381673
208925_at	CLDND1	1.87272	0.00171191
202583_s_at	RANBP9	1.87548	0.00499974
202345_s_at	FABP5	1.87598	7.90132e-05
212007_at	UBXN4	1.87972	0.00144597
208309_s_at	MALT1	1.87975	5.42522e-06
203048_s_at	TTC37	1.8855	0.00133766
201201_at	CSTB	1.88768	0.000490969
204162_at	NDC80	1.89091	0.000124445
211297_s_at	CDK7	1.8921	0.00159405
200596_s_at	EIF3A	1.89457	8.60262e-05
204007_at	FCGR3B	1.89669	0.00410091
209471_s_at	FNTA	1.90146	0.00621958
210178_x_at	SRSF10	1.90502	0.000438817
218542_at	CEP55	1.90606	0.0011553
204678_s_at	KCNK1	1.90679	0.00119396
214512_s_at	SUB1	1.90685	0.000780842
200730_s_at	PTP4A1	1.90818	0.000145832
220199_s_at	AIDA	1.90894	0.0045932
202899_s_at	SRSF3	1.91211	0.00632621
205401_at	AGPS	1.91463	0.000221984
220925_at	NAA35	1.91717	0.000106712
200750_s_at	RAN	1.92122	0.000249516
208726_s_at	EIF2S2	1.92286	0.000754459
201529_s_at	RPA1	1.93023	0.00286606
219918_s_at	ASPM	1.93262	0.00378793
208899_x_at	ATP6V1D	1.93447	0.000230449
213798_s_at	CAP1	1.93534	0.00205649
202990_at	PYGL	1.93931	0.000698418
218340_s_at	UBA6	1.94146	0.00698701
214697_s_at	PTBP3	1.94365	0.001331
207983_s_at	STAG2	1.94682	0.00696829
201386_s_at	DHX15	1.95012	0.00147677
204369_at	PIK3CA	1.95052	0.00421087
210788_s_at	DHRS7	1.95842	0.000757072
218185_s_at	ARMC1	1.95963	0.00847723
209373_at	MALL	1.96839	0.00165424
201012_at	ANXA1	1.9713	2.10268e-05
204725_s_at	NCK1	1.97261	0.000411803
202870_s_at	CDC20	1.9805	3.5448e-05
205483_s_at	ISG15	1.9839	0.00209221
211762_s_at	KPNA2	2.00027	2.59952e-05
202166_s_at	PPP1R2	2.00459	0.00493718
201014_s_at	PAICS	2.00477	0.000597758
211749_s_at	VAMP3	2.00907	0.000515039
219256_s_at	SH3TC1	2.00911	0.00541221
219250_s_at	FLRT3	2.01296	0.00622082
207079_s_at	MED6	2.01503	0.000321461
202874_s_at	ATP6V1C1	2.02999	0.000789684
210052_s_at	TPX2	2.03184	9.67804e-07
202932_at	YES1	2.03412	0.00120831
206710_s_at	EPB41L3	2.05654	0.000498427
200728_at	ACTR2	2.05891	0.00208559
212587_s_at	PTPRC	2.06226	0.00422325
201222_s_at	RAD23B	2.0634	0.00114431
219079_at	CYB5R4	2.06735	3.93284e-07
201399_s_at	TRAM1	2.06814	0.00804499
211612_s_at	IL13RA1	2.07542	0.000141977
206033_s_at	DSC3	2.07725	0.00223084
200774_at	FAM120A	2.07777	0.00218045
218049_s_at	MRPL13	2.08329	0.000381075
205783_at	KLK13	2.08659	0.00487919
204147_s_at	TFDP1	2.08698	0.000736871
209678_s_at	PRKCI	2.09773	0.00170444
214055_x_at	PRRC2C	2.10026	0.000209758
202131_s_at	RIOK3	2.10164	0.00203718
203021_at	SLPI	2.10584	0.00494219
209714_s_at	CDKN3	2.11488	9.15104e-06
218156_s_at	TSR1	2.1185	0.000261782
210138_at	RGS20	2.132	0.00429879
201695_s_at	PNP	2.13366	2.67483e-05
203594_at	RTCA	2.13584	0.000188016
205543_at	HSPA4L	2.13698	0.0086562
200737_at	PGK1	2.13758	0.00137215
205443_at	SNAPC1	2.14382	1.68005e-05
211864_s_at	MYOF	2.1464	0.00219331
201663_s_at	SMC4	2.15175	7.04409e-05
208627_s_at	YBX1	2.17661	0.00767102
219691_at	SAMD9	2.1775	0.000507143
214549_x_at	SPRR1A	2.1832	0.00125026
203214_x_at	CDK1	2.18917	1.84855e-05
211126_s_at	CSRP2	2.19069	0.000330801
210372_s_at	TPD52L1	2.20406	1.39901e-05
201198_s_at	PSMD1	2.20798	1.28913e-05
216988_s_at	PTP4A2	2.21238	0.00134731
208679_s_at	ARPC2	2.21353	0.00148102
201711_x_at	RANBP2	2.22818	0.00303685
210543_s_at	PRKDC	2.22855	0.00603318
202619_s_at	PLOD2	2.23824	0.00422116
218237_s_at	SLC38A1	2.24625	0.00732615
212515_s_at	DDX3X	2.25087	0.00542344
213729_at	PRPF40A	2.25762	1.2823e-05
202626_s_at	LYN	2.25961	0.000209004
201901_s_at	YY1	2.26043	0.00109379
207180_s_at	HTATIP2	2.26263	4.60038e-07
202431_s_at	MYC	2.2649	0.000988609
200679_x_at	HMGB1	2.26695	0.00224739
204881_s_at	UGCG	2.26769	0.00831517
201476_s_at	RRM1	2.27786	0.00374569
212014_x_at	CD44	2.30408	9.84242e-06
200008_s_at	GDI2	2.31238	0.00424469
211015_s_at	HSPA4	2.32199	0.000966716
208852_s_at	CANX	2.32283	0.00499619
211744_s_at	CD58	2.323	0.000192862
214710_s_at	CCNB1	2.33035	9.67604e-05
208993_s_at	PPIG	2.33971	4.87814e-05
208456_s_at	RRAS2	2.34762	0.0013959
212365_at	MYO1B	2.35298	0.000410019
208502_s_at	PITX1	2.35972	0.00916124
219956_at	GALNT6	2.36098	0.00127673
201242_s_at	ATP1B1	2.39826	6.6698e-05
203234_at	UPP1	2.41207	0.000184425
200605_s_at	PRKAR1A	2.4151	0.00472788
209896_s_at	PTPN11	2.42555	0.00141559
208744_x_at	HSPH1	2.4413	0.00189069
219158_s_at	NAA15	2.45649	0.000960964
217140_s_at	VDAC1	2.53273	0.000554171
202236_s_at	SLC16A1	2.61136	6.86668e-05
213988_s_at	SAT1	2.61415	0.000460762
204508_s_at	CA12	2.62465	0.000485346
203535_at	S100A9	2.62582	2.48103e-05
202859_x_at	CXCL8	2.63653	0.001954
207602_at	TMPRSS11D	2.64829	0.000188817
220658_s_at	ARNTL2	2.65369	5.15939e-05
211074_at	FOLR1	2.66625	9.0169e-05
201490_s_at	PPIF	2.6818	0.00261608
211075_s_at	CD47	2.7078	8.37175e-06
211676_s_at	IFNGR1	2.71116	7.6143e-05
215707_s_at	PRNP	2.73335	6.035e-05
201946_s_at	CCT2	2.74688	0.00793644
202089_s_at	SLC39A6	2.79979	0.00235361
220267_at	KRT24	2.82879	0.00364029
201593_s_at	ZC3H15	2.82975	0.000198223
208097_s_at	TMX1	2.88424	0.000280697
204427_s_at	TMED2	2.89729	0.00524214
209301_at	CA2	2.90281	6.2081e-05
219554_at	RHCG	2.94798	0.000734701
209024_s_at	SYNCRIP	2.95053	0.000541878
207791_s_at	RAB1A	2.95206	0.000438516
201291_s_at	TOP2A	2.95339	5.20385e-05
203007_x_at	LYPLA1	2.95786	0.00078272
219850_s_at	EHF	2.97617	0.00177995
206166_s_at	CLCA2	3.01442	3.85522e-07
209773_s_at	RRM2	3.02428	1.94018e-08
41469_at	PI3	3.0372	1.04514e-06
216641_s_at	LAD1	3.06698	0.0024187
208539_x_at	SPRR2B	3.10623	8.96873e-05
206642_at	DSG1	3.20542	2.84934e-05
219630_at	PDZK1IP1	3.21466	0.000152958
201858_s_at	SRGN	3.23533	0.000356774
217388_s_at	KYNU	3.24622	7.17557e-05
212268_at	SERPINB1	3.25669	1.47921e-07
204751_x_at	DSC2	3.3132	0.00012189
205595_at	DSG3	3.39173	6.56634e-06
205242_at	CXCL13	3.48405	0.0034419
209719_x_at	SERPINB3	3.59097	5.58496e-07
200641_s_at	YWHAZ	3.60463	0.00092631
217272_s_at	SERPINB13	3.61441	6.95819e-05
220322_at	IL36G	3.69314	8.67961e-05
209800_at	KRT16	3.70985	0.000315156
215177_s_at	ITGA6	3.72318	0.000298912
205828_at	MMP3	3.80305	0.000719188
205863_at	S100A12	3.90116	6.54411e-05
205513_at	TCN1	4.0556	3.09892e-07
206561_s_at	AKR1B10	4.11608	1.14753e-05
204475_at	MMP1	4.22413	0.00282134
211906_s_at	SERPINB4	4.99377	9.98382e-07

## Sheet: GSE53462-GPL10558-Sig-DEG
ID	Gene.symbol	logFC	P.Value
ILMN_1669299	KRT2	-5.73478	0.000332252
ILMN_1801428	KRT77	-4.39726	1.7731e-05
ILMN_1670669	SERPINA12	-4.31182	0.000127582
ILMN_2113606	CCL27	-4.26309	6.68975e-07
ILMN_1736655	LCE1B	-4.09102	0.00105034
ILMN_1743715	FLG2	-3.97425	0.00146169
ILMN_1780170	APOD	-3.94922	0.00358513
ILMN_1743296	LCE5A	-3.86297	8.12267e-05
ILMN_1723847	CILP	-3.75579	7.43995e-05
ILMN_1679960	LCE1A	-3.67573	0.000721614
ILMN_1795711	LCE2B	-3.66155	0.00316551
ILMN_3236932	LCE1C	-3.64307	0.000455383
ILMN_2353936	IL37	-3.5775	0.000279005
ILMN_1829555	LCE6A	-3.57579	0.000734603
ILMN_3248515	C1orf68	-3.56407	4.6221e-05
ILMN_2302757	FCGBP	-3.53857	2.55415e-05
ILMN_1656706	LCE2D	-3.37756	0.00242149
ILMN_1718420	LCE1D	-3.29272	0.000700873
ILMN_1777190	CFD	-3.21515	0.00353234
ILMN_1714536	SCGB1D2	-3.19156	0.00984501
ILMN_1723520	CD1A	-3.07226	0.000204941
ILMN_1708107	DPT	-3.06653	0.00112604
ILMN_1718866	C5orf46	-2.9977	0.00224681
ILMN_1716876	MED27	-2.95351	0.00251449
ILMN_1751062	SCARA5	-2.93795	0.00126311
ILMN_2071809	MGP	-2.92708	0.000982922
ILMN_1784287	TGFBR3	-2.88412	0.00105085
ILMN_1802646	EPHB6	-2.84274	0.000115284
ILMN_2304495	PPP1R1B	-2.84123	0.00456023
ILMN_1698666	CST6	-2.82357	0.000501927
ILMN_1764309	ADH1A	-2.78132	0.000616695
ILMN_3240144	HBA1	-2.72392	0.00166371
ILMN_1682176	CLEC3B	-2.71589	0.0040639
ILMN_1694325	NFIX	-2.70211	7.40852e-05
ILMN_1701783	DCT	-2.69415	1.97272e-05
ILMN_1658356	PAMR1	-2.68864	5.08716e-06
ILMN_1677636	COMP	-2.68404	0.00819775
ILMN_1801366	DNASE1L2	-2.68343	0.00966419
ILMN_2134130	FLG	-2.68229	0.00877988
ILMN_2227011	ACSBG1	-2.6802	0.00794411
ILMN_1653447	PSORS1C2	-2.67484	0.000800288
ILMN_3238264	PSAPL1	-2.66917	6.20444e-05
ILMN_1718268	GJB4	-2.66797	7.87873e-05
ILMN_1790859	PLAC9	-2.66148	0.00993844
ILMN_1783593	CCL13	-2.64916	0.000512518
ILMN_1669352	LY6G6C	-2.64512	0.00062952
ILMN_1653282	LCE2A	-2.639	0.00431001
ILMN_1797154	AZGP1	-2.62027	0.000755851
ILMN_1705080	SLURP1	-2.61802	0.00303898
ILMN_3192001	CCL14	-2.61306	0.00574659
ILMN_1753139	ZG16B	-2.57632	0.000666984
ILMN_1762284	ASPRV1	-2.56981	0.0078066
ILMN_1795679	STMN2	-2.54074	0.00869854
ILMN_1810910	CFH	-2.52504	0.000198493
ILMN_1761945	FGFBP2	-2.48992	0.000541588
ILMN_2385672	ELN	-2.47727	0.00237359
ILMN_1791545	KRT23	-2.46052	0.000248734
ILMN_1780649	KPRP	-2.44785	0.000788949
ILMN_1730740	VSIG8	-2.44301	0.000420898
ILMN_1729180	GATM	-2.43943	0.000348952
ILMN_1729216	CRYAB	-2.43484	0.000384097
ILMN_2402817	ZBTB16	-2.43215	0.000694539
ILMN_1728742	FAXDC2	-2.42713	0.000205528
ILMN_2082865	PLLP	-2.42348	0.000121419
ILMN_1773243	ACER1	-2.41333	0.000785863
ILMN_1810604	ELMOD1	-2.41046	0.000279333
ILMN_1811313	SLIT3	-2.4051	0.000983087
ILMN_1770800	PODN	-2.39479	0.0038676
ILMN_1801043	GSN	-2.38328	2.59092e-05
ILMN_1710217	MLANA	-2.38086	0.000569715
ILMN_1778154	FAM180B	-2.37556	0.000121497
ILMN_1712305	CYBRD1	-2.37546	0.000753986
ILMN_1770612	KRT15	-2.35417	0.00480455
ILMN_2402640	DSC1	-2.34159	0.0094097
ILMN_1695631	CHP2	-2.3374	0.00392073
ILMN_1795257	GPT	-2.31744	0.000425246
ILMN_1730229	CGNL1	-2.31727	0.00288888
ILMN_1671295	CCDC3	-2.30508	0.00179911
ILMN_2127842	HBA2	-2.30466	0.00178341
ILMN_1736184	GSTM3	-2.29369	0.000822677
ILMN_1716471	LCE1F	-2.27792	0.000915183
ILMN_1713686	IL34	-2.27075	5.39227e-06
ILMN_1709708	LCE2C	-2.26757	0.0050226
ILMN_1672536	FBLN1	-2.25936	0.00584142
ILMN_1665994	PMEL	-2.23775	0.00903623
ILMN_2077952	GALNT16	-2.23534	0.00031857
ILMN_1791647	ASIP	-2.23514	0.000351179
ILMN_1745994	GAS7	-2.23134	0.000128067
ILMN_1676215	DLG2	-2.22948	4.77825e-07
ILMN_2153495	WNT7B	-2.21996	7.05311e-06
ILMN_1717163	F13A1	-2.21907	0.00129815
ILMN_1693270	SUSD2	-2.21145	4.25778e-07
ILMN_2387214	PALM	-2.20974	5.80553e-06
ILMN_1663716	CDHR1	-2.20537	0.000115215
ILMN_2197128	OSR1	-2.19262	0.000527947
ILMN_1805842	FHL1	-2.17767	0.00170829
ILMN_1807036	AQP5	-2.16946	0.00615664
ILMN_1809842	TNNC1	-2.14977	0.00192244
ILMN_1673639	ABI3BP	-2.1263	0.000479723
ILMN_1758404	TFAP2B	-2.12429	6.78056e-06
ILMN_1683194	DCN	-2.11193	0.00939195
ILMN_1688480	CCND1	-2.1079	1.80486e-05
ILMN_1713715	KRTAP17-1	-2.10752	0.0055054
ILMN_1690034	SOD3	-2.10088	0.00160836
ILMN_3243238	TPSB2	-2.08478	0.00573206
ILMN_2316236	HOPX	-2.08411	0.000371279
ILMN_1677684	BTBD16	-2.08191	0.000186437
ILMN_1687556	DAPL1	-2.07773	0.00407437
ILMN_1688423	FCER1A	-2.07751	0.00459093
ILMN_1693338	CYP1B1	-2.07406	0.00678301
ILMN_1753823	IL17D	-2.06744	7.49652e-05
ILMN_2388190	SCEL	-2.06147	0.000266097
ILMN_1812297	CYP26B1	-2.04208	0.000181122
ILMN_1772869	ISM1	-2.02862	0.000141181
ILMN_2100437	HBB	-2.0169	0.00903185
ILMN_1712776	KCNK7	-2.01335	0.000203811
ILMN_1701461	TIMP3	-2.00535	0.000795138
ILMN_3238902	KRT31	-2.00242	0.000154958
ILMN_1715068	AQP9	-1.99681	6.02419e-05
ILMN_1667692	PTGIS	-1.99339	0.00166413
ILMN_1727880	CDSN	-1.98991	0.000163259
ILMN_2406656	GATA3	-1.98487	5.23774e-05
ILMN_1680339	PDGFRL	-1.97427	0.00977637
ILMN_1786847	TGM3	-1.97359	0.0066175
ILMN_1781400	SLC7A2	-1.97357	0.000272073
ILMN_1719641	SMOC2	-1.9447	0.00126173
ILMN_2112638	SVEP1	-1.92514	0.00541174
ILMN_2217601	ANXA9	-1.92131	0.000837219
ILMN_2081070	BTC	-1.91673	0.00167953
ILMN_1760414	AADAC	-1.90377	0.000492167
ILMN_2169801	TPSAB1	-1.89059	0.00689347
ILMN_3248511	FAM167A	-1.89026	8.73537e-05
ILMN_1738989	SYBU	-1.87986	0.000729178
ILMN_1756469	GAMT	-1.87449	0.000902391
ILMN_1736178	AEBP1	-1.87366	0.00165032
ILMN_1712066	EXPH5	-1.86659	4.26273e-05
ILMN_1688642	LAMC3	-1.86588	0.000331421
ILMN_1698311	ABHD12B	-1.85236	9.96729e-05
ILMN_1721876	TIMP2	-1.84444	0.00472777
ILMN_2223941	FBLN5	-1.84349	0.000485858
ILMN_3307483	MCF2L	-1.83821	7.82322e-07
ILMN_1656920	CRIP1	-1.83586	0.000256198
ILMN_1811387	TFF3	-1.83496	0.00229373
ILMN_1811370	HSD11B1	-1.82616	0.000131385
ILMN_1776602	RNASE4	-1.82337	0.00110187
ILMN_1727805	SYNGR1	-1.82191	7.98384e-05
ILMN_1781149	INMT	-1.81848	0.000134107
ILMN_1676449	SLIT2	-1.81629	0.000253067
ILMN_1815203	HMGCS2	-1.81505	0.00378343
ILMN_1690040	TM7SF2	-1.81167	0.00540639
ILMN_1705953	LONRF1	-1.80844	1.8478e-05
ILMN_1773059	ADGRA2	-1.80034	8.57393e-05
ILMN_1768282	SNX21	-1.79769	0.000102294
ILMN_1670708	F10	-1.79063	0.00268544
ILMN_1689318	NUAK1	-1.79025	3.50843e-05
ILMN_2166696	ANGPTL5	-1.78962	0.000188494
ILMN_1809384	CYP4F12	-1.78884	0.00121073
ILMN_1741727	QPCT	-1.78876	0.000835255
ILMN_1752968	LAMB2	-1.78763	0.00023165
ILMN_1746652	UNC93A	-1.78633	0.00744837
ILMN_1750790	GSTM5	-1.78269	1.99383e-05
ILMN_1809291	TSPAN7	-1.78167	0.00234928
ILMN_1708790	CA6	-1.77914	0.00774
ILMN_1726230	CD1B	-1.77835	0.005351
ILMN_1862909	RORA	-1.7721	3.90037e-05
ILMN_1681103	AQP1	-1.77018	0.000614019
ILMN_1715715	CEBPA	-1.76987	0.000577782
ILMN_1654946	ZSCAN18	-1.76314	8.11581e-05
ILMN_1770922	TMEM45A	-1.76278	0.00132934
ILMN_1743199	EGR2	-1.75271	0.000350113
ILMN_1763852	ACACB	-1.74669	0.000592025
ILMN_2335754	CD1E	-1.74442	0.00156301
ILMN_2310814	MAPT	-1.74119	0.000244725
ILMN_1694840	MATN2	-1.73983	0.00129672
ILMN_1762260	C3	-1.73298	0.0016531
ILMN_1721769	FBLN2	-1.73283	3.50555e-05
ILMN_1724266	LYPD2	-1.73258	0.000206586
ILMN_2134765	SAPCD1	-1.72617	0.00161244
ILMN_2388800	PLPP3	-1.72565	0.000566322
ILMN_2359945	CES1	-1.7154	0.00145357
ILMN_1778991	NFIB	-1.71312	0.000409509
ILMN_1724480	AXIN2	-1.71248	0.00174584
ILMN_1655565	UGT3A2	-1.71048	5.09794e-07
ILMN_1708152	BPIFC	-1.71007	0.00420215
ILMN_1778319	DMKN	-1.70824	0.000553248
ILMN_1706511	TEF	-1.70583	6.00157e-06
ILMN_1716246	FRZB	-1.70395	0.00943837
ILMN_3243156	AHNAK2	-1.70343	4.17809e-06
ILMN_1806030	PPL	-1.68966	6.14267e-05
ILMN_1749792	SORBS1	-1.68762	1.34279e-05
ILMN_2357855	NTRK2	-1.68681	0.000572113
ILMN_2376403	TSC22D3	-1.68411	0.000209133
ILMN_1788774	TYR	-1.68337	0.00415665
ILMN_1779144	CLEC2A	-1.67818	0.00179892
ILMN_1804351	FZD7	-1.66576	0.00120975
ILMN_1784749	GAS6	-1.66455	0.00866507
ILMN_1706390	UGT1A6	-1.66414	0.000216703
ILMN_2179717	FAM189A2	-1.66334	2.07807e-05
ILMN_1803213	MXRA5	-1.66271	0.0036894
ILMN_1712075	SYNM	-1.65968	0.0051524
ILMN_1813295	LMO3	-1.65842	0.000763649
ILMN_2271149	PGM5	-1.65779	0.000634005
ILMN_2311278	ADD3	-1.65296	2.71153e-05
ILMN_1651705	CAT	-1.64835	6.49257e-05
ILMN_1675268	LRP4	-1.64675	2.15495e-07
ILMN_2086981	POU3F1	-1.64502	0.000194516
ILMN_1721921	BLMH	-1.64287	0.00206818
ILMN_2108735	EEF1A2	-1.64186	0.000846391
ILMN_2352131	ERBB2	-1.64036	2.94352e-06
ILMN_1761425	OLFML2A	-1.63607	0.000272318
ILMN_2368834	MYH11	-1.63452	0.00954495
ILMN_3245297	LYPD6B	-1.63306	0.000122644
ILMN_3307868	CHI3L1	-1.6312	0.00824711
ILMN_1790160	KIT	-1.63052	0.00258896
ILMN_1669772	LRP1	-1.62681	0.0022687
ILMN_1744923	WFDC5	-1.62614	0.000800131
ILMN_1711888	COBL	-1.6241	0.000398988
ILMN_1670325	SLC47A1	-1.62098	0.000293029
ILMN_1678255	ALOXE3	-1.62033	0.000295578
ILMN_1783185	SOX21	-1.61743	0.00547297
ILMN_1746888	PCOLCE2	-1.61356	0.00370981
ILMN_1676504	RPRML	-1.61055	4.42959e-06
ILMN_1731206	NKD2	-1.61031	0.000976678
ILMN_2363165	TACC2	-1.60896	2.88072e-06
ILMN_2183692	PHYHD1	-1.59708	5.95241e-05
ILMN_1691860	SPRY1	-1.59221	0.000916182
ILMN_2120210	RCAN2	-1.59175	0.00343905
ILMN_1671891	PID1	-1.59169	7.32732e-05
ILMN_1684982	PDK4	-1.59082	0.00182123
ILMN_2179083	LOXL4	-1.58794	0.000254993
ILMN_2401641	ALDH3A2	-1.58698	2.33437e-05
ILMN_3243466	LIPN	-1.58583	0.00055854
ILMN_1729095	PDZD2	-1.58009	0.000285118
ILMN_1679391	MAMDC2	-1.57851	0.00337327
ILMN_1713491	VAMP2	-1.57217	2.93912e-06
ILMN_1769883	IDE	-1.5702	0.00477374
ILMN_1697448	TXNIP	-1.57002	0.00149102
ILMN_3180557	CYB561D1	-1.56664	6.37953e-05
ILMN_1657361	CBX7	-1.56404	0.000846617
ILMN_2051972	GPC3	-1.56217	0.00754695
ILMN_1671365	PRODH	-1.56166	0.00298509
ILMN_1667430	DEGS1	-1.56066	0.00263191
ILMN_1695606	EFNB3	-1.5562	0.000619241
ILMN_1803956	BOC	-1.55381	0.000244562
ILMN_2308849	MYADM	-1.55046	0.00173554
ILMN_1812795	RUNX1T1	-1.53973	0.000255801
ILMN_1768812	FXYD6	-1.53913	0.000711252
ILMN_2175317	CYP4X1	-1.53687	0.004406
ILMN_1795183	RNASE1	-1.5365	0.00772262
ILMN_1695812	KRT72	-1.53359	0.000337408
ILMN_1676728	DLK2	-1.52512	0.00294341
ILMN_1708303	CYP4F22	-1.52259	0.00157701
ILMN_1768919	COL6A5	-1.51538	0.000306238
ILMN_1702633	RETSAT	-1.51433	0.000243647
ILMN_1684755	KAZALD1	-1.51032	0.000812054
ILMN_1779448	EFHD1	-1.50573	0.0034759
ILMN_1754580	FRMPD1	-1.50462	0.00148852
ILMN_1719664	PTPN21	-1.5046	1.832e-05
ILMN_1815057	PDGFRB	-1.50212	0.00410254
ILMN_1796801	ABCA8	-1.50116	0.0055361
ILMN_1671046	HSPB2	-1.4984	0.00139278
ILMN_1773613	POU2F3	-1.49457	6.78922e-06
ILMN_1788942	GGT6	-1.49039	9.1988e-05
ILMN_1782538	VIM	-1.49019	0.00293139
ILMN_1778681	EBF1	-1.48992	0.00738449
ILMN_2394287	ATP6V0A4	-1.48901	0.00209786
ILMN_1769575	JAM3	-1.48816	0.00281404
ILMN_3241441	MEGF6	-1.48795	8.93454e-05
ILMN_1796180	CRY2	-1.48554	4.04885e-06
ILMN_1764769	VWA5A	-1.48529	0.000275761
ILMN_1685441	ASAP3	-1.48417	0.00150873
ILMN_1790555	CCDC146	-1.4839	6.16823e-05
ILMN_2057981	ZC2HC1A	-1.48378	1.52703e-05
ILMN_1694432	CRIP2	-1.47429	0.00245497
ILMN_1743445	FAM107A	-1.47211	0.00436519
ILMN_1734929	BBOX1	-1.46809	0.00135934
ILMN_2350634	EFEMP1	-1.46772	0.00303205
ILMN_1656951	APCDD1	-1.46715	0.00359641
ILMN_1667295	VASN	-1.46484	0.000919897
ILMN_3236858	NYNRIN	-1.46408	5.73583e-05
ILMN_1808898	NPR2	-1.46405	0.000138667
ILMN_1763587	TNMD	-1.46207	0.00151564
ILMN_1680111	AHDC1	-1.45936	3.33475e-06
ILMN_1707585	SLC46A2	-1.45918	9.99866e-05
ILMN_1692058	NDN	-1.45719	0.00488236
ILMN_1704376	GLDN	-1.45532	0.00284755
ILMN_2227757	PCDHB2	-1.45513	6.10113e-05
ILMN_2340052	NCOR2	-1.45115	1.87927e-06
ILMN_1775486	SSPN	-1.44855	0.00334756
ILMN_1693009	FGL2	-1.44368	0.00228671
ILMN_1711786	NFE2	-1.44307	0.00115875
ILMN_2339835	PTGS1	-1.43793	0.00098246
ILMN_1676067	SEMA3G	-1.43734	0.000427064
ILMN_1781745	C9orf152	-1.43673	0.000174447
ILMN_1685714	INHBB	-1.43493	0.00219349
ILMN_3245418	FAM180A	-1.43338	3.18167e-05
ILMN_1811364	SGPP2	-1.43298	0.00620968
ILMN_2073446	C1orf116	-1.4283	0.000617577
ILMN_1772910	GAS1	-1.42745	0.00578553
ILMN_1810560	NUPR1	-1.4221	0.0031752
ILMN_1793859	ALDH2	-1.42003	0.00265569
ILMN_1729112	CHPT1	-1.41992	0.00221578
ILMN_1716089	KANK2	-1.41926	0.000641683
ILMN_1688295	ZNF219	-1.41812	0.00038203
ILMN_2078592	ADTRP	-1.41559	0.00877613
ILMN_2246956	BCL2	-1.40748	0.000286147
ILMN_2168747	GSTA2	-1.40707	3.06894e-05
ILMN_1709124	ANO8	-1.40591	2.72859e-05
ILMN_1771482	KIAA1324	-1.40512	0.00593525
ILMN_2391861	GSTM1	-1.40276	0.00484472
ILMN_1792301	LAMB4	-1.40243	0.000595242
ILMN_1721580	TBX15	-1.39853	0.00232028
ILMN_1707380	PRELP	-1.39702	2.00806e-06
ILMN_2193325	MMP23B	-1.39059	0.0031562
ILMN_2408987	SMARCD3	-1.38962	0.000331317
ILMN_1805469	KRTAP19-5	-1.3821	0.00355661
ILMN_2137789	KLF4	-1.38138	0.00787258
ILMN_2381168	CTNNBIP1	-1.3779	2.92044e-05
ILMN_3244117	STMN3	-1.37455	0.00354833
ILMN_1653750	SOX10	-1.37125	2.02793e-05
ILMN_1722829	HLF	-1.36939	0.000115082
ILMN_1764175	GPD1	-1.36232	0.00350224
ILMN_2059797	NOL3	-1.36082	0.00011305
ILMN_1742866	F2R	-1.36016	1.13023e-05
ILMN_1878029	ZBTB20	-1.35971	0.00121036
ILMN_2415179	CLSTN1	-1.35841	5.2358e-05
ILMN_1802167	ALDH1L1	-1.35815	0.00440416
ILMN_1669046	FOXQ1	-1.35312	0.00125178
ILMN_2339266	LAMA2	-1.3523	0.00140614
ILMN_1754279	FBXW7	-1.35125	0.000115645
ILMN_1662587	PNPLA7	-1.3509	0.000714476
ILMN_1659215	CYP4B1	-1.34904	0.000702289
ILMN_3240901	ZBTB7C	-1.34824	0.00420189
ILMN_1670535	NDRG2	-1.34782	1.25982e-05
ILMN_1775956	SP5	-1.34667	4.83477e-05
ILMN_1762764	SH3BGRL2	-1.34512	0.00413749
ILMN_1706344	ABHD6	-1.33551	0.00111731
ILMN_1676897	HSPA12B	-1.3351	0.00258231
ILMN_2256953	CASZ1	-1.33488	0.000104609
ILMN_1794200	KCNJ12	-1.3336	0.000560067
ILMN_1680132	CADM1	-1.33344	0.00130702
ILMN_1795266	EMILIN3	-1.33323	0.00177261
ILMN_1746763	ECM2	-1.33216	0.00043764
ILMN_1789599	NBL1	-1.33113	0.00170059
ILMN_1723843	CSNK2A2	-1.33002	0.00536373
ILMN_1671600	EPS8L1	-1.32907	0.0029134
ILMN_1789357	DLX3	-1.32667	0.00929539
ILMN_1684576	CLN8	-1.32438	4.61889e-05
ILMN_1656537	SNRPN	-1.32369	0.00199361
ILMN_1687971	CAPN3	-1.32344	8.90871e-05
ILMN_2352917	LTBP4	-1.32219	0.000156638
ILMN_1810942	CYP3A5	-1.32203	0.000174259
ILMN_2339028	PKD1	-1.31836	2.16357e-05
ILMN_1730794	SERTAD4	-1.31819	0.0083514
ILMN_1808500	CEP68	-1.31805	7.55573e-05
ILMN_1776151	OLFML1	-1.3175	0.00507409
ILMN_2199768	SLITRK4	-1.31477	0.000479022
ILMN_2227817	GSTA3	-1.31459	0.000883743
ILMN_1793537	MUC15	-1.31309	7.07895e-05
ILMN_1805765	CMYA5	-1.31069	0.000392946
ILMN_1674661	CIRBP	-1.30664	0.00372453
ILMN_2144401	GLB1L2	-1.3063	0.00103074
ILMN_2061565	PLCH2	-1.30596	0.00581498
ILMN_1700024	UST	-1.30221	7.69301e-05
ILMN_1783998	STARD5	-1.30077	0.00118368
ILMN_1714757	TNFRSF19	-1.30016	7.11162e-06
ILMN_1740169	TYRO3	-1.29894	0.000342566
ILMN_1754842	DLGAP4	-1.29745	3.41149e-05
ILMN_1682937	RSPO1	-1.29658	0.00143529
ILMN_1700690	VAT1	-1.2952	0.00021525
ILMN_1811598	ADH1B	-1.28933	0.000271748
ILMN_2366445	KRT80	-1.2875	0.00325285
ILMN_2399523	JAG2	-1.28699	0.00341234
ILMN_1686562	KIF13B	-1.28499	2.54119e-06
ILMN_2189675	HRCT1	-1.28315	0.000436655
ILMN_1747627	ABCA2	-1.28266	1.84055e-05
ILMN_1715662	CCDC80	-1.27987	0.00173689
ILMN_2348788	CD44	-1.2798	3.20873e-05
ILMN_1668766	ROPN1	-1.27473	0.00542739
ILMN_1810025	SLC39A2	-1.26751	0.00455852
ILMN_1776121	KIAA1211L	-1.26325	0.00128844
ILMN_1663092	CITED2	-1.26092	6.2927e-05
ILMN_2150258	ZFP36L2	-1.25472	0.000370837
ILMN_1710416	HS3ST6	-1.25451	0.000170582
ILMN_1678191	GDF10	-1.25007	0.00799432
ILMN_1664001	ARSF	-1.24453	0.00604299
ILMN_1701558	MAP1A	-1.24391	0.00105884
ILMN_1722781	EGR3	-1.2434	8.42039e-05
ILMN_1652246	NACAD	-1.24249	0.000186981
ILMN_1742332	KCTD12	-1.24223	0.000507971
ILMN_1815700	WNT3A	-1.24202	0.00112581
ILMN_2195703	PPARGC1B	-1.23802	0.000264295
ILMN_2363880	ALDH3B2	-1.23795	0.000848194
ILMN_2283325	WLS	-1.23469	0.00131778
ILMN_1791912	SIDT2	-1.23444	0.000854416
ILMN_2160005	NUMA1	-1.23364	4.65995e-05
ILMN_1661683	THRA	-1.23297	9.64197e-06
ILMN_1810037	RUSC2	-1.23206	0.000152386
ILMN_1670379	ANTXR1	-1.23108	0.000284653
ILMN_3307901	GAN	-1.22972	0.000476061
ILMN_2342638	ASGR2	-1.22868	3.11983e-05
ILMN_2104141	FGD5	-1.22508	0.00317364
ILMN_1743219	CA11	-1.22495	0.00702897
ILMN_1654571	FCHO1	-1.2247	0.000220758
ILMN_1787718	SLC27A1	-1.2232	0.000763653
ILMN_1684306	S100A4	-1.22228	0.00138253
ILMN_1790807	XPC	-1.22144	2.08714e-05
ILMN_1699226	UBR4	-1.22014	0.00100021
ILMN_1751439	EMX2	-1.21721	0.000324659
ILMN_1657766	TRIM29	-1.21684	0.000237318
ILMN_2195821	CREBRF	-1.21507	0.000713417
ILMN_1692261	EPHB1	-1.21505	0.000299978
ILMN_1779735	LAMTOR4	-1.21364	0.000353625
ILMN_1774261	DOK4	-1.2105	3.79265e-05
ILMN_1774427	CALCOCO1	-1.21028	2.58259e-06
ILMN_1683700	TNFSF12	-1.20747	0.000989473
ILMN_1656373	BNC2	-1.20702	0.00232968
ILMN_1696974	ANG	-1.2046	0.000168197
ILMN_1808443	LIPM	-1.20343	0.00302271
ILMN_3251207	TMEM19	-1.20246	0.000351366
ILMN_1814917	TLE2	-1.20182	1.1122e-05
ILMN_1667893	TNS3	-1.19935	0.00252002
ILMN_2334359	GFRA1	-1.19626	5.43208e-05
ILMN_1765668	IL20RB	-1.19576	0.00981723
ILMN_1653125	PER1	-1.19512	7.58581e-06
ILMN_1758497	TTYH1	-1.19472	0.00327059
ILMN_1703572	PCDH20	-1.19162	0.000113052
ILMN_1768772	DEGS2	-1.19077	0.00590759
ILMN_1654065	ATOH8	-1.18947	6.77807e-05
ILMN_1687315	RXRA	-1.1881	4.81208e-05
ILMN_1735930	KLF2	-1.18803	0.00887834
ILMN_2329263	NFIC	-1.18704	5.9159e-05
ILMN_1740917	SCNN1B	-1.18678	0.000158203
ILMN_2341343	AGTR1	-1.18565	0.00220466
ILMN_1743367	FZD4	-1.17908	0.0078638
ILMN_1793410	SNTB1	-1.17873	0.00341981
ILMN_2052871	TMEM116	-1.17773	1.69592e-06
ILMN_1772824	WNT5B	-1.17629	0.00154624
ILMN_2064606	TBC1D2B	-1.17432	0.00145177
ILMN_1668247	LTC4S	-1.17288	0.00341989
ILMN_1677038	CPED1	-1.16878	0.00258266
ILMN_3181411	ATL1	-1.16817	6.56924e-05
ILMN_1656248	CLMP	-1.16768	0.00820157
ILMN_1656840	VPS13D	-1.16617	1.78486e-06
ILMN_1688630	RECK	-1.16608	0.00375153
ILMN_1795561	CAMK1D	-1.16541	0.000682394
ILMN_1802151	OSBPL5	-1.16495	1.09057e-05
ILMN_1808115	ATP7A	-1.16469	9.11278e-06
ILMN_1676986	NPIPA1	-1.16406	0.000139616
ILMN_1659312	PMP22	-1.16233	0.00254092
ILMN_1658830	WBP1L	-1.16107	0.000172463
ILMN_1794914	UBTD1	-1.15793	0.00148667
ILMN_1719986	PIK3IP1	-1.15762	0.00266221
ILMN_1758731	CYP2J2	-1.15754	0.00246581
ILMN_1720513	SETBP1	-1.15732	0.00442058
ILMN_1782098	SMO	-1.15602	0.000270242
ILMN_1670305	SERPING1	-1.15479	0.00822031
ILMN_1657760	SYT17	-1.15469	0.000267803
ILMN_1696295	LY6G6D	-1.15323	0.00363982
ILMN_1821176	RNF125	-1.15313	0.00226304
ILMN_1705682	P3H3	-1.1514	0.00744258
ILMN_1745112	FAM102A	-1.15135	0.000242523
ILMN_1723123	FGFR3	-1.14953	0.00107514
ILMN_1765419	GPLD1	-1.14899	0.000836543
ILMN_1683016	PLA2R1	-1.1481	0.00167829
ILMN_1798931	MUC7	-1.14718	0.00939964
ILMN_1756685	DEPTOR	-1.14653	0.00267332
ILMN_3237961	ANO1	-1.146	0.000318681
ILMN_1672503	DPYSL2	-1.14527	0.00474104
ILMN_1697054	LRRN4CL	-1.14401	0.000518428
ILMN_1701025	EPHX1	-1.14339	0.00230854
ILMN_3245236	FBRS	-1.14301	6.32346e-08
ILMN_1810716	GFRA3	-1.14285	0.000658688
ILMN_1665123	NMNAT3	-1.14284	0.000476555
ILMN_1770085	BTG2	-1.1421	0.00143543
ILMN_1727577	GLI2	-1.14207	0.0015698
ILMN_1808587	ZFHX3	-1.14145	0.0012561
ILMN_1811682	CLIP2	-1.14135	0.000249715
ILMN_2204467	LIPK	-1.14053	0.00196324
ILMN_1693452	GAL3ST4	-1.14005	0.00206378
ILMN_1760305	FBRSL1	-1.13823	1.12593e-05
ILMN_1653001	CABLES1	-1.1366	0.00252462
ILMN_1713031	CPQ	-1.136	0.000387701
ILMN_2117323	PIK3C2B	-1.13495	0.0022374
ILMN_1736103	ITPR2	-1.13456	4.45923e-05
ILMN_1752269	ACSS1	-1.13442	2.04489e-05
ILMN_1685709	TMEM125	-1.13429	0.00106668
ILMN_1760574	RAI2	-1.13417	4.17979e-05
ILMN_1756928	RTN1	-1.13177	0.0015958
ILMN_1778360	PYGB	-1.13144	0.000262125
ILMN_1804461	MYH14	-1.13086	5.12305e-05
ILMN_2206746	BGN	-1.13024	0.00314976
ILMN_2352009	ACADVL	-1.12961	2.78951e-05
ILMN_2414135	PLP1	-1.12776	9.01536e-06
ILMN_1764508	PTK6	-1.12741	0.0027357
ILMN_2132809	ARHGEF10	-1.12658	0.00130809
ILMN_1736704	DIXDC1	-1.12526	0.000510382
ILMN_1715748	FLNC	-1.12169	0.00353316
ILMN_1713807	MAN1C1	-1.12142	0.00658354
ILMN_1758523	ABCA3	-1.12069	3.82888e-05
ILMN_2365479	SNX1	-1.11947	0.000210499
ILMN_1770787	DDAH2	-1.11875	0.00538763
ILMN_1724686	CLDN1	-1.1185	0.00362158
ILMN_1740960	MACROD1	-1.11801	7.68062e-05
ILMN_1697544	SLC25A29	-1.11645	0.00333257
ILMN_1759023	WFS1	-1.11083	0.000218481
ILMN_1654287	ADCY9	-1.10993	0.000784002
ILMN_1805395	LTBP3	-1.10826	0.00102738
ILMN_1873621	NTN1	-1.10781	0.000232617
ILMN_1798081	PTPRF	-1.1077	0.000270084
ILMN_1699925	TGM5	-1.10378	0.00764686
ILMN_1684497	PYROXD2	-1.10101	0.000147966
ILMN_1789171	EEF2K	-1.09771	0.00660923
ILMN_1807925	GNG2	-1.09651	3.35454e-05
ILMN_1757370	SMPD1	-1.09598	0.00172569
ILMN_1771126	RORC	-1.09441	6.42783e-05
ILMN_1747499	EMID1	-1.09126	0.00068782
ILMN_1682778	MXRA8	-1.09094	0.00746876
ILMN_1713387	PHYHIP	-1.08997	1.88247e-05
ILMN_1813104	GALNT15	-1.08791	0.00295477
ILMN_1713995	SCNN1A	-1.0873	0.00218512
ILMN_1677384	PTGER3	-1.08565	3.93806e-05
ILMN_1669982	CCDC85A	-1.08424	2.18415e-05
ILMN_1697561	FBXL16	-1.08408	5.23264e-06
ILMN_1708328	RAB11FIP3	-1.0834	0.00064448
ILMN_1761684	WNK2	-1.08236	9.28433e-06
ILMN_1790350	TPRG1	-1.0808	0.00090881
ILMN_1746704	TRIM8	-1.08005	0.000719912
ILMN_3239775	TENM4	-1.07676	7.7145e-05
ILMN_2151281	GABARAPL1	-1.07586	0.00796621
ILMN_2077094	VPS51	-1.0745	3.9825e-06
ILMN_1679929	KLF13	-1.07318	1.84718e-05
ILMN_1658080	ZNF573	-1.07227	0.00038579
ILMN_3240524	MFSD6	-1.07225	9.0199e-05
ILMN_1700606	RNF43	-1.07084	3.27368e-07
ILMN_1691790	DACT2	-1.07076	0.000201472
ILMN_2396148	HIP1R	-1.06997	9.2244e-06
ILMN_1775285	ATP13A5	-1.06862	3.0473e-05
ILMN_2095840	KAT6A	-1.06797	0.000229596
ILMN_1775703	TRAPPC6A	-1.06789	0.000968072
ILMN_1789418	GSTT2	-1.06613	2.42211e-05
ILMN_1707734	NNAT	-1.06501	3.44414e-07
ILMN_2172969	STXBP6	-1.06423	0.000786602
ILMN_1692962	CTDSP2	-1.06416	0.000134379
ILMN_1738993	PIK3C2G	-1.06392	4.85246e-05
ILMN_2398159	DKK3	-1.06311	0.00915447
ILMN_1693317	TRAPPC12	-1.06301	6.58397e-06
ILMN_1713301	DGCR2	-1.06232	3.75016e-05
ILMN_1752810	LARP6	-1.06217	0.00162897
ILMN_1802360	KRTAP5-2	-1.06162	0.00750536
ILMN_1758315	SLC9A9	-1.06138	0.00438451
ILMN_1684158	GPT2	-1.06121	0.000758098
ILMN_1705922	BAIAP2	-1.06116	0.00297145
ILMN_1713731	ALOX12	-1.05849	0.00180383
ILMN_1798123	ELOVL1	-1.05849	0.00736199
ILMN_1799848	ANKRD22	-1.05798	0.00399198
ILMN_2284941	ABCF2	-1.05655	1.73994e-05
ILMN_1801516	GPC1	-1.05504	2.87303e-05
ILMN_1737314	BCL6	-1.05387	0.00146367
ILMN_1806306	SV2B	-1.05354	0.000890458
ILMN_1707342	LRIG1	-1.05238	0.00198579
ILMN_1681467	RAB11FIP4	-1.05126	1.51733e-06
ILMN_1800590	BBS1	-1.05071	0.000275309
ILMN_3236367	IFFO2	-1.04899	0.00435045
ILMN_1779356	TP53	-1.04863	0.00180399
ILMN_1807689	PKNOX2	-1.04845	9.87711e-06
ILMN_1670383	PCDH7	-1.04784	0.000582868
ILMN_1782057	ATP8B2	-1.0442	0.004219
ILMN_1711807	ADGRL3	-1.04256	0.000998367
ILMN_2372398	ALDH5A1	-1.04033	0.00440877
ILMN_1703926	PTGER2	-1.03943	1.57387e-05
ILMN_1714567	AHNAK	-1.0356	9.3108e-05
ILMN_1666665	COL23A1	-1.03428	3.18123e-05
ILMN_1667079	SPTBN2	-1.03381	3.44744e-05
ILMN_1750785	SYTL1	-1.03363	0.00144833
ILMN_1730347	CCDC115	-1.03219	8.20797e-05
ILMN_1727288	EVPL	-1.03164	0.00151138
ILMN_3307729	CXXC5	-1.03121	0.00389915
ILMN_1796755	ITGB5	-1.02868	0.00863798
ILMN_2111255	VIT	-1.02803	0.000204987
ILMN_1709237	EPHX2	-1.0248	0.00233162
ILMN_2081087	HSPA12A	-1.02299	0.00122751
ILMN_2110271	OLFM2	-1.02292	0.00116383
ILMN_1755047	LRRC2	-1.021	0.000944279
ILMN_1741632	RAB3IL1	-1.01962	0.00721572
ILMN_1659649	SGCG	-1.01922	0.00130257
ILMN_1770725	AIF1L	-1.01868	0.00145767
ILMN_1683102	SLC26A9	-1.01542	0.00111909
ILMN_2145153	ANKRD35	-1.01486	0.00129288
ILMN_1690826	TNKS1BP1	-1.01454	0.000508983
ILMN_1722798	PLCD3	-1.01433	1.1764e-05
ILMN_1772876	ZNF395	-1.01154	0.000401271
ILMN_3234941	LCE4A	-1.01029	0.00238695
ILMN_1691736	ST6GALNAC6	-1.00969	0.000646212
ILMN_1746116	OCA2	-1.00886	0.00105472
ILMN_1755796	BEST2	-1.00807	0.00311689
ILMN_1762181	GRK4	-1.00636	0.00752788
ILMN_1659800	BCL11A	-1.00629	9.09722e-06
ILMN_1757639	SPTSSB	-1.00622	0.00869798
ILMN_1805200	DNM1	-1.0033	0.000738535
ILMN_2225595	ACAD8	-1.0032	0.00557745
ILMN_2200836	HSPB7	-1.00161	0.00196714
ILMN_2191720	ZNF471	-0.999921	9.58151e-06
ILMN_1713803	C17orf97	-0.999008	0.00209357
ILMN_2210934	NR3C2	-0.998722	0.00159161
ILMN_2382290	KREMEN2	-0.998188	0.00819374
ILMN_1654778	LSP1	-0.995008	0.00507226
ILMN_1751689	CHRM1	-0.99465	3.61894e-05
ILMN_1771264	ELL3	-0.994283	0.00170131
ILMN_1668386	LCE1E	-0.994275	0.000901155
ILMN_1744211	PLA2G4F	-0.993344	0.00337295
ILMN_1788936	KREMEN1	-0.993298	4.22805e-05
ILMN_1766165	SNCA	-0.992521	0.000442489
ILMN_1737162	LGI3	-0.991785	2.87459e-06
ILMN_3238072	CHADL	-0.991386	7.68222e-05
ILMN_2106902	FOXN3	-0.986976	0.00347515
ILMN_1772278	TANC1	-0.986096	5.60976e-06
ILMN_1757882	PPP1R16A	-0.985465	0.00130227
ILMN_1770963	NAALADL1	-0.98337	0.00231577
ILMN_1787251	DAAM1	-0.982792	1.98396e-05
ILMN_1688381	BPTF	-0.980745	2.81707e-05
ILMN_1656927	SEMA5A	-0.979291	0.00371239
ILMN_1752451	CTSH	-0.97863	0.00315176
ILMN_1812262	DDR1	-0.978616	3.2334e-05
ILMN_1755215	SAMD5	-0.97789	0.00250066
ILMN_1716733	MYOM2	-0.974826	0.00305711
ILMN_2391976	SLC45A4	-0.974792	0.000367794
ILMN_1739222	ETV5	-0.972231	0.000112223
ILMN_1775814	GHR	-0.972013	0.00977462
ILMN_1814044	CABIN1	-0.969844	1.27228e-05
ILMN_1811426	TMTC1	-0.969032	0.00268661
ILMN_1759297	PATZ1	-0.968935	6.56426e-06
ILMN_1675024	BEND5	-0.968235	0.000203793
ILMN_1679694	MMP27	-0.96713	0.00171194
ILMN_3187324	CNRIP1	-0.967011	0.00968865
ILMN_1861376	PLXDC2	-0.966735	0.000595086
ILMN_1753547	STAT5A	-0.964136	0.00171703
ILMN_1788192	ARMCX1	-0.963836	0.000807406
ILMN_1708916	PDZD4	-0.963801	8.05251e-05
ILMN_3251737	EEF1A1	-0.963644	0.00636905
ILMN_1769259	ANO9	-0.963621	0.000583553
ILMN_1759330	KIF1A	-0.963429	0.00206836
ILMN_2160727	CYTH3	-0.963356	0.000620762
ILMN_2372974	SIRPA	-0.962358	0.00160445
ILMN_1720484	CRTAP	-0.96226	0.000120693
ILMN_2095133	SPTAN1	-0.962102	0.000476768
ILMN_2397188	CACNA1H	-0.960909	0.00953118
ILMN_1685042	TNS2	-0.960785	0.000813615
ILMN_1753426	KIAA0556	-0.960383	9.31386e-06
ILMN_1760493	LIMS2	-0.960225	0.00439573
ILMN_2249920	FYN	-0.960121	0.00159823
ILMN_1703697	LANCL1	-0.959003	6.79824e-05
ILMN_1712708	TRIM47	-0.958772	0.00451138
ILMN_1789839	GTF3C1	-0.95859	0.000212673
ILMN_2260392	ACTR3B	-0.957509	0.00488238
ILMN_1724148	ORAI1	-0.957264	4.94162e-05
ILMN_1725014	TMPRSS6	-0.956135	8.31391e-05
ILMN_1718907	TSHZ1	-0.95595	0.00219557
ILMN_1805132	PCDH19	-0.954693	0.000148096
ILMN_1803673	MISP3	-0.954342	0.00969022
ILMN_1803217	GPRIN2	-0.953855	4.65114e-05
ILMN_1776213	RGMB	-0.952622	0.000260905
ILMN_1670272	LRP10	-0.950892	4.54737e-05
ILMN_1752510	FAM13A	-0.950676	0.0018871
ILMN_3250446	ZNF626	-0.950538	8.70246e-05
ILMN_3266186	HDAC7	-0.950525	0.000144025
ILMN_1735743	FBLN7	-0.949885	0.00925828
ILMN_1802316	SMPD3	-0.949837	0.00865157
ILMN_1752914	ARHGAP31	-0.949181	0.000194612
ILMN_2056032	CD99	-0.949164	0.00653212
ILMN_1736112	ARHGAP10	-0.948976	0.000932053
ILMN_3248032	NCCRP1	-0.948882	0.00952199
ILMN_1810729	UBL3	-0.947519	0.00714369
ILMN_2362232	ZNF331	-0.945973	0.0001936
ILMN_1808501	SH3KBP1	-0.945486	0.00700814
ILMN_2316918	PANK1	-0.945354	0.00417268
ILMN_1743836	MXRA7	-0.945198	0.00297519
ILMN_1778132	C2CD2L	-0.941969	1.29796e-05
ILMN_1722286	ABCA5	-0.939759	9.32151e-06
ILMN_2347298	TSPYL2	-0.937708	0.000645289
ILMN_1752668	DAAM2	-0.937095	0.000277169
ILMN_1733155	GIT1	-0.936167	5.831e-06
ILMN_2367753	ATP2B4	-0.935612	2.96548e-05
ILMN_1713529	SEMA6A	-0.935529	0.00494749
ILMN_1682099	TNFAIP8L3	-0.934254	0.00560802
ILMN_1712705	RAB40C	-0.934238	0.000847768
ILMN_2184612	C3orf52	-0.934218	0.000275454
ILMN_1713038	C1QTNF9B	-0.933389	0.000703666
ILMN_1689176	NDNF	-0.932924	0.00117795
ILMN_1712532	CARD9	-0.932715	0.00262036
ILMN_2128967	C11orf1	-0.931975	0.00093275
ILMN_1657405	SPPL3	-0.931533	5.91626e-06
ILMN_1767446	RNF150	-0.930923	0.00494461
ILMN_1740441	CYB5R3	-0.930862	0.000452077
ILMN_1781145	GPRC5D	-0.930796	0.00524712
ILMN_1706357	RFX2	-0.930604	0.00179556
ILMN_1768076	ZC3H14	-0.930103	9.1422e-06
ILMN_1695945	MEIS2	-0.930039	0.00254015
ILMN_2075927	STK40	-0.929869	3.56841e-05
ILMN_1815626	DHCR7	-0.928856	0.00575339
ILMN_1683538	CSDE1	-0.925999	0.000820642
ILMN_1773413	DOCK9	-0.925763	6.12816e-05
ILMN_1745697	MGRN1	-0.923234	4.91356e-05
ILMN_1662263	MDP1	-0.923209	0.0039298
ILMN_1743241	ARL4A	-0.922381	0.000111953
ILMN_2384122	ADGRG1	-0.922023	0.000352985
ILMN_2324672	USF2	-0.918679	0.000567276
ILMN_1849013	IL6ST	-0.917512	0.0047263
ILMN_1806710	ESPN	-0.917203	7.48557e-05
ILMN_1711030	OPLAH	-0.917112	0.000679133
ILMN_1762207	SGSM1	-0.913748	0.000606293
ILMN_1746801	CGN	-0.913507	0.00291594
ILMN_1808241	PNPLA1	-0.912869	0.00131875
ILMN_1796349	SMPDL3A	-0.911532	0.000455707
ILMN_1691572	TST	-0.911493	0.00779018
ILMN_1659206	RARA	-0.911029	0.00186418
ILMN_2342835	P2RY14	-0.910864	0.000122389
ILMN_2139052	ZKSCAN1	-0.910068	1.08543e-05
ILMN_1792409	AMOT	-0.909739	0.00403418
ILMN_1678961	FRMD4A	-0.908738	0.000195526
ILMN_3235185	SNRNP200	-0.907595	2.91453e-05
ILMN_1655497	EIF4B	-0.906889	0.000350585
ILMN_1701403	HIP1	-0.906794	8.69559e-05
ILMN_2375992	SPINT1	-0.906766	7.26864e-06
ILMN_1699809	CAPNS2	-0.906715	0.000916306
ILMN_1756542	TBC1D17	-0.905701	0.000619194
ILMN_1694514	ZDHHC11	-0.905364	0.000290024
ILMN_1720476	PHF2	-0.905278	0.00018098
ILMN_1702065	MFSD5	-0.905249	0.00073538
ILMN_2338480	RHOT1	-0.904354	9.9e-06
ILMN_1746618	PAQR7	-0.904145	0.00690611
ILMN_1682919	PAFAH2	-0.903031	0.00105692
ILMN_1703205	EDN3	-0.902782	0.00205334
ILMN_1797021	TMEM86A	-0.901072	0.0025964
ILMN_1723042	CLDN3	-0.900584	4.40729e-05
ILMN_1810628	PRUNE2	-0.899752	0.00124926
ILMN_1699852	CES4A	-0.899658	0.00990705
ILMN_1784985	PRRT3	-0.898514	0.00368556
ILMN_2129505	CYB561A3	-0.898478	0.00285501
ILMN_1797104	C10orf95	-0.897832	0.0010345
ILMN_1739640	DCHS1	-0.896953	0.00163749
ILMN_1714523	HEPH	-0.895176	0.00444233
ILMN_1812191	C12orf57	-0.894678	0.00272279
ILMN_1810856	HDAC5	-0.894392	8.50393e-06
ILMN_1691180	OTX1	-0.894015	0.000114749
ILMN_1726204	SCRG1	-0.893621	0.000952506
ILMN_1658425	DAG1	-0.893398	3.19608e-05
ILMN_1710408	LGR4	-0.893136	2.74027e-05
ILMN_1701827	CADM3	-0.892939	0.0099087
ILMN_1668507	DDAH1	-0.891363	0.000197831
ILMN_1744614	PLEKHG6	-0.890722	0.00102737
ILMN_1709847	KCNJ13	-0.889053	9.83547e-06
ILMN_2124816	ZNF34	-0.888312	0.00170112
ILMN_1759460	TAF7	-0.886438	0.000160689
ILMN_2093427	SHF	-0.885959	0.00025643
ILMN_3251155	PCBP2	-0.885925	4.85747e-05
ILMN_1709032	FYCO1	-0.885434	1.11334e-05
ILMN_1810055	FAM234A	-0.885012	0.00086906
ILMN_1654441	OAT	-0.883598	7.25218e-05
ILMN_1715452	FREM1	-0.883151	0.00113586
ILMN_1853824	MGAT3	-0.883014	0.0039718
ILMN_2407389	GPNMB	-0.882216	0.00422401
ILMN_1654735	SLCO3A1	-0.881885	4.62781e-05
ILMN_1700268	QPRT	-0.881331	0.00809901
ILMN_1795918	AGAP3	-0.880211	0.000113502
ILMN_1747546	TSPAN1	-0.88002	0.00120547
ILMN_1670912	ACVR2A	-0.879755	9.43318e-07
ILMN_2357361	THYN1	-0.879424	8.91052e-05
ILMN_1809583	CREBBP	-0.879006	0.00106283
ILMN_1771627	ZMIZ1	-0.878884	0.000192389
ILMN_1765076	APPL2	-0.87867	0.000531885
ILMN_1678705	ENDOV	-0.877634	0.00011732
ILMN_1779416	SCUBE2	-0.877526	0.00153494
ILMN_1722953	USP47	-0.877351	0.000286222
ILMN_1806122	CHD8	-0.877276	0.00410774
ILMN_1730611	RTN4	-0.876901	0.000103528
ILMN_3290428	SSC5D	-0.87554	0.00554082
ILMN_1715384	B4GAT1	-0.875146	1.23486e-05
ILMN_1738749	MAST3	-0.874654	0.000211651
ILMN_1752793	SAP18	-0.874424	0.00235895
ILMN_2195462	C1QTNF4	-0.874253	2.31344e-05
ILMN_1727360	MAOB	-0.873035	0.00200523
ILMN_1716359	SLC19A3	-0.872566	0.0018377
ILMN_1763704	RGS11	-0.87192	6.587e-06
ILMN_1749131	ENPP3	-0.871528	7.60596e-05
ILMN_1708093	ARHGEF5	-0.869616	0.00160599
ILMN_1660880	RNH1	-0.868586	0.00482896
ILMN_2059996	MEGF8	-0.867845	7.62048e-07
ILMN_1694398	EIF3F	-0.867096	0.00574328
ILMN_2165975	CES3	-0.866848	0.00191101
ILMN_1698441	KAT6B	-0.86572	5.39087e-06
ILMN_1773620	SMARCC2	-0.864841	0.000869595
ILMN_1753586	CDH22	-0.864125	2.66738e-07
ILMN_1778683	RTN4RL1	-0.862074	7.33918e-05
ILMN_1700507	CLASP1	-0.861919	0.000166104
ILMN_1697317	DYNLRB2	-0.860571	0.000222647
ILMN_1663351	SLC2A10	-0.859427	0.00011478
ILMN_1687268	SEC14L5	-0.858881	1.54688e-05
ILMN_1779600	DSTYK	-0.85873	8.8439e-06
ILMN_1786722	ZNF385A	-0.858307	0.000393619
ILMN_1808508	KITLG	-0.858076	0.000566508
ILMN_2204545	ST3GAL4	-0.856134	0.00199234
ILMN_1784655	TLCD1	-0.85509	0.00745884
ILMN_1735827	NISCH	-0.854622	0.000549713
ILMN_1790556	IL1F10	-0.853233	0.00736944
ILMN_1718687	TPPP	-0.853159	0.00218812
ILMN_1794829	MRAP2	-0.852419	0.000505116
ILMN_2095633	FGF22	-0.852142	0.00362679
ILMN_1760049	SERGEF	-0.851509	0.00998391
ILMN_1785768	PDE4A	-0.851391	7.04439e-05
ILMN_1807767	GSE1	-0.850317	0.000323378
ILMN_1770772	CMA1	-0.849975	0.000148025
ILMN_1791147	YPEL3	-0.849812	0.00218305
ILMN_1718900	KCTD2	-0.849561	9.5533e-07
ILMN_2397776	ASB6	-0.849437	0.000965387
ILMN_1814719	RBP4	-0.849399	0.00890962
ILMN_2102670	GATA2	-0.849231	0.000395307
ILMN_1732615	ASMTL	-0.847998	1.42302e-05
ILMN_1696450	KLK1	-0.847796	0.00289432
ILMN_2185984	SASH1	-0.847649	0.00172125
ILMN_1677261	LZTS1	-0.847254	0.00170321
ILMN_1686906	TP53INP2	-0.847019	0.00223691
ILMN_2055634	TIAF1	-0.84551	0.000216526
ILMN_1684836	AKAP12	-0.844114	0.000308972
ILMN_3307827	DNAJC4	-0.843704	0.00151441
ILMN_1734184	PLBD2	-0.843547	0.00236609
ILMN_1770719	CLUH	-0.843249	1.091e-05
ILMN_1685415	HBP1	-0.842137	9.44396e-05
ILMN_1668514	PIP5K1C	-0.842122	2.63086e-06
ILMN_1766334	MB	-0.841544	0.00422864
ILMN_1776363	ANK2	-0.841322	0.00413541
ILMN_1815519	EPN2	-0.840898	0.000349412
ILMN_1742544	MEF2C	-0.838074	0.00567316
ILMN_2176931	PELI3	-0.837731	3.16194e-05
ILMN_1761322	FHOD3	-0.837645	0.0028296
ILMN_2281186	ARHGEF28	-0.837454	0.000858293
ILMN_2059211	TMEM94	-0.836874	0.000336063
ILMN_2382505	SLC22A18	-0.836584	0.0027033
ILMN_1726352	THSD4	-0.836443	1.77139e-05
ILMN_1809963	RSAD1	-0.836223	0.000624487
ILMN_1651819	GALNT11	-0.835923	3.93174e-05
ILMN_1777411	ATP1A2	-0.835289	0.00682807
ILMN_1755352	TUB	-0.834554	0.00155132
ILMN_1699440	ZBTB47	-0.833807	2.33846e-05
ILMN_3236866	ULK4	-0.833302	0.0011628
ILMN_2219246	ITPRIPL2	-0.833106	0.000684657
ILMN_1733841	TCF7L1	-0.830321	0.00052236
ILMN_2383300	PTPRU	-0.829851	0.000169839
ILMN_1660817	DDB2	-0.829734	0.00435785
ILMN_1695506	DKK2	-0.829729	0.000983337
ILMN_1843932	SAP30L	-0.82954	0.000211654
ILMN_1786598	COL14A1	-0.829529	0.00999234
ILMN_1800331	PTCH1	-0.828732	0.00282732
ILMN_1717524	LIPT1	-0.828694	0.000302794
ILMN_1794117	GAPDHS	-0.828555	4.61638e-05
ILMN_2146657	FAHD2B	-0.827466	6.26641e-05
ILMN_1744458	CYP2W1	-0.827366	1.44492e-06
ILMN_1702105	EFS	-0.827097	0.00181864
ILMN_2133675	SGSH	-0.826109	0.000806157
ILMN_1807894	SLC7A8	-0.825951	0.00271016
ILMN_2251961	PCDHGA5	-0.825373	0.00412642
ILMN_2390974	DNAJB2	-0.825278	0.000409916
ILMN_2222065	FZD1	-0.824884	0.00322995
ILMN_1799487	N4BP2L1	-0.824733	0.00724002
ILMN_2183409	SCARB1	-0.824686	0.000535592
ILMN_2387505	AP1B1	-0.82452	0.00232026
ILMN_2113490	NTN4	-0.824164	0.0014749
ILMN_1670263	CNST	-0.823994	0.00012798
ILMN_1684034	STAT5B	-0.822978	9.99401e-05
ILMN_2315979	LBH	-0.822834	0.00807073
ILMN_1664859	ST8SIA1	-0.822238	6.06748e-05
ILMN_1708029	TMEM8B	-0.821299	0.000223052
ILMN_1652512	C2CD2	-0.821116	0.000561668
ILMN_1675656	PPFIBP2	-0.820932	3.18673e-05
ILMN_1761084	FNDC5	-0.82066	4.97995e-05
ILMN_1662174	ORMDL3	-0.820342	0.000265297
ILMN_1704571	FAM53B	-0.819259	0.00180937
ILMN_2377199	SLC27A6	-0.818217	4.58269e-05
ILMN_1756541	MXD4	-0.817394	0.00371371
ILMN_1801600	CCDC97	-0.816356	0.00055631
ILMN_1666503	DENND2A	-0.815901	0.00382285
ILMN_2337880	NRG2	-0.814698	5.80437e-06
ILMN_1752285	RPL4	-0.81199	0.00083545
ILMN_1656300	GFRA2	-0.811777	0.00942441
ILMN_1700681	CD99L2	-0.810271	0.0025056
ILMN_1808245	SBSPON	-0.809695	0.000698434
ILMN_1661802	RAPGEF4	-0.809529	0.00227458
ILMN_2157435	DYNLRB1	-0.80934	4.48176e-05
ILMN_2070003	SLC18A2	-0.808752	0.000197713
ILMN_1767657	MAT1A	-0.808707	4.43815e-05
ILMN_1759232	IRS1	-0.807892	0.000151846
ILMN_1796336	MAP1S	-0.807397	0.00484482
ILMN_2198413	MYEOV	-0.807351	1.41895e-06
ILMN_1782618	C9orf16	-0.805788	0.0063831
ILMN_1672004	TOB1	-0.805527	0.00489132
ILMN_1685608	NPTX2	-0.804692	0.00759855
ILMN_1767612	BBS2	-0.803963	0.000882666
ILMN_1700660	RNF135	-0.803845	0.000283767
ILMN_1775170	MT1X	-0.803635	0.00954539
ILMN_2328224	MADD	-0.802865	6.57504e-05
ILMN_1651788	MAP3K11	-0.80249	0.000290548
ILMN_1715680	NEIL2	-0.802464	0.000731688
ILMN_1680390	GCNT2	-0.802259	4.55804e-05
ILMN_2220403	GINM1	-0.801637	0.00628748
ILMN_1655720	CNNM4	-0.800973	0.000238188
ILMN_1779989	GLI1	-0.799979	0.00376336
ILMN_1676296	PLPP1	-0.799713	0.000455328
ILMN_1669070	MIPEP	-0.79944	0.00212109
ILMN_2185884	DHRS4	-0.796397	0.00222687
ILMN_1711170	BNIPL	-0.796344	0.00895417
ILMN_1879480	CCNG2	-0.795106	0.000100224
ILMN_1716758	PCDH1	-0.794844	4.83126e-05
ILMN_1778650	VILL	-0.794655	0.00136855
ILMN_1765825	DCAF11	-0.792802	0.000557286
ILMN_2243308	ACVR1B	-0.792078	1.14907e-05
ILMN_1715324	HSD17B8	-0.792023	0.000529617
ILMN_3244516	HECTD4	-0.79117	0.00266242
ILMN_1750969	FAM120AOS	-0.789816	0.00145381
ILMN_1815121	PLAGL1	-0.789361	0.000134561
ILMN_1800626	SESN1	-0.789044	0.00140368
ILMN_1717594	AP5B1	-0.787997	8.21671e-05
ILMN_2383455	SUOX	-0.786569	0.000726218
ILMN_2341487	C11orf49	-0.786557	0.000210435
ILMN_1779190	ALKBH8	-0.785261	8.94474e-05
ILMN_1780302	DYNC1H1	-0.785094	0.000213308
ILMN_2314007	TCF12	-0.784128	0.00537102
ILMN_1807031	C14orf28	-0.78344	0.00168728
ILMN_1797277	KIF3C	-0.783139	1.52438e-05
ILMN_3250812	PXMP4	-0.782259	0.00169734
ILMN_1701940	MIGA2	-0.781904	0.00359019
ILMN_1677098	YPEL2	-0.781827	0.00282102
ILMN_1669433	ZSWIM8	-0.781291	0.000134874
ILMN_1663648	MTUS1	-0.781277	0.00120627
ILMN_1715789	DOCK1	-0.780883	0.00118449
ILMN_1779163	AAMDC	-0.780681	0.00177837
ILMN_2356284	PFDN5	-0.779773	0.000129159
ILMN_1759252	ADD1	-0.778497	0.000216664
ILMN_1745077	MIA	-0.778248	0.00763298
ILMN_1669390	PPP1R13L	-0.777899	0.00508733
ILMN_2405602	OSBPL1A	-0.776906	0.00169947
ILMN_1665964	GAB2	-0.776514	0.00225382
ILMN_1652602	LMNTD2	-0.776512	2.28495e-05
ILMN_1682270	FGFR2	-0.775886	4.23332e-06
ILMN_1797735	C1orf21	-0.775707	0.00140171
ILMN_1814710	PCDHB5	-0.775687	6.0784e-05
ILMN_1794662	DSG1	-0.77549	0.00822184
ILMN_2153373	LRBA	-0.775401	3.21339e-06
ILMN_1749478	TCEAL3	-0.775358	0.00502556
ILMN_1775235	AFF3	-0.775303	7.02684e-05
ILMN_1664855	PPP1R14C	-0.775199	0.0047853
ILMN_1714228	SPTBN1	-0.775118	9.97339e-05
ILMN_1716461	LGI4	-0.774858	0.000580004
ILMN_1667429	SLC25A20	-0.774755	0.00200332
ILMN_1678531	N4BP3	-0.77461	2.54486e-07
ILMN_1789338	SORBS3	-0.774269	0.000836876
ILMN_1667626	EGLN3	-0.773333	0.00910584
ILMN_1669773	ANGPTL1	-0.771912	0.000818217
ILMN_1717165	IGBP1	-0.770425	0.00210752
ILMN_1745533	FAM117A	-0.770189	2.19294e-05
ILMN_1728677	CREB5	-0.768556	0.000205459
ILMN_1714622	TNRC6A	-0.768262	0.00235006
ILMN_1696494	CMTM6	-0.767643	4.7722e-05
ILMN_2368535	FBXO17	-0.767326	0.00455453
ILMN_2370535	GAS2L1	-0.767283	0.0040228
ILMN_1674373	TBATA	-0.766183	0.00707964
ILMN_1696767	SERP2	-0.764378	0.00126585
ILMN_2328094	DACT1	-0.764367	0.00454158
ILMN_1707649	MPDZ	-0.763988	0.00337115
ILMN_1792323	HDC	-0.763691	0.0059479
ILMN_3245062	SHROOM3	-0.763394	0.000111577
ILMN_2391419	SYNE2	-0.761905	0.000321344
ILMN_1808956	TMEM266	-0.759899	4.85178e-06
ILMN_2092756	TMEM109	-0.759541	0.00104053
ILMN_1790460	ZNF574	-0.759409	0.000278339
ILMN_2394250	PLEKHA1	-0.759364	0.00123838
ILMN_1903159	PPM1A	-0.758146	0.000933298
ILMN_2341006	SCARF2	-0.757907	7.75113e-05
ILMN_1668249	LMF1	-0.75767	1.43791e-05
ILMN_1709674	GFPT2	-0.757521	0.00571635
ILMN_1699254	PLEKHH1	-0.756779	0.000146598
ILMN_1700384	KIAA1522	-0.756633	0.00422051
ILMN_2406552	PIDD1	-0.756087	6.63201e-05
ILMN_1797557	PLEKHA6	-0.755897	0.001954
ILMN_1717799	PRKCE	-0.755859	4.84606e-05
ILMN_1711089	DNAJC21	-0.755469	7.11041e-05
ILMN_1673129	PCDH12	-0.755442	0.000838833
ILMN_1666887	KRT28	-0.754949	0.00556759
ILMN_1752582	RAB5B	-0.754744	8.82011e-06
ILMN_1798224	KDM5C	-0.754687	0.00050545
ILMN_1811239	ANKFN1	-0.754418	1.55734e-05
ILMN_1728163	CTDSP1	-0.75433	0.000321661
ILMN_1713550	LGR6	-0.754145	0.00137953
ILMN_1718046	ARNT2	-0.753703	0.000764902
ILMN_3247802	PRRC2B	-0.75364	6.21638e-05
ILMN_1666967	MPC1	-0.753104	0.00515985
ILMN_1710092	ZBTB46	-0.753002	0.00178219
ILMN_1740490	ZFP82	-0.752642	0.00875474
ILMN_2258543	PRDM2	-0.750741	3.94125e-07
ILMN_1811616	EEPD1	-0.750182	0.000183531
ILMN_3241099	FAM172A	-0.750037	0.00419525
ILMN_1669983	RGS22	-0.749644	0.00320744
ILMN_1733535	ZNF366	-0.749611	0.00415159
ILMN_1729225	SORCS2	-0.749479	0.00481078
ILMN_1721046	PTMS	-0.749045	0.000850638
ILMN_1657744	FAM219B	-0.748914	4.75739e-05
ILMN_1746378	GHDC	-0.748454	0.00151354
ILMN_2129388	CCSER2	-0.748196	0.000268836
ILMN_1745079	TRIM2	-0.748151	0.00540347
ILMN_3246328	PTH1R	-0.74815	0.00144809
ILMN_1662935	C1QTNF7	-0.747984	0.000307123
ILMN_2127328	PURA	-0.747384	0.00564916
ILMN_1736911	TMOD1	-0.747148	0.0011744
ILMN_1703412	LATS2	-0.74536	9.8651e-05
ILMN_1802690	GULP1	-0.745327	0.00010466
ILMN_1782743	LETMD1	-0.745127	0.000169987
ILMN_2368188	TRPV6	-0.743999	7.66526e-05
ILMN_1708059	USP13	-0.743543	0.00696039
ILMN_1656186	SLC41A1	-0.742294	0.00130234
ILMN_2328986	SREBF1	-0.742248	0.00245776
ILMN_1710297	EDNRB	-0.741466	0.000110768
ILMN_1728698	GDE1	-0.741361	0.000860126
ILMN_1664434	TCF3	-0.741177	0.00850429
ILMN_1757408	ZNF256	-0.74076	0.00314331
ILMN_1672899	POMC	-0.739527	0.00123114
ILMN_1746948	MYL5	-0.739373	0.000494402
ILMN_3269719	ARAP1	-0.739307	0.00455086
ILMN_1698259	TMEM100	-0.737453	0.00551916
ILMN_1658206	OSCP1	-0.736419	6.17601e-05
ILMN_1771139	FBXO31	-0.735147	0.00162442
ILMN_1810214	JUND	-0.734951	0.00148956
ILMN_2230577	RABGEF1	-0.734946	0.00109358
ILMN_3241744	KANK3	-0.734944	0.00149806
ILMN_1789909	TBC1D9B	-0.734099	0.000849975
ILMN_2102330	COL8A2	-0.733442	0.00753391
ILMN_1717674	PEPD	-0.733189	0.00651424
ILMN_2325763	VCAM1	-0.732724	0.000534329
ILMN_1744665	EP300	-0.732649	0.000972705
ILMN_1653283	APP	-0.731772	0.00629524
ILMN_2244841	ALDH4A1	-0.73169	0.0082227
ILMN_1738684	NRXN2	-0.731637	0.0031533
ILMN_1812616	MYO1C	-0.731254	0.00874548
ILMN_1759326	P2RX7	-0.730614	0.000644495
ILMN_1813091	ARL1	-0.730418	0.000206345
ILMN_2168347	EPOR	-0.730215	0.000162086
ILMN_1738971	USP54	-0.729225	7.39708e-05
ILMN_1659572	AR	-0.729109	0.000106629
ILMN_1770977	TMEM134	-0.72891	0.00152513
ILMN_1803855	FAIM2	-0.728764	0.0011249
ILMN_1713835	ENHO	-0.728442	0.00299168
ILMN_1757877	HCFC1R1	-0.728377	0.00729966
ILMN_1658624	UBXN6	-0.727835	0.000182068
ILMN_2140389	TMEM185A	-0.725648	0.000623087
ILMN_1758941	REEP5	-0.725352	0.00465138
ILMN_1691702	ZNF775	-0.724989	1.43221e-05
ILMN_1734445	PKDCC	-0.724479	0.00728845
ILMN_1674135	RALGPS1	-0.724104	2.37014e-05
ILMN_1796762	CCDC102A	-0.723785	0.00102214
ILMN_1795344	GOLIM4	-0.723152	0.00563016
ILMN_1771688	RAB7B	-0.722227	0.00945884
ILMN_1749115	RTN2	-0.722033	0.00101781
ILMN_1690839	PLPP7	-0.721831	0.00967919
ILMN_1731374	CPE	-0.721595	0.00468891
ILMN_1698605	TMEM43	-0.720814	0.00259223
ILMN_1784780	CIC	-0.720548	0.00104143
ILMN_2389445	ARHGEF10L	-0.72039	0.000544175
ILMN_1764022	FXYD1	-0.719742	0.000760285
ILMN_2167426	ASPHD2	-0.719489	0.00284656
ILMN_2231299	SERHL2	-0.719486	0.00174536
ILMN_1785413	ATP2C2	-0.719116	0.00364447
ILMN_1779333	MSRB3	-0.718565	0.000212831
ILMN_2158336	SH3GLB2	-0.718343	4.98671e-05
ILMN_1652163	DVL2	-0.717661	2.8318e-05
ILMN_2288070	FTO	-0.716944	0.00122157
ILMN_1762725	EIF3L	-0.716534	0.00830889
ILMN_1725510	DHCR24	-0.715472	0.00851424
ILMN_1766261	SLC2A12	-0.715372	1.13755e-05
ILMN_1659762	BTF3	-0.71521	0.00465504
ILMN_2329667	MYO7B	-0.714965	0.000866061
ILMN_1722855	VEGFB	-0.714769	0.00369692
ILMN_1793384	JAK1	-0.714688	0.00191998
ILMN_1731616	DCLK1	-0.714483	0.0017265
ILMN_1679725	PCYOX1	-0.714386	0.000456051
ILMN_2084836	CORO2B	-0.714179	0.000181325
ILMN_1653719	ITGBL1	-0.714174	0.000257675
ILMN_1797816	RPTOR	-0.713697	2.29401e-05
ILMN_1682738	SMAD3	-0.712976	0.000470425
ILMN_1701643	GDPD5	-0.712274	0.00645199
ILMN_1667408	EPB41	-0.71221	0.000203195
ILMN_2390416	BAG6	-0.710499	0.000506162
ILMN_1781819	PAPSS1	-0.710069	0.000187477
ILMN_1703009	FAM20C	-0.708376	0.00486966
ILMN_2099487	LYRM9	-0.707981	0.000466009
ILMN_1728581	C3orf18	-0.707808	0.000246611
ILMN_1775579	ACAD9	-0.707584	0.00446306
ILMN_1686152	GGA2	-0.707423	0.000706092
ILMN_1815148	MAN2A2	-0.705907	0.000209397
ILMN_2176502	UNC5B	-0.704764	0.00229411
ILMN_1672486	TCF7L2	-0.704693	0.00173172
ILMN_2380605	MTMR3	-0.704582	0.000117994
ILMN_1668619	FAM234B	-0.703724	0.000717238
ILMN_1717809	RNF24	-0.703488	0.00211977
ILMN_1711368	TRAPPC9	-0.702523	0.00285377
ILMN_1753165	WNK1	-0.702249	0.00264552
ILMN_1763347	PIK3CB	-0.701684	0.00235355
ILMN_1657868	SIRT4	-0.700331	0.000259338
ILMN_2369603	CPEB1	-0.699909	3.56005e-05
ILMN_1802414	CA13	-0.699088	0.000291764
ILMN_1674344	PARD6G	-0.698813	0.000195271
ILMN_1726368	ZNF135	-0.698573	0.0029805
ILMN_1745034	SLC11A2	-0.697718	0.00203311
ILMN_1731964	WNT16	-0.697699	2.97049e-06
ILMN_1770388	VPS39	-0.697665	0.000150293
ILMN_2129015	AFF1	-0.696977	0.000671644
ILMN_2400512	PRKCSH	-0.696716	0.00011296
ILMN_1737089	CAPN5	-0.695737	0.00992552
ILMN_1813206	CP	-0.694912	2.8953e-05
ILMN_1738237	HS1BP3	-0.69479	0.000412024
ILMN_2113102	PHKG1	-0.694314	5.67156e-05
ILMN_1734655	ATG9B	-0.694064	0.00576222
ILMN_1797912	ADH4	-0.693673	0.00533421
ILMN_1804945	ZNF667	-0.692581	0.000237012
ILMN_1799099	TEKT3	-0.692302	0.00468651
ILMN_1674151	GCOM1	-0.691808	0.00664885
ILMN_2047618	KCNE1	-0.691472	0.00379343
ILMN_2091412	FLT3LG	-0.691313	0.00408022
ILMN_1695829	TTYH2	-0.691096	0.00151309
ILMN_1714000	NXPH3	-0.690401	0.00190732
ILMN_1753440	DCAF16	-0.690342	0.00418376
ILMN_1773427	KANK1	-0.689535	0.00753619
ILMN_1737255	LRRC75B	-0.688507	0.000777431
ILMN_2319913	DGKA	-0.688338	0.00331611
ILMN_1723871	OTUB1	-0.68798	0.000516807
ILMN_1783675	ASB8	-0.687973	0.000126284
ILMN_1795300	ARHGEF37	-0.687207	0.00732961
ILMN_1746376	SCARA3	-0.682612	5.98928e-05
ILMN_1726114	SLC45A3	-0.681966	0.00861328
ILMN_1795503	MCC	-0.681806	0.000208524
ILMN_1779257	CD40	-0.681789	0.00508144
ILMN_1722726	ARHGAP32	-0.681333	6.04438e-05
ILMN_2316599	ZNF629	-0.681103	1.25307e-05
ILMN_1791702	SMARCA2	-0.680805	0.00578754
ILMN_1656042	KIAA0319L	-0.680732	0.000112334
ILMN_2363634	ADHFE1	-0.679139	0.00631603
ILMN_1763602	ZNF423	-0.678858	0.000743895
ILMN_1785406	NAP1L3	-0.678482	0.000377114
ILMN_1672878	ABR	-0.678136	6.64392e-05
ILMN_1726421	METTL9	-0.678131	0.000857084
ILMN_1711422	PLEKHN1	-0.677687	0.00586479
ILMN_1709094	LIFR	-0.677574	0.00169761
ILMN_1662427	PTP4A3	-0.675168	0.0032635
ILMN_1653761	MYCN	-0.675041	0.00723105
ILMN_2356632	NCK2	-0.675014	0.00249375
ILMN_2396410	CS	-0.673059	0.00106342
ILMN_2154287	ACCS	-0.672473	0.000376487
ILMN_1703326	PTGDR2	-0.672073	3.93546e-05
ILMN_1712786	AHCYL2	-0.671918	0.00139964
ILMN_1796749	KIF1C	-0.671595	0.000492647
ILMN_1762262	PKIA	-0.671527	0.00288523
ILMN_1826531	ATXN7L3B	-0.671002	6.27815e-05
ILMN_1726809	BHLHE41	-0.670773	0.00477203
ILMN_1734483	BSDC1	-0.67064	0.000905776
ILMN_1753500	ARHGAP12	-0.670165	0.000224385
ILMN_2186369	NCOR1	-0.669471	0.00139937
ILMN_1692824	ASPA	-0.669104	7.48726e-05
ILMN_2111229	TSPOAP1	-0.669033	0.000586184
ILMN_1767651	TECPR1	-0.668711	2.60199e-05
ILMN_1705769	IL7	-0.668661	0.000329733
ILMN_1746561	BCL2L2	-0.668504	0.00149306
ILMN_1727248	INF2	-0.668487	1.70029e-05
ILMN_3244969	ZNF48	-0.668484	6.39238e-06
ILMN_1692865	VPS37D	-0.66845	0.00158714
ILMN_1767642	ARL14EP	-0.66767	0.00809164
ILMN_1679299	IGSF1	-0.667405	0.00738625
ILMN_1774735	DDB1	-0.667391	0.00421923
ILMN_1717599	CNTN3	-0.666868	0.000937663
ILMN_1735463	EXD3	-0.666803	0.000207052
ILMN_2123871	TMEM18	-0.666632	0.000768722
ILMN_2075847	ZC3H10	-0.66633	0.000350237
ILMN_1737426	PCMTD1	-0.666094	0.00649348
ILMN_2359211	AP2A1	-0.666059	0.00260342
ILMN_1669631	GLRB	-0.665976	0.000620107
ILMN_1706302	ADAM22	-0.665956	0.00173314
ILMN_2078995	CSRNP3	-0.665572	0.000110912
ILMN_1695821	ACTR1B	-0.665134	4.13414e-05
ILMN_1736585	TMED10	-0.665052	0.000944122
ILMN_1721087	SHC2	-0.664772	7.67466e-07
ILMN_1756006	ATG2A	-0.664303	0.00120577
ILMN_2277419	SLC38A10	-0.663286	0.000389239
ILMN_1658351	FIS1	-0.662848	0.0017221
ILMN_2225746	BORCS6	-0.661669	0.0014232
ILMN_1771962	GLI3	-0.660389	0.00376856
ILMN_1784553	SDC2	-0.659991	0.00155849
ILMN_1721758	ID4	-0.659875	0.000902947
ILMN_1785177	DNAJC14	-0.659191	2.60954e-05
ILMN_1741346	EPHB3	-0.659075	0.00603131
ILMN_1729217	FAM131A	-0.658299	0.00203326
ILMN_1706273	MOB2	-0.658253	0.00393302
ILMN_1665289	OGFOD3	-0.657038	0.00223617
ILMN_1656051	KRTAP19-4	-0.656237	0.00486655
ILMN_1810559	RHOQ	-0.655642	0.00699802
ILMN_1654566	HSPA1L	-0.655321	0.00534961
ILMN_1788053	SLC25A12	-0.65373	0.00162888
ILMN_1656427	GID4	-0.653608	0.00150165
ILMN_1698554	AACS	-0.653535	0.00874059
ILMN_2391891	MAP2K5	-0.652375	0.000121538
ILMN_1808333	PPP1R7	-0.652322	0.000223529
ILMN_2301624	MACF1	-0.651935	0.000146486
ILMN_1711157	NOTCH4	-0.651453	0.000513536
ILMN_2363744	PACRG	-0.651386	0.000214028
ILMN_1804569	GAS2	-0.650463	0.000775872
ILMN_1695413	ZNF429	-0.650428	0.000866556
ILMN_1803779	AP2A2	-0.650109	0.00351938
ILMN_1754234	ZMYND11	-0.649672	0.000357513
ILMN_1666924	PINK1	-0.648854	0.00295627
ILMN_1710524	PARD3	-0.648493	0.0031391
ILMN_3302919	MYOF	-0.648493	0.00141405
ILMN_1797873	ANKK1	-0.648401	0.000429714
ILMN_1697088	ARMC5	-0.648266	0.00107614
ILMN_1668446	ABCA9	-0.648018	0.000435813
ILMN_1779886	TBC1D14	-0.647792	0.000799081
ILMN_1684758	ETFB	-0.646877	6.46231e-06
ILMN_2386179	ZMYND8	-0.646752	2.42077e-05
ILMN_1778168	ELMO2	-0.646725	7.99509e-05
ILMN_1758250	TRAFD1	-0.645	0.00162907
ILMN_1788878	MORN4	-0.644684	9.72474e-05
ILMN_1712023	SLC8A3	-0.644312	0.000580625
ILMN_2197846	HADHB	-0.644176	0.00402373
ILMN_2386016	ATRAID	-0.643991	0.00047242
ILMN_1722025	CPEB4	-0.643638	0.00601063
ILMN_1684571	RSPH1	-0.643274	0.000976072
ILMN_1810712	ARHGEF12	-0.642968	0.000283106
ILMN_1815656	SERINC3	-0.642403	0.00122149
ILMN_1666280	COX11	-0.64217	7.88019e-05
ILMN_2330787	FRMD6	-0.642067	0.00126897
ILMN_2184231	CHRDL1	-0.641994	0.0032592
ILMN_1770356	POLRMT	-0.641526	5.81319e-05
ILMN_1706660	HYI	-0.640963	0.00199169
ILMN_2098297	RADIL	-0.639984	0.000272108
ILMN_1763603	FAM177A1	-0.639965	0.0013842
ILMN_1703228	AGFG2	-0.63965	5.50312e-05
ILMN_1785891	PRKD1	-0.639561	0.00157296
ILMN_2361807	OS9	-0.639067	0.000816301
ILMN_1807050	SHC4	-0.638923	0.00350218
ILMN_1741334	IKZF4	-0.638811	5.78254e-05
ILMN_1661309	XKR4	-0.638544	0.000500366
ILMN_1737644	TMEM219	-0.638457	0.00376133
ILMN_3300358	ZNF84	-0.637827	0.00918192
ILMN_1678619	TKFC	-0.636943	0.000219072
ILMN_1810915	FAAH	-0.63636	1.52233e-05
ILMN_1710899	TSPAN18	-0.636195	0.000168795
ILMN_1748831	PPP1R13B	-0.636161	0.00049392
ILMN_1728517	FNTB	-0.634746	0.00407928
ILMN_1805636	PGAP3	-0.633633	0.000415595
ILMN_1813148	TOM1	-0.633601	0.000974003
ILMN_1654861	ACO2	-0.633451	0.00247028
ILMN_1786108	TUT1	-0.632535	0.000222689
ILMN_2380494	ANXA11	-0.631198	0.00834351
ILMN_1799519	IL36B	-0.630968	0.00408474
ILMN_1743205	ABCA7	-0.630694	0.000375788
ILMN_1739238	L1CAM	-0.62995	0.000138138
ILMN_2408112	CD200R1	-0.629721	0.000123553
ILMN_1693853	HHAT	-0.629093	0.000225737
ILMN_2214098	BIVM	-0.628919	0.0057492
ILMN_2389995	ATP6V1C2	-0.628349	0.00640126
ILMN_2335557	ITIH5	-0.628249	0.000472097
ILMN_2271627	ATXN2L	-0.626515	0.00248222
ILMN_1688000	POLDIP3	-0.625076	0.00124991
ILMN_1672741	ITSN1	-0.625055	8.77227e-05
ILMN_1736628	ORAI3	-0.624371	0.000403162
ILMN_1815812	CDIP1	-0.62411	0.000860539
ILMN_1736180	FRAT1	-0.622745	0.000590578
ILMN_2313079	NLRP1	-0.622388	0.00609164
ILMN_3239378	TADA2B	-0.622276	0.000183823
ILMN_1790008	CYP2U1	-0.621978	0.00141756
ILMN_1684210	NIPAL3	-0.62151	0.0035731
ILMN_1740005	SERPINF2	-0.621497	0.00341537
ILMN_1703273	UACA	-0.621436	0.000399064
ILMN_2054510	BCAS3	-0.621354	6.48004e-06
ILMN_1654586	RASA3	-0.62129	0.0023072
ILMN_2225144	EIF4E3	-0.620586	0.000955542
ILMN_1703153	GLYR1	-0.619827	0.00246743
ILMN_2338447	ARID4A	-0.619331	4.70664e-05
ILMN_1785424	ABLIM1	-0.618876	0.00240929
ILMN_1791847	DAPK2	-0.6188	0.00080086
ILMN_1693311	TMBIM6	-0.618721	0.00305474
ILMN_2073184	S1PR5	-0.617897	0.00191971
ILMN_2133638	CTDNEP1	-0.617542	0.000314815
ILMN_1795911	TTC37	-0.617283	0.000714823
ILMN_2404385	REPIN1	-0.617151	0.0049942
ILMN_1759792	CLIP4	-0.616506	0.00156848
ILMN_1661994	ESRRG	-0.615734	0.00351443
ILMN_1751452	NDFIP1	-0.615721	0.00294605
ILMN_2204576	HSD17B13	-0.615519	0.00111263
ILMN_1736533	RND2	-0.614328	0.00740582
ILMN_2235354	PWWP2B	-0.614064	0.000357128
ILMN_1737170	FLII	-0.613863	0.00674245
ILMN_1809601	WFIKKN1	-0.613852	5.91159e-05
ILMN_3242725	KIF26A	-0.613791	0.000810063
ILMN_1702787	SEMA4A	-0.613339	0.001844
ILMN_1812769	UBXN1	-0.613184	0.000113939
ILMN_3251501	SERF2	-0.612653	0.00578786
ILMN_2409876	IL17RE	-0.612401	0.000205841
ILMN_1792571	ARHGEF15	-0.612153	0.000345072
ILMN_1691743	GJD3	-0.611652	0.000208147
ILMN_1804679	KAT8	-0.610587	0.000122756
ILMN_3248928	UBN2	-0.610324	0.00161848
ILMN_2060212	TBC1D24	-0.609932	1.34041e-05
ILMN_2050790	C11orf52	-0.609817	0.000287913
ILMN_1787923	PNPLA2	-0.609316	0.00115317
ILMN_1723706	GRAMD4	-0.608617	0.00252004
ILMN_2342250	ZXDA	-0.607895	0.000164842
ILMN_2074432	OR2A1	-0.607456	1.2816e-05
ILMN_1681356	PDE2A	-0.607036	0.00626969
ILMN_1807540	MICU1	-0.606902	0.00460388
ILMN_1666222	PHACTR3	-0.606784	5.39467e-06
ILMN_1695853	CLK4	-0.60666	0.00138363
ILMN_1697682	RECQL5	-0.60566	0.0001872
ILMN_1703006	MTCH1	-0.605236	0.000369055
ILMN_1727809	STK35	-0.604704	0.000588466
ILMN_2057573	ESYT2	-0.603324	0.00798571
ILMN_1803476	KCTD20	-0.603143	0.00324621
ILMN_1772959	PDCD7	-0.602827	0.000290806
ILMN_1659024	TMCC2	-0.602397	9.07629e-06
ILMN_1683932	ZNF425	-0.601733	1.19363e-05
ILMN_1717737	FKBP7	-0.601122	0.000276505
ILMN_2295987	NBPF1	-0.601046	0.00163135
ILMN_1729319	USP7	-0.601029	0.00199503
ILMN_2233256	ZNF607	-0.600976	0.000171573
ILMN_2197030	ZFYVE21	-0.600669	0.000217495
ILMN_2064694	STIM1	-0.600559	0.00388136
ILMN_1661875	ANK3	-0.599996	0.00358864
ILMN_2398235	PIK3R1	-0.59976	0.000712411
ILMN_1680673	NT5DC1	-0.599685	0.00107815
ILMN_1802519	VPS36	-0.598677	0.00329919
ILMN_1668683	KMT2A	-0.598187	0.00253723
ILMN_1767256	MBTPS1	-0.596348	0.00425133
ILMN_1724540	ALX1	-0.596201	0.00515969
ILMN_2246188	SLC45A2	-0.596099	0.0022823
ILMN_1735552	KIF1B	-0.595671	0.00676238
ILMN_2348367	FGFRL1	-0.595548	0.001347
ILMN_3307772	PACSIN2	-0.594788	0.00155304
ILMN_1767441	FBXL14	-0.594657	8.16373e-05
ILMN_1689189	ZBTB3	-0.594629	0.00351042
ILMN_1699249	ZNF649	-0.594503	3.86705e-05
ILMN_1656621	CHMP2A	-0.594334	0.00343183
ILMN_1814686	BCO1	-0.59426	0.00289592
ILMN_1739521	NLGN1	-0.594059	0.000822609
ILMN_1766593	PHRF1	-0.593988	1.2813e-05
ILMN_1768732	SPAG16	-0.593959	0.00103487
ILMN_1778226	EXTL3	-0.593895	0.000104257
ILMN_1660079	RNF44	-0.593823	0.00042347
ILMN_3246625	PHF24	-0.593642	0.000452794
ILMN_1651878	EVC	-0.593555	3.36334e-05
ILMN_1809859	PCGF2	-0.593519	0.00126529
ILMN_1791820	ZNF768	-0.592786	0.00124506
ILMN_1751099	EFCC1	-0.591197	6.87922e-06
ILMN_1667306	RANBP10	-0.590934	0.000360517
ILMN_1673795	HSD17B4	-0.589735	0.00122992
ILMN_2146418	CRIM1	-0.589157	0.00942729
ILMN_2227533	ABHD14B	-0.588578	0.000422669
ILMN_1796341	GLT8D1	-0.588321	1.793e-05
ILMN_1750092	SEPSECS	-0.588128	0.000997738
ILMN_1724598	RABL2A	-0.588023	0.000182262
ILMN_1702489	TRIM63	-0.587543	0.000522236
ILMN_1742473	VSTM4	-0.587307	0.00286751
ILMN_1670948	TSR2	-0.586966	0.00345096
ILMN_1652006	SMC1A	-0.585301	0.000329719
ILMN_1753005	RELN	-0.584908	0.00134658
ILMN_1747285	HFM1	-0.584522	0.00082448
ILMN_2094875	ABCB1	-0.583764	0.000721342
ILMN_1781431	GLCCI1	-0.583133	0.000188946
ILMN_1749553	ENTPD2	-0.582999	0.000158693
ILMN_1752579	ATP6V0A1	-0.582983	0.00193463
ILMN_2201347	ZDHHC3	-0.582758	6.01672e-05
ILMN_1731800	KRT33A	-0.581724	0.00857608
ILMN_2349071	ADGRG2	-0.581356	0.000312792
ILMN_2286400	CAPS	-0.581073	0.00561102
ILMN_1692698	VASH2	-0.580457	0.000374552
ILMN_1775853	MAGI1	-0.580076	0.000164898
ILMN_1681741	COA6	0.580851	0.000828474
ILMN_2187727	NOC3L	0.581624	0.00848198
ILMN_2096116	HSP90B1	0.582549	0.00418491
ILMN_1770044	CHRNA5	0.583013	0.000365748
ILMN_2311798	TES	0.583494	3.0723e-05
ILMN_1769219	TPSG1	0.584173	6.01695e-05
ILMN_1661197	CLCF1	0.58426	0.000854126
ILMN_1672554	ELP5	0.584683	0.000184461
ILMN_1736816	SKA3	0.584874	0.00403497
ILMN_1682449	ZNF518B	0.585027	0.00576944
ILMN_1772946	STRN3	0.585118	1.11917e-05
ILMN_2099798	LYPLA1	0.585252	0.00155199
ILMN_1752281	DNAJC13	0.585421	0.000127214
ILMN_1809245	PITPNB	0.585787	0.000588178
ILMN_1706839	TCERG1	0.585914	0.000785972
ILMN_1696845	ARHGAP35	0.585946	1.1254e-05
ILMN_3236358	NOP14	0.586353	0.00576426
ILMN_1728512	YWHAH	0.586938	0.00121548
ILMN_1724479	NR2C2	0.587081	0.00909904
ILMN_1771149	MRPL19	0.587299	0.00537226
ILMN_1651967	TP53I3	0.587522	7.75888e-05
ILMN_1688299	RCAN3	0.58925	0.000543125
ILMN_1693226	SMIM12	0.589375	0.000167746
ILMN_2050023	SVBP	0.589484	0.000658991
ILMN_1811114	SDS	0.589744	0.00178075
ILMN_1805007	SEMA4F	0.590621	0.00015301
ILMN_1742074	C8orf76	0.590694	7.80214e-05
ILMN_1776861	HAP1	0.590945	7.6184e-07
ILMN_1667030	HSBP1	0.591348	0.00186957
ILMN_2376723	CDKN2B	0.591821	0.00505779
ILMN_2228710	PDCD5	0.592577	0.0019602
ILMN_1761939	TIPIN	0.592894	0.000999225
ILMN_2286334	U2SURP	0.593099	0.00582809
ILMN_1686235	GNPNAT1	0.593921	0.000359319
ILMN_2213247	SPCS2	0.594106	0.000821902
ILMN_1696311	IMPAD1	0.594798	6.62024e-05
ILMN_1651228	RPS28	0.596017	0.000261642
ILMN_1777058	MFSD14B	0.597014	0.00128588
ILMN_1700896	SAP30	0.597207	0.00939698
ILMN_1731137	TXNDC9	0.598136	0.000436796
ILMN_1723625	MAP4K2	0.598688	0.00980049
ILMN_1794364	CTSW	0.599275	4.36471e-05
ILMN_2211534	TMC8	0.599487	0.00575127
ILMN_1730118	ZNF644	0.599839	0.000629879
ILMN_1787831	ODF3L2	0.600683	2.69424e-05
ILMN_1664718	CYP51A1	0.601068	0.00532134
ILMN_1785191	TMEM14A	0.601087	0.00536634
ILMN_1658015	MBNL2	0.601459	0.00164506
ILMN_3244579	HNRNPCL3	0.601646	0.000127387
ILMN_2354649	SRSF10	0.601979	0.00171482
ILMN_1786347	TNPO1	0.602153	0.00291909
ILMN_1758811	IMPA1	0.602431	0.00366681
ILMN_1671906	MND1	0.60285	0.000403442
ILMN_1734827	MKI67	0.60311	0.00677386
ILMN_1815666	ATP2A2	0.60365	0.00787426
ILMN_1677481	NKIRAS2	0.603752	0.000328499
ILMN_1771066	PCDHB16	0.603796	0.000128141
ILMN_2205935	SFXN1	0.603968	0.000330256
ILMN_1688160	WDR27	0.604304	0.00896395
ILMN_1781010	ARHGEF3	0.605986	0.00825221
ILMN_2373779	COPS8	0.60642	0.000348885
ILMN_1683231	FAM83F	0.606951	0.00309659
ILMN_1700159	NIPSNAP3A	0.607012	0.00141584
ILMN_1738681	NUP62	0.607583	0.00173381
ILMN_1803775	HSPE1	0.609095	0.0015304
ILMN_2186597	RPP21	0.609698	0.00482789
ILMN_2172202	NUDT15	0.610219	0.000151883
ILMN_2116661	PRPSAP2	0.610354	8.76404e-05
ILMN_1790136	MRGBP	0.610716	0.000620375
ILMN_1754105	NDRG4	0.611598	3.56834e-05
ILMN_1652379	SUCLG2	0.611637	0.00339954
ILMN_1753243	DNAJB11	0.611639	0.000469957
ILMN_1705241	TDRD7	0.611934	0.00781151
ILMN_3247882	ERI3	0.612625	0.000828753
ILMN_2126706	LMNB1	0.613583	0.00587724
ILMN_1767643	CTRB2	0.614702	0.00393614
ILMN_1803279	TMED5	0.615436	0.000360166
ILMN_2356111	SLC41A3	0.616232	0.00238598
ILMN_1735816	CYP4A11	0.616486	4.94408e-06
ILMN_1692368	DLX2	0.616936	1.91202e-06
ILMN_2362368	U2AF1	0.61795	0.000404444
ILMN_2136455	EOGT	0.619216	0.00107965
ILMN_1769508	PIGX	0.619704	0.00409918
ILMN_1660602	C1orf43	0.619911	0.00365108
ILMN_2415439	NAE1	0.620143	0.00071848
ILMN_1684647	ILKAP	0.620385	0.00102782
ILMN_1756806	MCL1	0.620386	0.00113751
ILMN_2406532	F11R	0.62048	0.00330781
ILMN_1658834	ZC3H18	0.621699	0.00195732
ILMN_1760280	NXT1	0.621774	0.00233497
ILMN_1673966	POLR3F	0.621833	0.000362541
ILMN_1795927	PSPC1	0.621849	0.00198451
ILMN_2055930	FARSB	0.621866	0.000729571
ILMN_2110206	GNPTAB	0.622199	0.000665484
ILMN_1705753	CMSS1	0.622487	0.00235357
ILMN_1737195	CENPK	0.622985	2.39125e-05
ILMN_2152010	CBWD1	0.623099	1.4905e-06
ILMN_1763749	GUCA2A	0.623137	1.08534e-05
ILMN_1768393	SNRPD1	0.623883	0.000465713
ILMN_2210713	COMMD8	0.624717	4.52781e-05
ILMN_1697550	ACYP2	0.625551	3.96643e-05
ILMN_1767839	ZFP41	0.625866	6.31465e-05
ILMN_1735453	FAM98A	0.626034	0.000443468
ILMN_1815949	SLC24A4	0.626289	0.00122437
ILMN_1762883	ECE2	0.62669	0.00868777
ILMN_1727043	COLGALT1	0.626773	0.00685574
ILMN_1742889	WDR77	0.627055	1.99575e-05
ILMN_1680782	PATL1	0.627433	0.00343417
ILMN_1670542	AK2	0.627933	0.00287341
ILMN_1801913	PPIH	0.62805	0.000233637
ILMN_1711702	CLEC2D	0.628158	0.000652197
ILMN_2122926	VN1R2	0.628448	6.49475e-05
ILMN_2292387	TANK	0.629211	3.0244e-05
ILMN_1656424	SNRPE	0.629222	0.000388653
ILMN_1810200	ARPC2	0.629258	7.47762e-06
ILMN_1734611	BDKRB1	0.630061	0.00523408
ILMN_2070477	TAF8	0.630616	1.88614e-05
ILMN_2375418	DPH2	0.631064	0.00220006
ILMN_1744034	GPR27	0.631073	0.00861366
ILMN_1687440	HIPK2	0.631596	0.00643733
ILMN_1704305	NIP7	0.632326	0.00469321
ILMN_2148459	B2M	0.632469	0.00346294
ILMN_1779470	ABCG4	0.632694	0.00277297
ILMN_1784467	NUP210	0.633807	0.00439968
ILMN_1729208	BEX3	0.634116	0.000443979
ILMN_1717180	MTMR6	0.634268	0.00681277
ILMN_1722742	SCLY	0.634576	0.00010938
ILMN_1782032	ASH1L	0.634885	2.10783e-06
ILMN_1692477	MGAT5B	0.635389	0.000262744
ILMN_2168449	DHX15	0.636692	0.00532681
ILMN_1787026	SEC61G	0.636832	0.00322477
ILMN_1698209	AGPS	0.636962	0.00131142
ILMN_1685012	EAF1	0.636997	1.20155e-05
ILMN_1710756	ENO1	0.637591	0.00855113
ILMN_1654653	KLC1	0.638211	6.36359e-05
ILMN_1812940	TRMT1	0.638427	0.00153456
ILMN_1677800	SGTA	0.639057	5.74336e-05
ILMN_2104877	CMPK1	0.640018	1.18903e-05
ILMN_2161832	VPS37A	0.640462	0.00100742
ILMN_1763869	ADGRB1	0.640946	1.83723e-05
ILMN_2273700	ZNF706	0.641661	8.53926e-06
ILMN_1776267	CLN6	0.642159	3.9221e-05
ILMN_1720344	NIPA2	0.642675	0.000319423
ILMN_1783645	PIK3R6	0.642778	1.46996e-06
ILMN_1742798	TRA2B	0.644809	0.00126618
ILMN_1787256	HCN3	0.64503	0.000167768
ILMN_2398388	APH1A	0.645064	0.00681694
ILMN_1655498	C16orf92	0.646133	0.00100327
ILMN_1684346	TNFAIP8L1	0.646298	0.00542684
ILMN_1742461	UAP1	0.646594	0.00127602
ILMN_2317348	APTX	0.646955	0.00053605
ILMN_2067708	TFB2M	0.647065	0.00289938
ILMN_2415786	CD96	0.647464	0.00322026
ILMN_1808984	CT55	0.648612	4.07392e-06
ILMN_1658951	PTPA	0.648696	1.15262e-06
ILMN_1664833	MRPL50	0.649024	0.000637206
ILMN_2353754	TPM3	0.649039	0.000634307
ILMN_2048636	ME2	0.650414	0.00355669
ILMN_1670572	IDO2	0.650517	6.50627e-07
ILMN_1811702	GRN	0.651161	0.00334275
ILMN_1755502	USP2	0.651347	1.43858e-05
ILMN_1674522	HIGD1A	0.65179	0.000629832
ILMN_1815165	SLC28A1	0.652645	4.77698e-05
ILMN_1693207	KIR2DL4	0.652795	1.73899e-05
ILMN_2184250	SERPINB9	0.653299	2.17783e-05
ILMN_1805823	BANF2	0.653405	0.00163509
ILMN_3245659	ERI1	0.654003	0.000140262
ILMN_2233783	CD38	0.654281	0.00211229
ILMN_1659950	APC2	0.654979	9.28564e-06
ILMN_2351611	UBQLN1	0.655818	0.00396318
ILMN_1777528	NCBP1	0.655858	0.0029612
ILMN_1735143	THEMIS2	0.655946	0.000788761
ILMN_1792860	MED22	0.656405	2.1482e-05
ILMN_1722849	UNC13A	0.656667	0.000136728
ILMN_1686791	KCNK4	0.656747	0.00139506
ILMN_1739138	OR1N1	0.656841	5.54702e-06
ILMN_3247223	TPBG	0.656907	0.00213826
ILMN_1815039	RRP36	0.65709	0.00146248
ILMN_1683305	COMMD2	0.657143	0.0033163
ILMN_1702609	B3GNT5	0.658569	0.0022015
ILMN_1750661	FBXW9	0.65875	0.00200904
ILMN_1711799	C9orf40	0.659563	0.00155255
ILMN_1703441	ZNF593	0.659564	0.00120762
ILMN_1739840	LRRC8A	0.659628	0.00333719
ILMN_1781360	MPHOSPH6	0.659743	0.00109147
ILMN_1668847	WWP2	0.659746	3.14803e-05
ILMN_1775829	PERP	0.660348	0.0009092
ILMN_1679045	SBDS	0.660397	0.001343
ILMN_1702383	CNGB1	0.660875	0.00626592
ILMN_1721605	SMYD2	0.661084	0.000191672
ILMN_1765872	SIPA1L3	0.661195	7.61685e-06
ILMN_1742813	TMEM167A	0.661213	0.00049207
ILMN_1692191	GNA12	0.661321	0.00424508
ILMN_1749930	NDC1	0.661559	0.00438867
ILMN_1857569	SNX18	0.661987	7.88258e-05
ILMN_3243065	FRG2C	0.662156	0.000528779
ILMN_1768396	AURKAIP1	0.662797	0.000165534
ILMN_1783843	MIIP	0.662888	6.78559e-05
ILMN_1775011	NOL10	0.66355	4.99649e-05
ILMN_2222234	PRDX4	0.663725	0.000693933
ILMN_2054392	PPIL1	0.66408	0.00228184
ILMN_1679267	TGM2	0.66416	0.000324175
ILMN_3236156	OSTC	0.664354	6.89034e-05
ILMN_1689814	DUSP13	0.666087	0.000270832
ILMN_2162465	MEX3D	0.666214	3.44895e-05
ILMN_1686865	CLCN1	0.666621	0.000184289
ILMN_3237769	PPIAL4G	0.666863	0.00973455
ILMN_1712636	NVL	0.667146	0.00736621
ILMN_1777982	USF1	0.667359	0.000199293
ILMN_1761921	IL12RB2	0.667795	0.00690829
ILMN_2055271	A1BG	0.668008	4.37129e-06
ILMN_1813975	ADI1	0.668163	5.68431e-05
ILMN_1705617	CFL1	0.668876	0.00041852
ILMN_1674955	SCP2	0.669678	0.00108151
ILMN_3240389	CPOX	0.670769	8.84534e-05
ILMN_1730984	OR4C13	0.670985	0.00119686
ILMN_1689097	NAA20	0.672723	0.00117171
ILMN_2204430	SLC13A1	0.673273	2.40439e-05
ILMN_1738263	PIGU	0.673668	8.01938e-06
ILMN_1732323	PADI1	0.676196	1.28261e-05
ILMN_1793829	TMCO1	0.678074	0.00244629
ILMN_1806032	SLC25A16	0.678318	0.00434417
ILMN_2207720	ITM2B	0.678753	0.000335142
ILMN_1803454	PCGF3	0.67912	1.5298e-05
ILMN_1715096	FAXC	0.680071	0.000354836
ILMN_1807807	SKA2	0.682676	3.35332e-05
ILMN_2176037	GNA13	0.682686	1.35135e-05
ILMN_1715823	FBXO16	0.682714	9.23916e-05
ILMN_1688504	OR1L8	0.68284	7.42517e-05
ILMN_1768101	HOXB6	0.683148	0.000389593
ILMN_2349610	DPH3	0.684533	8.22934e-05
ILMN_2306565	MTX2	0.685411	0.000105485
ILMN_1706345	TCTN2	0.685626	0.000305364
ILMN_1728168	PRELID3B	0.685792	0.000930817
ILMN_1738173	METTL4	0.686259	0.000432631
ILMN_1790472	SLC25A28	0.686291	0.00171362
ILMN_1754738	AP1M1	0.686351	8.02569e-05
ILMN_1674541	KIRREL3	0.687358	2.78257e-07
ILMN_1807873	SNX6	0.687916	0.000632907
ILMN_1692754	VMP1	0.688216	0.00116008
ILMN_2223130	SMARCA5	0.688397	0.000708435
ILMN_1803162	RTEL1	0.689256	3.73412e-05
ILMN_1666553	SLC25A19	0.689629	6.60779e-05
ILMN_1696046	SIVA1	0.690224	0.00215591
ILMN_2044085	CNOT9	0.690379	0.00405161
ILMN_1811599	OR52B6	0.691579	6.08743e-07
ILMN_3248857	IL20	0.691612	0.00372372
ILMN_2232430	NMD3	0.692313	0.000782678
ILMN_2388507	AKT1	0.692737	0.0011201
ILMN_1722774	VPS72	0.692809	0.0054728
ILMN_2163796	RABGGTB	0.693111	0.00645451
ILMN_1670076	FAM155B	0.693601	1.04805e-05
ILMN_2378670	SNX15	0.694114	2.65109e-05
ILMN_1667840	CMTM3	0.694473	6.9189e-05
ILMN_1789510	STIP1	0.695237	0.00151451
ILMN_1727438	KCND3	0.69632	6.20519e-07
ILMN_1770911	NRSN2	0.696553	0.00550362
ILMN_1714891	OR2A14	0.696582	1.80254e-06
ILMN_1755224	TMEM102	0.697474	8.02051e-07
ILMN_1799579	CCDC51	0.697715	0.00053041
ILMN_1656194	TSPAN10	0.697856	0.00890398
ILMN_1688158	CYB5R4	0.698915	6.18621e-05
ILMN_1685928	WDR34	0.69926	0.00482375
ILMN_1680692	NUCKS1	0.699728	0.00257251
ILMN_1793440	SPEM1	0.699876	0.00121575
ILMN_2379469	EIF3B	0.700952	0.00145172
ILMN_1715969	SLC25A37	0.700998	0.0015034
ILMN_1653211	ATP1B4	0.701825	0.000331284
ILMN_3251460	ZNF765	0.702097	5.95424e-06
ILMN_1777721	MAPRE1	0.702216	0.000264743
ILMN_1693136	VTI1B	0.702365	0.000374153
ILMN_1773760	PAICS	0.702949	0.00205556
ILMN_1710136	PUDP	0.703114	0.0066941
ILMN_1799389	FBXL6	0.703561	0.000995404
ILMN_1733116	UBXN7	0.703752	0.000612048
ILMN_2151579	HMGN1	0.704184	4.09053e-05
ILMN_2404906	SGO1	0.704313	0.000483961
ILMN_1768930	U2AF2	0.704484	1.43685e-05
ILMN_2056975	HPRT1	0.706047	0.00714657
ILMN_1787280	AUNIP	0.707946	0.00296236
ILMN_2353143	FBLIM1	0.708285	0.00641426
ILMN_1724700	RIOK3	0.709065	0.00505295
ILMN_2096654	COMMD4	0.709224	0.000515398
ILMN_1815874	NANS	0.709542	4.05492e-05
ILMN_1671116	XXYLT1	0.709565	0.00227335
ILMN_1759954	PTMA	0.709988	0.00256851
ILMN_2112730	SLC9A4	0.711101	0.0014952
ILMN_2297511	PODXL	0.711624	0.000238996
ILMN_1802843	PRCC	0.711701	0.00563137
ILMN_1800261	TUBA1B	0.711783	0.000178374
ILMN_1678618	ELAVL3	0.71187	8.85533e-05
ILMN_1667125	RPS6KL1	0.71269	2.89632e-06
ILMN_2151368	NOL12	0.713457	0.00154702
ILMN_1767892	DUSP12	0.71366	0.000303922
ILMN_1697703	HPDL	0.714621	0.000531828
ILMN_1721535	COG5	0.714714	0.00129914
ILMN_2134039	SDHAF3	0.716126	0.000399352
ILMN_1657977	MSRB2	0.716975	0.00235563
ILMN_1765532	NELFE	0.717159	0.000409253
ILMN_1811121	FAM199X	0.717178	0.00644672
ILMN_1758812	LDHAL6A	0.717284	0.000190677
ILMN_1712537	NODAL	0.717287	3.98891e-05
ILMN_3236709	PRAC2	0.717404	7.39416e-05
ILMN_1716062	MYL4	0.717689	6.52056e-05
ILMN_1674385	YWHAQ	0.719772	9.00655e-05
ILMN_1702257	ATP4B	0.719824	3.51184e-05
ILMN_2188204	ATG12	0.719856	0.00353396
ILMN_1693107	MLH3	0.720464	2.85461e-05
ILMN_1679809	GSTP1	0.721126	0.000591923
ILMN_2344956	ACP1	0.721704	0.000789764
ILMN_1741617	SCRT1	0.721811	0.000334044
ILMN_2112599	CFAP20	0.723161	0.00478442
ILMN_1785198	POLE3	0.723179	3.65997e-05
ILMN_1754272	GINS3	0.723234	0.000267746
ILMN_3241970	POLR2J2	0.72365	0.00133307
ILMN_2299072	LUC7L3	0.72504	0.000164415
ILMN_2063584	CLIC4	0.725413	0.000669081
ILMN_1678165	LSM7	0.725527	2.57e-05
ILMN_1680016	SLCO1A2	0.725889	1.7495e-06
ILMN_1719749	PTGES3	0.726941	0.000260647
ILMN_2316278	MAGED4B	0.727887	0.000606475
ILMN_1790810	HCN4	0.729826	4.69408e-07
ILMN_1790249	F8A1	0.729947	0.000726113
ILMN_1695621	KRT3	0.730565	4.60149e-05
ILMN_1683757	CLDN9	0.731429	7.09512e-07
ILMN_1660786	HIPK1	0.731479	0.00301149
ILMN_1722066	ARMC1	0.731584	0.00229257
ILMN_1759563	NRIP3	0.73207	0.00106727
ILMN_1684368	SMIM3	0.732499	0.0050087
ILMN_3224204	PSMG4	0.732792	0.00037352
ILMN_1768127	EBNA1BP2	0.733206	0.000284124
ILMN_1748883	CDKN2D	0.73321	0.00282533
ILMN_2312106	PRAMEF10	0.733563	6.42297e-05
ILMN_1725105	EEF1E1	0.733791	0.00238347
ILMN_1685781	GON7	0.734109	0.000476364
ILMN_1749297	ACTL6A	0.734419	0.000248545
ILMN_1664242	DZANK1	0.734705	0.00181088
ILMN_1770260	NFKBIZ	0.734996	0.00102318
ILMN_1812503	PHKA1	0.735053	7.64297e-06
ILMN_1715179	SNRPA1	0.735862	0.000368939
ILMN_1742031	IFRD2	0.735938	0.000706845
ILMN_1734814	HSPA4	0.736069	0.000804349
ILMN_1693421	RPN2	0.736215	9.87324e-06
ILMN_1730575	GCLC	0.73685	0.00829115
ILMN_1815707	CALML4	0.737018	0.000114143
ILMN_1778333	MMP24	0.737092	0.000389014
ILMN_1777318	C9orf64	0.737156	0.0045082
ILMN_1732035	HPSE2	0.73737	9.88394e-06
ILMN_1789732	TMEM189	0.737628	0.00013606
ILMN_1811489	OXSR1	0.737965	0.00746879
ILMN_1716335	P2RX6	0.738084	4.90088e-05
ILMN_1716957	C1QL1	0.738176	1.07167e-05
ILMN_1651506	TGS1	0.738843	2.02279e-06
ILMN_2359096	SS18	0.739303	5.21234e-07
ILMN_1740923	SLC52A3	0.739869	2.8365e-05
ILMN_1769306	PRELID3A	0.739912	5.52918e-06
ILMN_2061405	NUP54	0.741664	2.06159e-05
ILMN_1802458	AGTRAP	0.741667	0.00420422
ILMN_1752843	GRM4	0.74279	0.000493304
ILMN_1684754	CNTLN	0.743433	0.000438217
ILMN_2126802	RPS27L	0.743583	5.33956e-05
ILMN_1694877	CASP6	0.74448	6.19157e-05
ILMN_1763539	IER3IP1	0.744506	0.000199847
ILMN_2093674	GMFB	0.745111	0.000786814
ILMN_1721178	COL11A2	0.74526	0.000562537
ILMN_1730848	KRT18	0.745589	0.0010722
ILMN_1729051	MSH6	0.746409	0.00962476
ILMN_2131936	ATAD3B	0.746835	0.0074631
ILMN_2220187	GFPT1	0.746986	0.00440579
ILMN_1791388	ZNF787	0.747466	6.52347e-05
ILMN_1798354	PAPOLA	0.747678	9.40072e-05
ILMN_1732688	DUT	0.747785	2.81214e-05
ILMN_1672795	SH2D5	0.747896	6.1094e-06
ILMN_1764927	CDC42EP1	0.748013	0.00199419
ILMN_1768624	CETN1	0.748159	0.000679238
ILMN_1812327	RNF19A	0.748571	0.00199128
ILMN_1683211	NCAN	0.748845	0.000550517
ILMN_2345512	PPP4R1	0.749219	0.00886766
ILMN_2192694	EIF3M	0.74926	0.0020901
ILMN_2159322	SLK	0.749592	0.00267968
ILMN_2231189	MFSD14A	0.75008	2.28949e-05
ILMN_1761828	E2F4	0.750684	0.000266074
ILMN_1789786	COA3	0.750953	9.8096e-07
ILMN_1695604	DCBLD1	0.751229	0.00322102
ILMN_1781383	TONSL	0.751285	1.75301e-05
ILMN_1732923	SIPA1L2	0.751303	0.00902927
ILMN_1787877	CCNT2	0.75174	0.00521382
ILMN_1718971	TTC7B	0.751891	4.46398e-05
ILMN_3239531	C4orf48	0.752401	0.00118912
ILMN_2113074	UFM1	0.753029	0.00035993
ILMN_1690259	RAE1	0.753735	8.53935e-06
ILMN_1787275	STAG3	0.753936	6.97516e-05
ILMN_1761968	PPP1R14A	0.753988	0.00227258
ILMN_1697118	ARMC6	0.754104	2.5563e-06
ILMN_1800332	NGB	0.754539	4.9865e-05
ILMN_1707169	AGMAT	0.75454	0.0035013
ILMN_1792094	TMEM63C	0.75467	1.49515e-05
ILMN_2347592	NMB	0.754979	0.00184871
ILMN_1761113	GNL2	0.755588	5.67331e-05
ILMN_2059294	RTCA	0.755959	0.00178511
ILMN_2363621	RBBP8	0.756722	0.000775423
ILMN_1686961	FGFBP3	0.756862	3.18455e-05
ILMN_1741295	PRR14L	0.757733	1.2555e-05
ILMN_2119555	TMTC3	0.757819	1.35683e-05
ILMN_1806106	GNL3	0.758441	0.00262512
ILMN_1677953	OGFOD1	0.758754	0.00277971
ILMN_1815548	OR52D1	0.760269	2.75095e-05
ILMN_1727055	PARPBP	0.761894	0.00015111
ILMN_1746664	WSB2	0.764339	0.000224335
ILMN_1689445	POLR2H	0.764873	0.000831704
ILMN_1808219	HEATR3	0.764928	0.00293311
ILMN_1779374	AMMECR1	0.765644	0.00858885
ILMN_1727458	HDAC1	0.768657	0.00125571
ILMN_1799516	DNAJC9	0.768693	2.13626e-06
ILMN_1665483	PUM3	0.769338	0.00154455
ILMN_1776412	KRTAP10-11	0.770316	0.00151459
ILMN_1744611	DCAF13	0.770541	0.00033939
ILMN_1682368	LRWD1	0.770718	0.00018063
ILMN_1727364	TRIM7	0.770847	2.86456e-05
ILMN_1746952	SLC25A48	0.77117	0.000185561
ILMN_3243061	SIGLEC14	0.773506	0.00418826
ILMN_2181540	YY1	0.775866	2.58573e-05
ILMN_1651987	CCDC167	0.776347	7.47128e-06
ILMN_1689800	MRTO4	0.777035	0.000720264
ILMN_3260017	HNRNPK	0.777207	0.000125336
ILMN_1728215	LAD1	0.777728	0.000284088
ILMN_1731193	BCL2L12	0.777984	1.07725e-05
ILMN_1712914	SEMA6B	0.778046	1.14215e-05
ILMN_1669550	MAD2L2	0.779162	0.000531816
ILMN_1715616	LRR1	0.779395	0.00152064
ILMN_1656761	TGIF1	0.779617	2.43279e-05
ILMN_1766221	B4GALT1	0.780196	0.00865907
ILMN_2098616	ANXA2R	0.780561	0.000780641
ILMN_2135456	VWA5B1	0.781276	4.18155e-06
ILMN_1759915	ARPC1A	0.781522	0.00186176
ILMN_1774028	MTFR1	0.782019	0.0099205
ILMN_1768394	ARPC5	0.782066	2.97286e-05
ILMN_1720708	CSNK1D	0.782271	0.00121852
ILMN_1768598	LAIR1	0.783019	0.000211138
ILMN_1799669	PSORS1C1	0.783385	0.000675261
ILMN_2155172	BRIX1	0.78341	0.00195404
ILMN_1807501	GINS4	0.783873	0.00334499
ILMN_1691290	CELSR3	0.783943	0.00590184
ILMN_1801387	YEATS4	0.784536	5.87903e-05
ILMN_2223293	PABPC3	0.786737	0.00590495
ILMN_1710543	SLC39A3	0.786932	0.000411313
ILMN_1745946	HAUS1	0.787427	4.40828e-05
ILMN_1808633	C20orf96	0.787868	0.000471365
ILMN_1708987	HSD11B1L	0.788519	0.000398669
ILMN_1781457	TIPRL	0.788612	0.00177203
ILMN_1669718	PSENEN	0.789056	0.000475293
ILMN_1674236	HSPB1	0.790603	2.44186e-06
ILMN_1663195	MCM7	0.790795	0.000191758
ILMN_1737205	MCM4	0.791018	0.00256395
ILMN_1714980	MRGPRD	0.791105	4.06492e-06
ILMN_2191003	KRTAP5-1	0.791198	0.000201069
ILMN_1808368	PRKACG	0.791509	0.00016741
ILMN_1810228	TTF2	0.791532	0.00505989
ILMN_1694249	CD34	0.791712	0.0001421
ILMN_1746598	SCNM1	0.792167	5.59863e-05
ILMN_2094266	HES2	0.792927	0.000937061
ILMN_2414007	NME2	0.793547	1.02679e-05
ILMN_1681340	HSPB11	0.793756	0.000626041
ILMN_1697998	MTFR2	0.793963	0.00013406
ILMN_1766024	PDCD10	0.794005	0.000278216
ILMN_1658695	NUF2	0.794412	0.00869815
ILMN_1745785	NR2F2	0.794786	3.51095e-06
ILMN_2175712	NDUFA11	0.795932	8.22788e-06
ILMN_1740265	ACOT7	0.797219	0.00352128
ILMN_1740010	PCNX1	0.797944	4.24918e-05
ILMN_1751816	MCTS1	0.799353	0.000410102
ILMN_3247835	PRR32	0.799374	0.00129844
ILMN_1707370	SLC2A7	0.800598	0.00691394
ILMN_2182101	HCN2	0.801242	6.79029e-05
ILMN_1793033	RBM28	0.801422	3.73221e-05
ILMN_2210129	PRIM1	0.801853	0.000489632
ILMN_2154836	BTG3	0.802098	0.00396305
ILMN_1756767	EIF5B	0.802732	4.04466e-05
ILMN_1681923	LRRC71	0.803442	1.16104e-05
ILMN_2196078	SLAMF6	0.80409	0.000533027
ILMN_1681503	MCM2	0.804685	0.00211342
ILMN_2080611	PDSS1	0.804688	0.00228219
ILMN_2042941	TMEM159	0.805273	1.59355e-05
ILMN_1660698	GTPBP8	0.806139	8.65365e-07
ILMN_2387731	NDUFV3	0.807961	4.54363e-07
ILMN_1778321	SLC2A6	0.808316	0.00103651
ILMN_1705985	PIGA	0.808358	0.000367554
ILMN_1739397	GLMN	0.80905	0.000934639
ILMN_1707356	CFL2	0.809713	0.000130223
ILMN_2182120	SF3B6	0.809944	0.00269423
ILMN_1738150	SUMO2	0.810118	5.72345e-05
ILMN_1781942	HMMR	0.810291	5.48194e-06
ILMN_1739594	ACOT11	0.811009	0.00787872
ILMN_1761486	BORA	0.812156	0.00225241
ILMN_2173891	FAAP24	0.812712	0.000141446
ILMN_1748093	PAFAH1B3	0.813057	0.00148852
ILMN_1798210	E2F7	0.813122	0.000187433
ILMN_1653704	IL9	0.813777	9.12588e-05
ILMN_1773935	TMEM165	0.815365	0.000248221
ILMN_1752669	ALPI	0.815607	3.02204e-07
ILMN_2095653	AFMID	0.816864	2.80899e-05
ILMN_1785336	PMM2	0.824016	0.000357872
ILMN_1739659	ZDHHC6	0.824143	0.00268342
ILMN_1776146	RTP2	0.824358	2.02543e-05
ILMN_1783333	CMC2	0.824575	0.000109472
ILMN_1707493	RCC1	0.824869	0.00205023
ILMN_1809522	NACC2	0.825385	0.000129574
ILMN_2399431	PRPS2	0.826136	8.33121e-06
ILMN_1712431	PCED1B	0.826487	0.00390239
ILMN_1710937	IFI16	0.826879	0.000633358
ILMN_1698330	NIT1	0.82815	4.42724e-05
ILMN_2346997	RAB23	0.828976	0.000694781
ILMN_1752562	CXCL5	0.829776	0.00330277
ILMN_1662964	PRMT3	0.833041	0.0012372
ILMN_1756238	TMEM217	0.833191	0.000183507
ILMN_1704617	EFHB	0.833255	0.00549935
ILMN_1770290	CNN2	0.833341	0.00283032
ILMN_2130525	TSPAN13	0.833348	0.000201453
ILMN_2096191	AASDHPPT	0.833504	0.000527909
ILMN_1655930	ELL2	0.8354	0.00190217
ILMN_1770515	UBE2V2	0.835885	2.85006e-05
ILMN_1771224	SKA1	0.83732	0.000164979
ILMN_1810423	RPP40	0.837572	0.00754265
ILMN_1683817	UBE2Q2	0.83812	0.000515968
ILMN_3301818	ST20	0.838601	2.34386e-05
ILMN_1660793	PAQR4	0.839425	0.000989873
ILMN_2288740	ZNF266	0.839642	2.90585e-05
ILMN_1799667	KIF4A	0.843244	0.00450479
ILMN_1733176	LIMS1	0.84429	0.00373489
ILMN_1813776	OR4D6	0.845959	3.27614e-05
ILMN_2373010	TMEM70	0.846319	0.0030536
ILMN_1671158	MRPL13	0.846368	0.00040758
ILMN_1697363	C20orf27	0.846905	0.000901796
ILMN_1688178	RRP7A	0.85014	0.000764635
ILMN_1668814	CENPM	0.852655	0.00174291
ILMN_1766753	RBMS1	0.853388	4.11474e-06
ILMN_3236321	C2CD4C	0.853689	0.000860729
ILMN_1780060	FCN3	0.854652	0.00545619
ILMN_1736510	FOXN2	0.855146	0.00375382
ILMN_1804735	CBS	0.85665	0.00983342
ILMN_1760201	DNMT1	0.859419	0.000509377
ILMN_1739103	MPZL1	0.860246	0.000253786
ILMN_1695588	HNRNPC	0.861561	2.01995e-05
ILMN_1679891	NAF1	0.862294	0.000137311
ILMN_1737131	POM121L12	0.862544	0.00102604
ILMN_2402168	EXOSC10	0.86298	3.788e-05
ILMN_1669663	BCR	0.863931	6.19416e-07
ILMN_1657790	SRSF11	0.864341	0.00113078
ILMN_1716400	FOXM1	0.864709	0.000290808
ILMN_2095660	TMEM156	0.865078	0.00369176
ILMN_1702055	ROPN1B	0.865355	1.48581e-05
ILMN_2299795	CPM	0.865434	1.86826e-05
ILMN_1692272	TEX261	0.865528	0.000841393
ILMN_1736176	PLK1	0.865879	0.00060503
ILMN_1717852	USH1G	0.86622	0.000129918
ILMN_1680436	CSHL1	0.86704	1.53962e-06
ILMN_1655642	FANCI	0.867991	0.000934479
ILMN_3248122	MED1	0.868521	4.97992e-05
ILMN_1679721	CYB561	0.869477	0.000177148
ILMN_1802872	PPIL2	0.869756	1.2961e-05
ILMN_1705201	FOXC2	0.870478	0.000551063
ILMN_2143487	TAF1B	0.870601	0.00180814
ILMN_1677574	GALNT6	0.87296	0.000765709
ILMN_2224143	MCM3	0.874683	0.000799891
ILMN_2404903	PDPN	0.875995	1.12336e-05
ILMN_1758728	FANCG	0.877604	0.000275115
ILMN_1730256	GNG13	0.87819	9.43718e-07
ILMN_1736747	MARK2	0.880346	1.67466e-06
ILMN_1797822	SEL1L3	0.880481	0.00235029
ILMN_1661566	FSTL4	0.881496	2.91776e-06
ILMN_2413898	MCM10	0.882642	0.000676949
ILMN_2115974	GSDMA	0.8831	0.000257953
ILMN_1658110	FAM210A	0.88407	0.000835347
ILMN_2048607	ANKRD9	0.885421	0.00142697
ILMN_1661337	SRM	0.88925	6.33187e-06
ILMN_1665832	ID1	0.890969	0.00308463
ILMN_1702073	ODF2L	0.890982	0.00113244
ILMN_1859946	UHMK1	0.891206	0.00108496
ILMN_1714335	RDH10	0.891631	0.000253368
ILMN_1653163	ZSCAN2	0.892166	0.0023612
ILMN_1674706	MTHFD2	0.892403	0.000880021
ILMN_1664802	WSB1	0.892611	0.00515761
ILMN_1756989	EPHA8	0.893669	1.99759e-06
ILMN_1702244	TMEM68	0.893738	8.49811e-07
ILMN_2189869	FCF1	0.89414	0.00230411
ILMN_1689329	SCD	0.894431	0.00898948
ILMN_1771039	GTSE1	0.896712	0.000987057
ILMN_1750130	GSPT1	0.898565	0.000267567
ILMN_2273595	TEX11	0.898586	1.08766e-05
ILMN_1773561	RAP2C	0.899381	7.52184e-06
ILMN_1803882	VEGFA	0.901227	0.00331536
ILMN_1652082	ELF4	0.902709	0.00286315
ILMN_1734486	TSEN15	0.90283	4.54397e-05
ILMN_2215631	OTUD6B	0.903876	0.00354368
ILMN_1801098	TSLP	0.904496	2.6002e-05
ILMN_1791478	MTPN	0.905238	0.00086772
ILMN_1781045	FXYD2	0.90539	3.33215e-06
ILMN_1697554	SASH3	0.905506	0.000407354
ILMN_1663313	AMY1C	0.905543	5.09367e-06
ILMN_1669113	ATF5	0.906743	1.70487e-05
ILMN_1738736	SNX4	0.90732	0.000361359
ILMN_2258234	KLHL5	0.907761	0.000194127
ILMN_1767324	EIF4EBP1	0.90779	0.000722681
ILMN_1666966	INS	0.908508	6.02326e-05
ILMN_1687107	RFWD3	0.912208	0.00091227
ILMN_1727740	SYNCRIP	0.91273	0.000512691
ILMN_1808661	TOMM5	0.912825	0.000505592
ILMN_2270299	TP53BP2	0.915084	1.697e-06
ILMN_1726839	DCUN1D5	0.916232	0.00210084
ILMN_2372915	P2RY2	0.91651	0.00218411
ILMN_1774086	CBX3	0.918287	2.50948e-06
ILMN_1705077	OR1J1	0.919769	0.00690765
ILMN_1806037	TK1	0.923324	0.00127479
ILMN_1702237	FKBP1A	0.924993	0.000129835
ILMN_1744604	CYBA	0.92579	0.00486578
ILMN_1712413	RPL39L	0.925902	3.92508e-05
ILMN_1667222	MTX1	0.926525	0.000220184
ILMN_1659564	SEC61A1	0.927004	0.00106967
ILMN_3242008	EXO5	0.927016	0.0077867
ILMN_3238116	NBPF11	0.927663	0.000897635
[truncated: 384 more rows]

## Sheet: GSE108010-GPL16686-sig-DEG
Gene.symbol	logFC	P.Value
THRSP	-3.74	2e-05
KRT2	-3.58	0
AWAT2	-2.98	9e-05
PM20D1	-2.87	0.00047
AADACL3	-2.68	0.00012
DGAT2L6	-2.65	0.00033
FLG2	-2.64	4e-05
ELOVL3	-2.64	0.00017
DCT	-2.51	0
AWAT1	-2.41	0.00028
APOD	-2.4	0
SEC14L6	-2.34	0.00025
TYRP1	-2.3	1e-05
CA6	-2.2	0
LOR	-2.17	0.0001
KRT1	-2.17	0.0002
FLG	-2.14	5e-05
ACER1	-2.12	1e-05
FAR2	-2.11	0.00015
LCE2B	-1.99	0.00175
CST6	-1.95	0
SPRR4	-1.94	3e-05
LCE1C	-1.88	0.00036
LCE2C	-1.85	0.00296
CHI3L1	-1.77	0.00013
GAL	-1.75	0.00096
CFD	-1.73	0
SERPINB12	-1.73	0.00141
MFAP4	-1.71	0
KRT79	-1.71	8e-05
FA2H	-1.68	0.00059
LCE6A	-1.68	0.00225
ALOX15B	-1.66	0.00233
DSC1	-1.64	0.00236
ATP6V1C2	-1.63	0.00013
ELOVL4	-1.59	0.00011
ABI3BP	-1.59	0
LCE1A	-1.57	0.0026
MUCL1	-1.56	0.0019
DPT	-1.56	0
HS3ST6	-1.52	0.00013
LCE2D	-1.51	0.00504
SERPINA12	-1.51	2e-05
ABHD12B	-1.5	0.00015
SLIT3	-1.49	0
KRT10	-1.46	0.00018
KRT77	-1.46	0
SVEP1	-1.46	1e-05
DAPL1	-1.45	0.00032
SLCO4C1	-1.45	0.00057
CYB5A	-1.44	0.00032
POF1B	-1.44	0.00055
CDR1	-1.43	1e-05
SFRP2	-1.39	0.00175
LOC102724720	-1.38	0.00024
CHRDL1	-1.37	1e-05
PIK3C2G	-1.37	5e-05
SNORD114-25	-1.37	0.00885
NFIB	-1.37	5e-05
C1orf68	-1.37	0.00159
METTL7A	-1.35	1e-05
AADACL2	-1.34	0.00188
RP11-508M8.1	-1.33	0.00069
TGFBR3	-1.32	0
FAXDC2	-1.32	0
SNORD114-3	-1.32	0.00995
SNORA47	-1.31	1e-05
LCE2A	-1.31	0.00632
ACSBG1	-1.31	0.00022
TNXB	-1.3	0
ZG16B	-1.3	1e-05
PODN	-1.3	0
LCE1B	-1.3	0.00303
KRT31	-1.29	0.0001
LPHN3	-1.29	0.0003
CLEC2A	-1.28	4e-05
ACSL1	-1.28	1e-05
LAMB4	-1.28	0
ANGPTL1	-1.27	8e-05
LCE1F	-1.27	0.00496
GATM	-1.26	0
POU2F3	-1.25	2e-05
PON3	-1.25	9e-05
SLC15A1	-1.25	0.00089
PRELP	-1.24	0
SCEL	-1.23	0.00078
C3	-1.23	0.00389
KRT25	-1.23	0.00633
CRAT	-1.22	0.00219
LY6G6C	-1.22	0.00086
CCDC80	-1.21	0.0005
IL37	-1.21	0.00117
PSAPL1	-1.21	3e-05
MYH11	-1.2	0.00337
LY6G6C	-1.19	0.00083
LY6G6C	-1.19	0.00083
LY6G6C	-1.19	0.00083
LY6G6C	-1.19	0.00083
LY6G6C	-1.19	0.00083
LY6G6C	-1.19	0.00083
TECRL	-1.19	0.00329
IL34	-1.18	1e-05
SPTSSB	-1.16	0.00016
PLLP	-1.16	0.0001
SYNPO2	-1.15	0.00013
GAN	-1.14	5e-05
RNU6-167P	-1.14	0.00343
CLU	-1.14	0
KRT71	-1.14	0.00394
LIPN	-1.13	0.00479
LIPK	-1.13	0.00113
LONRF1	-1.13	4e-05
MUC15	-1.13	0.00081
ARHGEF26	-1.13	0
FOXC1	-1.12	0.00043
LIPM	-1.12	0.00227
HSD11B1	-1.12	3e-05
KIT	-1.11	1e-05
AC006262.4	-1.11	8e-05
C7	-1.11	1e-05
BPIFC	-1.11	0.00965
FASN	-1.1	0.00445
DGAT2	-1.1	0
BLMH	-1.1	0.00176
ACPP	-1.1	0.00058
CDON	-1.1	0
SNORD114-12	-1.09	0.00298
PTGIS	-1.09	0
NFIX	-1.08	5e-05
KRT23	-1.08	0.00107
MLANA	-1.08	1e-05
CYP4F8	-1.08	0.00073
ACAA2	-1.08	0.00873
GATA3	-1.08	2e-05
FRZB	-1.07	0.0002
FADS2	-1.07	0.00042
SLC16A10	-1.07	0.00029
HAO2	-1.07	0.00107
PMEL	-1.06	0.00024
CYP27A1	-1.05	0.0001
EEF1DP3	-1.05	0.00057
TNXB	-1.04	0
IGFL4	-1.03	0.00078
STMN2	-1.03	0
MEOX2	-1.03	0
SH3BGRL2	-1.02	2e-05
TMEM45A	-1.02	0.00155
SOSTDC1	-1.01	0
ELMOD1	-1.01	0.00045
ABCA6	-1.01	0.00051
SNORD114-1	-1	0.00684
CHP2	-1	6e-05
ABHD5	-1	6e-05
ABCA8	-1	0.00011
SLC46A2	-1	4e-05
HLF	-1	0
C5orf27	-1	0
FABP7	-1	0.00011
SNORD94	-1	0.00079
CYBRD1	-0.99	1e-05
TNXB	-0.99	0
AZGP1	-0.99	0.00042
KRT15	-0.99	0.00086
ACSM3	-0.98	0.00095
RP11-459E5.1	-0.98	0.00067
LGR5	-0.97	3e-05
FADS1	-0.97	0.00295
CACNB4	-0.96	3e-05
CXCL12	-0.94	0.00149
PI16	-0.94	1e-05
PECR	-0.94	0.00039
TNXB	-0.93	0
DKK2	-0.93	0
TNFRSF19	-0.93	0.00032
SLIT2	-0.93	0.00031
ISOC1	-0.92	6e-05
ITGBL1	-0.91	0
PTGDS	-0.91	1e-05
TIMP4	-0.91	5e-05
MGP	-0.91	0.0003
ACO1	-0.9	0.00726
ADH1C	-0.9	3e-05
PXMP4	-0.89	0.00051
GXYLT2	-0.89	0.00017
TYR	-0.88	9e-05
DHCR24	-0.88	0.00652
SGPP2	-0.88	0.00481
HSD17B13	-0.87	0.00086
AQP5	-0.87	0.00479
TNXB	-0.87	0
MOGAT2	-0.86	0.00054
HMGCS2	-0.86	0
THEM5	-0.86	0.00165
EPHB6	-0.85	0.00019
LOC101927421	-0.85	0.00287
GGT6	-0.85	1e-05
IL20RA	-0.85	0.00038
CD36	-0.84	0.00071
SLC24A5	-0.84	5e-05
PCSK2	-0.84	0
RP11-485M7.3	-0.83	0.00092
GFRA1	-0.83	1e-05
EMP2	-0.83	9e-05
TMEM91	-0.83	0.00321
TGM5	-0.82	0.00758
KRTAP11-1	-0.82	0.00751
SCUBE2	-0.82	1e-05
ID4	-0.82	0.00116
IDE	-0.82	0.00255
FRY	-0.82	0.00035
PPARG	-0.82	0.00022
ECM2	-0.82	0.00689
MFAP3L	-0.81	0
PLA2G2A	-0.81	0.00089
KLK1	-0.81	0
CLDN8	-0.81	4e-05
DCLK1	-0.81	0.00019
EDNRB	-0.8	0.00028
DMKN	-0.8	0.00214
FBLN1	-0.8	2e-05
SGK2	-0.8	0.00279
LOC101928830	-0.79	0.00408
HOPX	-0.79	0.00045
DEGS1	-0.79	0.00166
SRPX	-0.79	0.00339
LGALS7B	-0.79	0.00226
PPARGC1A	-0.78	1e-05
CRISP3	-0.78	0.00059
DHCR7	-0.77	0.00116
CHPT1	-0.77	2e-05
AOX1	-0.77	0.00204
RDH12	-0.77	0.00744
GPLD1	-0.77	0.00055
ADH1B	-0.77	0.00035
SCNN1B	-0.77	0.00158
CIDEA	-0.77	0.00048
CORIN	-0.77	6e-05
ALDH1A1	-0.76	9e-05
MSMB	-0.76	2e-05
SLC7A2	-0.76	0.00479
NTRK2	-0.76	0.00063
ALDH3A2	-0.76	0.00118
SUSD2	-0.76	0
SOD3	-0.76	1e-05
LIFR	-0.75	0.00238
MT-TI	-0.75	0.00814
FAM180A	-0.75	1e-05
CARD18	-0.75	0.00062
ACSM6	-0.75	0.00086
NEGR1	-0.75	2e-05
TF	-0.75	0.00029
ADTRP	-0.75	0.00167
GAS7	-0.74	0.0034
PHGDH	-0.74	0.00014
LAMA2	-0.74	0.00224
PLIN2	-0.74	0.00194
LGALS7B	-0.74	0.00516
CTC-327F10.5	-0.74	0.00013
LOC101927164	-0.74	2e-05
PPAP2A	-0.73	0.0099
FBLN5	-0.73	0.00104
ABCA9	-0.73	2e-05
TNXB	-0.73	0
ALDH2	-0.73	0.00401
MOGAT1	-0.73	0.00058
P2RY4	-0.73	8e-05
PDK4	-0.73	2e-05
ISM1	-0.72	1e-05
FITM2	-0.72	0.00245
WISP2	-0.71	0.00017
PSORS1C2	-0.71	0.0009
PSORS1C2	-0.71	0.00085
C5orf46	-0.71	0.00164
PSORS1C2	-0.71	0.00084
PSORS1C2	-0.71	0.00084
FAM26E	-0.71	0.00538
GPC3	-0.71	0.00147
CNTFR	-0.7	0.00018
COL14A1	-0.7	0.0041
ANKRD35	-0.7	0.00067
IGFBP5	-0.7	0.00988
PAMR1	-0.7	5e-05
IRX6	-0.7	0.00016
STAC2	-0.7	0.0003
GPD1	-0.7	0.00097
CILP	-0.7	3e-05
NA	-0.7	0.00036
OGN	-0.69	0.0003
SMOC2	-0.69	2e-05
SLC16A14	-0.69	1e-05
LOC100127909	-0.69	0.0001
ANK2	-0.69	3e-05
LRIG1	-0.69	2e-05
PNPLA5	-0.69	0.00714
DACH1	-0.69	0
GSTA3	-0.68	0
SELENBP1	-0.68	0
RORA	-0.68	0.00015
LRP4	-0.68	2e-05
SNORD113-9	-0.68	0.00387
TMEM47	-0.68	0.00477
ZBTB7C	-0.68	0.00092
CAPNS2	-0.68	0.00632
AR	-0.67	1e-05
PPAP2B	-0.67	0.00067
ACOX2	-0.67	0.00021
ITM2A	-0.67	0.00232
CAT	-0.66	0.00039
ARSF	-0.66	0.00221
KRTAP5-2	-0.66	0.00959
RECK	-0.66	0.00015
SNORD82	-0.66	0.00539
ATP6V1B1	-0.66	0.00085
CYP4B1	-0.66	0
OMD	-0.66	0.0055
EXPH5	-0.66	0.00546
TFAP2B	-0.66	0
CMA1	-0.66	0.00042
CLDN1	-0.65	0.00975
CCL15-CCL14	-0.65	2e-05
GABRP	-0.65	0.00869
MITF	-0.65	3e-05
MT-TM	-0.65	0.00419
LOC101928223	-0.65	0.00159
JAM2	-0.65	0.00034
RERG	-0.65	0.00013
SNORA20	-0.65	0.0042
FZD7	-0.65	0.00168
MIR4720	-0.65	0.00846
FGFR2	-0.64	7e-05
WNT16	-0.64	3e-05
LOC284023	-0.64	0.00454
ROS1	-0.64	0.00773
FAM171B	-0.64	0.0053
KIAA1324	-0.64	0.00454
BOC	-0.63	2e-05
KRTAP9-4	-0.63	0.00914
SNED1	-0.63	0
DCN	-0.63	0.00107
BBOX1	-0.63	0.00252
RP11-26L20.3	-0.63	0.00548
CD34	-0.63	0.00025
NLRP10	-0.63	0.00541
PTGER3	-0.63	0.00179
SEMA3D	-0.63	0.00131
GLDC	-0.63	0.00604
SLC47A1	-0.63	0.0004
CLEC3B	-0.63	0.00068
NNAT	-0.63	0.00579
PAIP2B	-0.62	7e-05
LCE5A	-0.62	0.00069
CYP1B1	-0.62	0.00081
PDZK1	-0.62	0.00278
ZBTB16	-0.62	3e-05
FIBIN	-0.62	4e-05
SORD	-0.62	0.00844
SPRY1	-0.62	0.00038
LOC283299	-0.62	0.00633
ABHD6	-0.61	6e-05
ACVR2A	-0.61	0.00279
LIPH	-0.61	0.00641
COMP	-0.61	0.0068
NFIC	-0.61	0.00284
QPCT	-0.61	0.00076
BNIPL	-0.61	0.00716
GLDN	-0.61	0.00016
ANG	-0.61	0
GLTSCR2	-0.61	0.00357
FBXW7	-0.6	0.00177
FETUB	-0.6	0.00302
ATP6V0A4	-0.6	0.0007
KRTAP19-5	-0.6	0.00102
TM7SF2	-0.6	0.00118
RP11-255H23.2	-0.6	0.00169
GSTM5	-0.6	0.00213
RNY4P19	-0.6	0
VGLL3	-0.59	0.0008
HSPB6	-0.59	0.00052
GATA6	-0.59	1e-05
MC5R	-0.59	0.0018
RP11-486M23.1	-0.59	4e-05
CAPN3	-0.59	0.00314
IRX3	-0.59	0.00043
PDE6A	-0.59	0.00012
OR5P3	-0.59	0.00273
LINC00622	-0.58	0.00058
EGR3	-0.58	0.00654
2003-03-01	-0.58	0.00644
NOV	-0.58	3e-05
HLA-C	0.58	0.00126
ADAM10	0.58	0.00106
HIST1H2BL	0.58	7e-05
ANTXR2	0.58	0.00263
CXCR4	0.58	0.00567
RNPS1	0.58	0.00329
LOC102724897	0.58	0.00023
YARS	0.58	0.00254
COL4A2	0.58	2e-05
ZMPSTE24	0.58	0.00823
PIK3CD	0.58	7e-05
SPIN1	0.58	0.00709
TSC22D2	0.58	0.00086
SGPP1	0.58	0.00262
EOGT	0.58	0.00476
SESN2	0.58	0.00608
HLA-C	0.58	0.00121
YEATS2	0.58	0.00135
MDFI	0.59	1e-05
HN1L	0.59	0.00053
CPA6	0.59	0.0007
LIMK1	0.59	0.00015
DUSP7	0.59	0.00241
PPP1R18	0.59	2e-05
SLC7A5P1	0.59	8e-05
NSMF	0.59	0.00056
COL5A1	0.59	0.00168
ALG2	0.59	0.00356
IRF6	0.59	0.00097
PCED1B	0.59	1e-05
CXCL16	0.59	0.00407
TAPBP	0.59	0.00177
NIFK	0.59	0.00218
CAPN2	0.59	0.00086
COTL1	0.59	0.0054
IL6R	0.59	0.00229
MAPRE1	0.59	0.00284
RNF26	0.59	0.00705
IFITM1	0.59	0.00063
SLC9A1	0.59	0.00038
RALA	0.59	0.00014
KIF13A	0.59	0.00343
ZNFX1	0.59	0.00126
CCL4L2	0.6	0.00067
MCU	0.6	0.00055
AIF1	0.6	0.00813
MYD88	0.6	0.00066
CD14	0.6	0.0022
ITGAL	0.6	0.00595
HMMR	0.6	0.00299
RP11-503K16.2	0.6	0.00035
MYO1G	0.6	0.00822
PLD2	0.6	0.00293
CTPS1	0.6	0.00037
WSB1	0.6	0.00011
CIB1	0.6	5e-05
TAF2	0.6	0.00528
PPIB	0.6	0.00096
HLA-B	0.6	0.00603
CYB5R4	0.6	0.00271
SERPINH1	0.6	0.00049
IL1RAP	0.6	0.00271
ADAMTS2	0.6	0.00145
LMNB2	0.6	0.0031
SH3PXD2A	0.6	0.00307
EFTUD2	0.6	0.00515
APOBEC3G	0.6	0.00082
YKT6	0.6	0.00089
RHOD	0.6	0.00034
HGS	0.61	0.00099
SKIL	0.61	0.00355
AFAP1L2	0.61	0.00016
FAT2	0.61	0.00344
ELL	0.61	0.00638
GINS2	0.61	0.00166
RP2	0.61	0.00273
GYS1	0.61	0.00746
ZC3HAV1	0.61	0.00548
CELSR1	0.61	0.0009
RP11-638I2.8	0.61	2e-05
IFI35	0.61	3e-05
DOLPP1	0.61	5e-05
CTLA4	0.61	0.00332
CD3D	0.61	0.00531
LINC00152	0.61	0.00016
LYPD1	0.61	0.00023
PRF1	0.61	0.0021
LINC00152	0.61	9e-05
PTP4A1	0.61	1e-05
TRIP13	0.61	0.00495
CHST15	0.61	0.00493
ZFP36	0.61	0.00049
PTBP3	0.61	0.00074
PRKCQ	0.61	0.00172
NMI	0.61	0.00211
IFNGR1	0.62	0.00842
LLPH	0.62	0.00974
FJX1	0.62	0.00055
WISP1	0.62	0.00054
FMNL3	0.62	0.00312
LINC00152	0.62	0.00012
CCM2	0.62	0
PSMA4	0.62	0.00888
PHTF2	0.62	0.00479
IFIH1	0.62	0.00299
SLC35D2	0.62	0.00753
PMM2	0.62	0.00191
C19orf33	0.62	0.00166
TOR1A	0.62	0.00402
SGIP1	0.62	1e-05
PRPF4	0.62	0.00074
UBLCP1	0.62	0.0013
AKIP1	0.62	0.00015
XXbac-BPG246D15.9	0.62	0.00067
FAM210A	0.62	0.00014
BAIAP2L1	0.62	4e-05
EAF2	0.62	0.00517
EFNB1	0.62	0.00143
PRC1	0.62	0.00036
RTKN2	0.62	0.00265
RNF145	0.63	7e-05
KRT14	0.63	0.00014
TFG	0.63	0.00017
CARD6	0.63	0.00044
KIAA1551	0.63	0.00576
IKBIP	0.63	0.00458
CORO6	0.63	3e-05
GSTO1	0.63	9e-05
ETS1	0.63	0.00199
TMEM14A	0.63	0.00938
HYOU1	0.63	0.00307
ARL4D	0.63	0.00033
TOP1	0.63	0.00292
FAM83H	0.63	0.00012
LASP1	0.63	0.00036
CDCA8	0.63	0.00029
TPD52L2	0.63	0.00023
HIST2H3A	0.63	0.00291
HIST2H3A	0.63	0.00291
UAP1	0.63	0.00035
ADK	0.63	0.00713
CTSC	0.63	0.00352
RP11-490H24.5	0.63	0.00011
SLC25A28	0.63	0.00156
LINC00152	0.63	3e-05
PSMB2	0.63	0.00197
MVP	0.63	0.00071
GLO1	0.63	0.00047
TMEM171	0.64	9e-05
GUCY1A3	0.64	0.00054
HCCS	0.64	0.00293
TK1	0.64	0.0008
CDKN3	0.64	0.00154
TXNDC17	0.64	0.00084
FAM101B	0.64	0.0084
ATP2A2	0.64	0.00123
CDK6	0.64	0.00098
HIST1H4K	0.64	0.00856
PATL1	0.64	0.00027
SNAI2	0.64	0.00016
ENO1	0.64	0.00039
FCHSD2	0.64	0.00107
RND3	0.64	0.00022
FUCA2	0.64	0.00119
COL17A1	0.64	4e-05
VEGFC	0.65	0.00626
HLA-L	0.65	0.00128
PRDM4	0.65	0.0009
OASL	0.65	7e-05
EPAS1	0.65	0.00017
TXNDC12	0.65	0.00363
NKG7	0.65	0.00098
YWHAZP5	0.65	4e-05
XXbac-BPG246D15.9	0.65	0.00044
KDM7A	0.65	0.00745
SOCS1	0.65	5e-05
STEAP4	0.65	0.00386
ETHE1	0.65	0.00039
B4GALT5	0.65	0.00643
LINC00152	0.65	0.00034
GPCPD1	0.65	0.00558
MMP14	0.65	0.00069
C16orf74	0.65	0
MALT1	0.65	0.00587
ADAM19	0.65	0.00095
MYO9B	0.65	0.00106
IFIT5	0.65	0.00383
OCIAD2	0.65	0
IGFBP6	0.66	0.00118
KLRC3	0.66	0.00155
XXbac-BPG246D15.9	0.66	0.00056
PFDN2	0.66	0.00038
ZNF426	0.66	0.00013
DHRS7	0.66	3e-05
ABL2	0.66	0.00108
GZMA	0.66	0.00077
CNDP2	0.66	0.00482
CD274	0.66	0.00011
ZAK	0.66	0.00035
NXN	0.66	0
PPP1R18	0.66	2e-05
FLNA	0.66	0.0039
AP2B1	0.66	0.00439
CSNK1E	0.66	0.00037
ASAP2	0.66	0.00106
EHBP1L1	0.66	0.0009
CD80	0.66	2e-05
STAT4	0.67	0.0025
THEMIS2	0.67	0.00197
SLC38A1	0.67	0.00406
AMD1	0.67	0.00873
RP13-463N16.6	0.67	0.0056
CD97	0.67	0.00095
HIVEP2	0.67	0.00406
DCBLD1	0.67	0.00015
PXDN	0.67	0.00099
FOXN2	0.67	0.00094
KIRREL	0.67	0.00037
CHST11	0.67	0.00035
CUX1	0.67	4e-05
FGFBP1	0.67	0.00366
LOC101927841	0.67	0.0041
NUAK2	0.67	0.00044
YWHAG	0.67	0.00034
PSMB10	0.67	0.00077
ST8SIA4	0.67	0.00927
TREM2	0.67	0
ITGA5	0.67	0.00119
TOR4A	0.67	1e-05
HAPLN3	0.67	0.00028
DDX58	0.67	0.00383
NPLOC4	0.67	0.00053
EXT1	0.67	0.00412
RAB22A	0.67	0.00058
CDC6	0.67	0.00504
FOXE1	0.67	0.00093
FBLIM1	0.68	0
XXbac-BPG246D15.9	0.68	0.00043
APOL2	0.68	2e-05
CYP24A1	0.68	0.00129
C1QC	0.68	0.00977
IL2RA	0.68	0.00021
BUB3	0.68	0.00186
HAS3	0.68	5e-05
MT2A	0.68	0.00019
PLOD1	0.68	0.00024
PPP1R18	0.68	1e-05
PPP1R18	0.68	1e-05
PPP1R18	0.68	1e-05
CENPF	0.68	0.00033
SEMA4B	0.68	0
CAP1	0.68	0
TICRR	0.68	0.00116
PPIL1	0.68	0.0014
TRIM38	0.68	0.00501
IGF2R	0.68	0.00016
CMPK2	0.68	0.00088
NRP2	0.69	0.00012
TLDC1	0.69	1e-05
UBQLN2	0.69	0.00014
DLGAP5	0.69	0.00012
OSMR	0.69	0.00235
NCAPG	0.69	0.00126
SLC25A32	0.69	0.00634
RRM2	0.69	0.00092
FCER1G	0.69	0.00351
ATP6V1C1	0.69	0.00428
CDK1	0.69	0.003
LIMA1	0.69	1e-05
WDR44	0.69	0.00812
ZNF121	0.7	0.0043
PCDH7	0.7	0.00062
DOCK5	0.7	0.00299
AJAP1	0.7	0.00805
P4HA1	0.7	0.00227
FTH1P7	0.7	9e-05
PSMA2	0.7	0.00948
PAQR5	0.7	0.00357
EHD4	0.7	0.0018
BZW1	0.7	7e-05
IFI16	0.7	0.00052
RP1-66C13.3	0.7	7e-05
KIF18A	0.7	7e-05
UBE2G1	0.7	9e-05
F11R	0.7	8e-05
HIST1H2BF	0.7	0.00012
RNF114	0.71	0.00322
KIF20A	0.71	0.00077
ODF2L	0.71	0.00316
FGF11	0.71	0.00085
KCTD5	0.71	0.00014
XRCC4	0.71	0.00078
GLIPR1	0.71	0.00798
TARS	0.71	0.00088
TM4SF19	0.71	1e-05
LINC00152	0.71	0
GNPNAT1	0.71	0.00023
DYSF	0.71	0.00044
MOB3B	0.71	0.00084
HEG1	0.71	0.00178
MCM8	0.71	0.00706
TAP2	0.71	0.00081
PPP1R18	0.71	2e-05
PPP1R18	0.71	2e-05
CBLB	0.71	0.00074
XPO6	0.71	2e-05
HCP5	0.71	0.00166
NRAS	0.71	0.00294
EIF4EBP1	0.71	0
TRIB1	0.71	9e-05
RP1-66C13.3	0.72	8e-05
SFN	0.72	0.00027
TRGJP2	0.72	0.00737
JAG1	0.72	0.00045
ARL5B	0.72	0.00099
IGFBP2	0.72	0.00241
PBK	0.72	0.00228
GBP3	0.72	0.00011
LEPREL1	0.72	0.00289
HIST1H2BB	0.72	0.0001
HIST1H4L	0.72	0.00176
CANT1	0.72	0.00061
MIR31	0.72	0.00483
SSH1	0.72	0.00076
HIST1H3G	0.72	0.00029
FUOM	0.72	0.00113
DRAM1	0.72	0.0009
SLC30A7	0.72	0.00704
MARK3	0.72	0.00053
PRNP	0.72	0
HK2	0.72	0.00162
CORO2A	0.72	0.00548
SSSCA1	0.72	0.00246
LTBP1	0.72	0.00109
PLSCR1	0.73	0.00122
BMP2	0.73	0.00212
PPP2R2C	0.73	1e-05
HIST1H2BK	0.73	0.00022
LAMB1	0.73	0.00043
APOL6	0.73	0.0007
PPARD	0.73	0.00044
ASPM	0.74	0.00081
FLRT3	0.74	0.00232
ITGB1	0.74	3e-05
CKAP2	0.74	0.00063
TXN	0.74	7e-05
GNA15	0.74	0.00044
BNIP3	0.74	0.00119
AC012363.4	0.74	0.00426
CEMIP	0.74	0.00664
MCL1	0.74	0.00076
LDLR	0.74	0.00067
TPMT	0.74	0.00015
AKIRIN2	0.74	0.00033
SLC7A1	0.74	0.00254
DFNA5	0.74	1e-05
ITPR3	0.74	0.00048
RAPGEF1	0.74	0.00057
KIF14	0.75	0.00013
CD53	0.75	0.00566
TUBB6	0.75	0.00019
IRAK1	0.75	0.00084
HCP5	0.75	0.00459
BASP1	0.75	0.00681
PPP1R18	0.75	0
CLCA2	0.75	0.0018
KRT6B	0.75	0.00336
SLC16A1	0.75	0
SOX15	0.75	0.0002
FAM206A	0.75	0.00063
MELK	0.75	0.00196
UGDH	0.76	0.00057
PNP	0.76	0
NDRG1	0.76	4e-05
HCP5	0.76	0.00174
DLL1	0.76	0.00551
GALNT2	0.76	1e-05
GREM1	0.76	0.00012
CCL5	0.76	0.00019
PRPS1	0.76	0.00325
TGFBI	0.76	0.00023
HDAC1	0.76	5e-05
MARK1	0.76	5e-05
SOCS3	0.76	0.00952
LPCAT1	0.76	0.00032
TNS4	0.76	0.00019
HLA-B	0.76	0.00153
ATP13A2	0.76	4e-05
FAM129B	0.76	0.00028
JUNB	0.76	0.00123
LINC00152	0.76	0
SMC4	0.76	0.00468
TYROBP	0.76	0.0064
SULF1	0.76	1e-05
LINC00152	0.76	0
TAP1	0.76	0.00032
ADAM12	0.77	0.00124
ARHGDIA	0.77	0.00013
TTK	0.77	0.00245
IGHV3-74	0.77	0.00345
IL36A	0.77	0.00531
UBE2L6	0.77	0.00051
COLGALT1	0.77	0.00032
CLEC7A	0.77	0.00201
H2AFX	0.77	0.00192
KIF23	0.77	0.0001
PFN2	0.77	0.00435
FOXM1	0.77	0.00025
SASS6	0.77	0.00764
MX1	0.77	0.00329
PDIA4	0.78	0.0051
WNT5A	0.78	0.00076
PDPN	0.78	2e-05
CCNB2	0.78	0.00048
NDC80	0.78	0.00131
LCP2	0.78	0.00792
CEP55	0.78	0.00029
GBP1	0.78	0.00091
MRGBP	0.78	0.00103
CKAP2L	0.78	9e-05
STON2	0.78	0
PLXNA1	0.78	0.00413
FAM83A	0.78	0
HIST1H3H	0.78	7e-05
CDC25B	0.78	2e-05
AKR1B15	0.78	0.00633
JHDM1D-AS1	0.78	0.00026
KRT17P2	0.78	7e-05
KRT16P2	0.79	0.00073
NAV1	0.79	0
GALNT6	0.79	7e-05
LINC00152	0.79	0.0013
LOXL2	0.79	0
RAB8B	0.79	0.0017
PI4K2A	0.79	0.00041
RC3H2	0.79	0.00063
PLEKHA2	0.79	0.0005
FAM49B	0.79	0.0001
SCRN1	0.79	3e-05
SERINC2	0.8	0
MFAP2	0.8	0.00034
LOC102723951	0.8	0.00104
C1orf74	0.8	0.00049
SSH2	0.8	0.00031
NCAPH	0.8	0.00022
TAF1D	0.8	0.00772
TNFAIP1	0.8	0
CCND2	0.8	4e-05
LOC389906	0.8	0.00828
CIRH1A	0.8	0.00387
ADAM9	0.8	1e-05
NOLC1	0.8	0.00905
TAP2	0.8	4e-05
TAP2	0.8	4e-05
PDLIM1	0.8	2e-05
NCS1	0.81	7e-05
TAP2	0.81	4e-05
HSP90B1	0.81	0.00239
DTX3L	0.81	0.00066
XPR1	0.81	5e-05
RNF19B	0.81	0.00023
PDCD1LG2	0.81	0.0029
LOC102723951	0.82	1e-05
TAF13	0.82	0.00324
ACOT9	0.82	1e-05
TSPAN1	0.82	0.00032
TWF1	0.82	0.00018
LINC00152	0.82	1e-05
LINC00152	0.82	0.00071
EPSTI1	0.82	0.00045
FNDC3B	0.82	0.00035
HSPA5	0.82	0.00216
BCAM	0.82	0.00115
STRIP2	0.82	1e-05
NIP7	0.82	0.00177
ZNF185	0.82	0.0004
HIST1H2BM	0.82	0.00352
ID1	0.82	0.00147
E2F4	0.83	0.00191
EDNRA	0.83	2e-05
RNF213	0.83	0.00076
MS4A1	0.83	0.0025
PKM	0.83	1e-05
OAS3	0.83	0.00051
ATP13A3	0.83	4e-05
TGM2	0.83	6e-05
ACSL4	0.83	0.00418
MPZL2	0.84	0.00063
GSDMC	0.84	0.00014
C10orf55	0.84	3e-05
MYH9	0.84	1e-05
LAMP5	0.84	0
SLFN5	0.84	0.00386
TAP1	0.85	0.00032
TAP1	0.85	0.00032
TAP1	0.85	0.00032
TAP1	0.85	0.00032
TAP1	0.85	0.00032
TAP1	0.85	0.00032
TAP1	0.85	0.00032
ADM	0.85	2e-05
LCN2	0.85	0.00105
IRF1	0.85	0.00102
IGSF6	0.85	0.00481
DDX60	0.85	0.001
GBP1P1	0.85	0.00157
GRN	0.85	1e-05
TES	0.85	8e-05
COL4A1	0.85	1e-05
PTPN1	0.85	0.00015
B4GALT1	0.85	6e-05
CAPNS1	0.86	0.00028
CCNB1	0.86	0.00102
LIPG	0.86	0.00346
RSAD2	0.86	0.00017
NUSAP1	0.86	0.00304
ERP44	0.86	4e-05
TSC22D2	0.86	0
SKA3	0.86	0.00174
RAP2B	0.87	4e-05
HLA-A	0.87	0.00283
SLC7A8	0.87	8e-05
ERRFI1	0.87	8e-05
HIST1H3I	0.87	0.00661
LY96	0.87	0.00653
IL7R	0.87	0.00163
AGRN	0.87	9e-05
ENTPD7	0.88	3e-05
DUSP6	0.88	0.00019
PANX1	0.88	9e-05
SKA1	0.88	0.00055
CDC20	0.88	6e-05
RB1	0.88	0.0003
ICOS	0.88	0.00281
STIL	0.88	0.0009
BPGM	0.88	4e-05
IL4R	0.88	0
MAP3K5	0.89	0.00044
LPAR3	0.89	2e-05
HIST1H2AI	0.89	0.00409
SEL1L3	0.89	0.00183
CASC5	0.89	0.00021
PLOD2	0.89	0.00123
LINC00152	0.9	0.00158
SMC2	0.9	0.00057
LPGAT1	0.9	3e-05
NRG1	0.9	0
SULF2	0.9	0.00014
ARPC1B	0.9	5e-05
AC078883.4	0.9	2e-05
HBEGF	0.9	0.00013
LINC00152	0.9	0.00026
PARP9	0.91	0.00106
PML	0.91	0.00012
STARD4	0.91	0.00017
MIR4435-1HG	0.92	0.00011
PIM2	0.92	0.00054
CMIP	0.92	6e-05
CENPE	0.92	0.0001
ISG15	0.92	1e-05
RP11-434D2.6	0.92	0
MYBL2	0.92	0
TMSB10	0.92	0
DDIT4	0.92	1e-05
TGFB1	0.92	2e-05
HIST1H2AK	0.92	0.00141
IGF2BP2	0.92	0.00063
MSN	0.92	1e-05
BAK1	0.93	0.00061
DSG2	0.93	0.00553
UGCG	0.93	0.00042
ITGA2	0.93	0.00453
BUB1	0.94	0.0002
MB21D1	0.94	5e-05
KLF7	0.94	0
CDCP1	0.94	2e-05
SKP2	0.94	0.00012
TBC1D2	0.94	2e-05
SLC38A5	0.94	3e-05
SLC20A1	0.94	0.00029
ECT2	0.94	8e-05
LOC440173	0.94	0.00956
ELF4	0.94	0.00031
TREM1	0.95	0.00311
TCEB1	0.95	8e-05
PLK1	0.95	3e-05
JUN	0.95	0.00029
CTSL	0.95	8e-05
SLC2A1	0.95	3e-05
MKI67	0.96	0.00079
IL1B	0.96	0.00716
EPHA2	0.96	2e-05
SHC1	0.96	1e-05
CALB2	0.96	0.00627
PPIF	0.96	0.00027
TPM4	0.96	0
LINC00152	0.97	0.00137
ANLN	0.97	0.00087
GBP1P1	0.97	0.00026
KIF11	0.97	0.00367
CENPN	0.97	0.00049
FMNL2	0.98	1e-05
PARP12	0.98	7e-05
PYGL	0.98	0
UBE2Q2	0.98	1e-05
PRR11	0.98	0.00013
NQO1	0.99	0.00391
AAED1	0.99	0.00318
SQRDL	0.99	0.00029
XDH	0.99	3e-05
TRAM2	1	0.00207
TNFAIP3	1	0.00015
RP11-85M11.2	1	9e-05
CCNA2	1	0.00072
SLAMF7	1	0.00058
XAF1	1	0.00011
KRT17	1	2e-05
PXN	1	1e-05
FANCI	1	0.00093
CD47	1.01	0.0005
HSPH1	1.01	0.00017
MIR21	1.01	0.00526
CD38	1.01	0.00246
TPM4	1.01	0
CYBB	1.02	0.00924
CALU	1.02	0.00035
KRT16	1.02	0.00055
PITPNC1	1.02	6e-05
UBA6	1.02	8e-05
NAMPT	1.02	0.00018
IGFBP3	1.02	0.00031
LRRC59	1.03	7e-05
LUM	1.03	0.00272
NRIP1	1.03	0.0001
PPP4R1	1.03	8e-05
DDX60L	1.04	9e-05
FOSL1	1.04	0
LAMA3	1.04	0
RP11-161H23.5	1.04	5e-05
IGKV1-37	1.04	0.00849
HERC6	1.04	0.00101
LOC654342	1.04	0
IGHV1OR15-9	1.04	0.00746
SLC16A3	1.04	1e-05
LGALS3BP	1.05	4e-05
TPX2	1.05	0.00043
ICAM1	1.05	0.00037
TOP2A	1.06	0.0012
HN1	1.06	2e-05
TPM4	1.06	0
KPNA2	1.07	0.0001
WARS	1.07	3e-05
SPP1	1.07	0.00217
HIST2H2AA4	1.08	1e-05
ADAM12	1.08	4e-05
VAV2	1.08	1e-05
TGFBR1	1.08	4e-05
DSG3	1.08	0.00013
EIF2AK2	1.08	0.0008
IFI44L	1.09	0.00258
STAT1	1.1	0.00087
ERVK-7	1.1	0.00295
PTGFRN	1.11	1e-05
FSCN1	1.12	0
S100A7	1.13	0.00136
TNFRSF12A	1.13	1e-05
S100A8	1.13	0.00074
HIF1A	1.13	0
TNFAIP6	1.14	0.00127
KRT6A	1.15	2e-05
ERO1L	1.15	0
AIM2	1.15	0.00012
IGHV3-48	1.16	3e-05
LYN	1.16	1e-05
STC1	1.16	0.00013
TDO2	1.17	4e-05
SAMD9L	1.17	0.00037
TMPRSS11D	1.17	0.0002
ITGB6	1.19	0.00011
KYNU	1.19	0
IFI44	1.19	0.00334
RP11-841O20.2	1.2	0
RGS1	1.2	0.00168
IDO1	1.21	0.00011
NABP1	1.21	1e-05
MIR4435-1HG	1.22	0
TNFRSF21	1.22	0
IGKV1-16	1.22	0.00378
SPRR1B	1.23	0.00393
TNPO1P2	1.23	0
LINC00707	1.24	7e-05
SERPINB9	1.24	0.00049
LINC00152	1.24	0
INHBA	1.25	5e-05
ADAM12	1.25	4e-05
ARNTL2	1.26	0
IFI30	1.26	5e-05
CARHSP1	1.26	0
SLPI	1.26	0.00684
PARP14	1.26	0.00088
SPRR3	1.27	0.00348
SRGN	1.28	0.00265
TPM4	1.28	0
ITGB4	1.3	2e-05
IGHV3OR16-10	1.3	0.00398
CD68	1.3	2e-05
PLAUR	1.31	7e-05
SLC7A11	1.31	0.00036
DEFB103A	1.31	0.00268
DEFB103A	1.31	0.00268
IGKV2D-24	1.31	0.00978
CD24	1.32	0
DEFB4B	1.33	0.00083
IGHA2	1.33	0.00686
AREG	1.35	3e-05
IGFL1	1.36	0.00013
EPGN	1.36	0.00011
ITGA3	1.36	1e-05
FNDC1	1.36	3e-05
IGKV2-24	1.37	0.00509
MXD1	1.37	0
GJB2	1.37	0
GBP1	1.37	0.0002
PI15	1.37	2e-05
KRT6C	1.38	0.00238
MYO1B	1.38	0
CXCL13	1.39	0.00075
PLAU	1.39	0
PI3	1.39	0.00657
ANXA3	1.39	0
GPRC5A	1.39	0
TENM2	1.41	0
FERMT1	1.41	0
F3	1.42	5e-05
IGKV3D-20	1.42	0.00969
MET	1.42	2e-05
PLEK2	1.43	0
IGKV1-17	1.44	0.00423
IFIT3	1.45	3e-05
ODC1	1.45	0.0001
OAS2	1.45	3e-05
S100A7A	1.45	0.00083
RP11-108K3.1	1.46	0.0007
IGJ	1.46	0.00872
DSC2	1.46	5e-05
PTGS2	1.46	0.00096
GBP6	1.47	1e-05
NETO2	1.48	1e-05
RHCG	1.48	0.00037
SERPINB1	1.48	0
NEFL	1.49	7e-05
RNU5F-1	1.5	6e-05
IGHV1-2	1.5	0.00957
LOC642934	1.5	0
ANXA1	1.5	0
AREG	1.51	2e-05
RAB31	1.52	0
SAT1	1.54	0
IGHG3	1.54	0.00605
GJB6	1.55	1e-05
IGKV3-15	1.56	0.00676
IL12RB2	1.58	0
GBP5	1.58	6e-05
IGHV4-34	1.58	0.00528
MMP9	1.58	0
NID1	1.58	0
BST2	1.61	0.00041
UPP1	1.61	0
IL24	1.61	1e-05
EPC1	1.62	0.00521
IGKV1D-39	1.64	0.00299
CKS2	1.64	0
IGHV3-15	1.68	0.00191
BNC1	1.68	0
TNC	1.68	0
IGHV3-23	1.68	0.00938
MIR31HG	1.69	1e-05
SLC7A5	1.69	1e-05
IGHV3-66	1.7	0.00534
IGHM	1.72	0.0035
S100A9	1.73	0.00051
IFI6	1.73	0.00063
AC022596.6	1.73	0
ITGA6	1.73	0
IGHJ3	1.75	0.00708
RNU5A-8P	1.76	0.00021
SAMD9	1.76	0
STK17A	1.77	0
CXCL11	1.77	0.00015
CDH3	1.79	0
SPRR2F	1.81	0.00249
LAMB3	1.82	0
IGH	1.83	0.00498
CEACAM6	1.86	0.00028
HEPHL1	1.9	1e-05
AC022596.6	1.92	0
IGKV1-6	1.92	0.00436
CXCL8	1.94	0.00052
IGLV1-40	1.95	0.0036
SERPINE1	1.98	3e-05
S100A12	1.99	2e-05
IGLV@	2.01	0.00157
IL1A	2.01	0
CXCL9	2.03	0.00687
MMP10	2.11	3e-05
IGLV@	2.19	0.00225
MMP3	2.24	2e-05
IGHG4	2.24	0.00189
SPINK6	2.29	6e-05
MMP12	2.33	0
LAMC2	2.35	0
CXCL10	2.4	0.00051
PTHLH	2.41	0
IGKJ3	2.66	0.00332
IGKV1-5	3.1	0.00217
MMP1	4.55	0

## Sheet: UP_Meta_Analysis
Upregulated Genes	RRA-p-value
MMP3	6.48666e-06
MMP1	8.25209e-06
CXCL8	3.20777e-05
AKR1B10	3.29873e-05
CXCL10	5.15261e-05
S100A12	5.18933e-05
UPP1	5.78754e-05
RHCG	0.000103623
SERPINB1	0.000108262
DSC2	0.000128203
PI3	0.000224583
CXCL13	0.000240247
MMP10	0.000273724
SAMD9	0.00029157
PTHLH	0.000310176
SPRR3	0.000643665
KRT16	0.000820464
KYNU	0.000847406
TDO2	0.000885063
TMPRSS11D	0.000923819
SPRR2F	0.00138391
DSG3	0.00140112
KPNA2	0.00145365
TOP2A	0.0015349
TPX2	0.00179667
IFI6	0.00236047
STAT1	0.00244362
SPRR2B	0.00264463
ITGA6	0.00264463
DEFB4A	0.00430828
SERPINB4	0.00430828
MYO1B	0.00438707
S100A9	0.0044917
UBA6	0.00461297
BST2	0.00468335
CCNA2	0.00490609
ISG15	0.00533693
CXCL9	0.0054893
SLPI	0.00565964
SAT1	0.00681584
PLOD2	0.00715719
SPINK6	0.00728926
PITX1	0.00753181
CDC20	0.00754892
IGKV1-5	0.00861243
GBP1	0.00880278
CCNB1	0.00880934
NUSAP1	0.00907717
NRIP1	0.00907717
NETO2	0.0101704
LCN2	0.0102028
COL4A1	0.0109005
S100A8	0.0112089
S100A7A	0.0122467
IGFL1	0.0129125
IGKJ3	0.0129125
TNC	0.0131828
CXCL1	0.0138444
SPP1	0.0142512
PLAU	0.015191
MPZL2	0.0162903
IFI44	0.0164238
KRT6C	0.0165981
ODC1	0.0165981
TCN1	0.0172084
CDK1	0.0173243
SERPINB13	0.0188218
CXCL11	0.0192056
SLC2A1	0.0192497
GJB6	0.0199843
NDC80	0.0200036
CEP55	0.0203105
CD24	0.0219964
SERPINE1	0.0222184
PLAUR	0.0224099
CDC25B	0.0227134
CDKN3	0.0232482
DEFB103A	0.0236729
RRM2	0.0236729
PNP	0.0247666
LAMC2	0.0257878
ECT2	0.0258381
HSPH1	0.0258381
CKS2	0.0258517
SRGN	0.0258517
CEACAM6	0.026202
KIF11	0.0265694
SERPINB3	0.026749
ARNTL2	0.0272031
CARHSP1	0.0281224
IL36G	0.0281224
SMC4	0.0282648
KIF14	0.0292371
RSAD2	0.0294342
OAS2	0.0295288
MMP12	0.0300714
CLCA2	0.0306355
MELK	0.0316611
ASPM	0.031869
SPRR1B	0.0319456
FLRT3	0.0320777
SLC7A5	0.0324399
FABP5	0.0343508
S100A7	0.0348749
PLSCR1	0.0355427
GJB2	0.0370508
PBK	0.0385351
CDKN2A	0.0386261
ANXA1	0.0386525
PRKDC	0.0391935
ID1	0.0394885
LYN	0.0402863
PDPN	0.0421912
AIM2	0.0425147
CDH3	0.0425147
GALNT6	0.0426954
SPRR2A	0.0428973
IGHG4	0.0428973
HIF1A	0.0453799
MMP9	0.0453799
KIF20A	0.0463383
MX1	0.0466061
YWHAZ	0.0471644
KIF23	0.0474159
CENPE	0.0482349
IL1A	0.0482349
KRT24	0.0495392

## Sheet: Down_Meta_Analysis
Downregulated Genes	RRA-p-value
PCDH7	0.000174829
BCAM	0.00180329
NXN	0.00247463
PPFIBP1	0.00441176
DSG1	0.00441176
SLC7A8	0.00441176
SNED1	0.00532341
FBXW7	0.00597541
CRISP3	0.0061485
CD34	0.00620097
CD36	0.00720041
LSM5	0.0088192
TSPAN1	0.0088192
CD44	0.0088192
SEMA3D	0.00927126
OR5P3	0.0103645
MOGAT2	0.0106451
ROS1	0.0106451
ACSL1	0.0115963
CAT	0.0131613
ROPN1B	0.0132223
MYOF	0.0132223
EXPH5	0.0159189
NRP2	0.0162815
TMEM70	0.0176211
ALDH3B2	0.0176211
ABHD6	0.0181536
RORA	0.0193241
TNXB	0.0208314
SSTR2	0.0220156
TTC37	0.0220156
PPARG	0.022311
CACNB4	0.0231625
DACH1	0.0248028
ALDH1A1	0.0249299
DGKA	0.0264057
QPCT	0.0289791
NFYB	0.0307915
ADAMTS2	0.0307915
TXNIP	0.0307915
PAIP2B	0.0309349
PRKAR1B	0.0351731
SYNE2	0.0351731
LINC00622	0.0351731
ADH1C	0.0353528
NLRP10	0.0355581
SLCO1A2	0.0395503
EGR3	0.0395503
LAMA2	0.040487
FETUB	0.0416349
ZBTB7C	0.0421973
MSRB2	0.0439232
SERINC3	0.0439232
37681	0.0439232
ACSM6	0.0457183
PGF	0.0482917
KLF4	0.0482917
NOV	0.0482917
NFIC	0.0499944

## Sheet: Shared meta vs current study 
Shared signficantly up- and down-regulated genes (log2FC < -0.58, > 0.58; P-value < 0.01)
Upregulated		Downregulated
1	MMP3	1	SRGN
2	MMP1	2	CD44
3	CXCL8	3	TNXB
4	CXCL10	4	CD34
5	DSC2	5	RORA
6	CXCL13	6	CD36
7	MMP10
8	STAT1
9	ITGA6
10	SLPI
11	COL4A1
12	TNC
13	SPP1
14	PLAU
15	CXCL11
16	SLC2A1
17	CD24
18	SERPINE1
19	PLAUR
20	LAMC2
21	SRGN
22	MMP12
23	CDKN2A
24	PDPN
25	HIF1A
26	MMP9
27	IL1A

## Sheet: Reactome details
Minaei et al. Supplementary data sheet 4
ID	"Description"	"GeneRatio"	"BgRatio"	"pvalue"	"p.adjust"	"qvalue"	"geneID"	"Count"
R-HSA-1474244	"Extracellular matrix organization"	"13/33"	"301/10704"	1.14e-12	1.99e-10	1.41e-10	"CD44/COL4A1/ITGA6/LAMC2/MMP1/MMP10/MMP12/MMP3/MMP9/SERPINE1/SPP1/TNC/TNXB"	13
R-HSA-6785807	"Interleukin-4 and Interleukin-13 signaling"	"9/33"	"108/10704"	1.79e-11	1.55e-09	1.1e-09	"CD36/CXCL8/HIF1A/IL1A/MMP1/MMP3/MMP9/RORA/STAT1"	9
R-HSA-1474228	"Degradation of the extracellular matrix"	"9/33"	"140/10704"	1.88e-10	1.09e-08	7.71e-09	"CD44/COL4A1/LAMC2/MMP1/MMP10/MMP12/MMP3/MMP9/SPP1"	9
R-HSA-1442490	"Collagen degradation"	"6/33"	"64/10704"	2.89e-08	1.26e-06	8.88e-07	"COL4A1/MMP1/MMP10/MMP12/MMP3/MMP9"	6
R-HSA-449147	"Signaling by Interleukins"	"10/33"	"461/10704"	5.47e-07	1.9e-05	1.35e-05	"CD36/CXCL10/CXCL8/HIF1A/IL1A/MMP1/MMP3/MMP9/RORA/STAT1"	10
R-HSA-2022090	"Assembly of collagen fibrils and other multimeric structures"	"5/33"	"61/10704"	9.1e-07	2.64e-05	1.87e-05	"COL4A1/ITGA6/LAMC2/MMP3/MMP9"	5
R-HSA-1592389	"Activation of Matrix Metalloproteinases"	"4/33"	"33/10704"	2.53e-06	6.3e-05	4.46e-05	"MMP1/MMP10/MMP3/MMP9"	4
R-HSA-216083	"Integrin cell surface interactions"	"5/33"	"85/10704"	4.77e-06	0.000103758	7.34e-05	"CD44/COL4A1/ITGA6/SPP1/TNC"	5
R-HSA-1474290	"Collagen formation"	"5/33"	"90/10704"	6.32e-06	0.000118358	8.38e-05	"COL4A1/ITGA6/LAMC2/MMP3/MMP9"	5
R-HSA-75205	"Dissolution of Fibrin Clot"	"3/33"	"13/10704"	6.8e-06	0.000118358	8.38e-05	"PLAU/PLAUR/SERPINE1"	3
R-HSA-3000171	"Non-integrin membrane-ECM interactions"	"4/33"	"59/10704"	2.67e-05	0.000386854	0.000273817	"COL4A1/ITGA6/LAMC2/TNC"	4
R-HSA-380108	"Chemokine receptors bind chemokines"	"4/33"	"59/10704"	2.67e-05	0.000386854	0.000273817	"CXCL10/CXCL11/CXCL13/CXCL8"	4
R-HSA-3000178	"ECM proteoglycans"	"4/33"	"76/10704"	7.26e-05	0.000971427	0.00068758	"COL4A1/SERPINE1/TNC/TNXB"	4
R-HSA-3000157	"Laminin interactions"	"3/33"	"30/10704"	9.33e-05	0.00115938	0.000820613	"COL4A1/ITGA6/LAMC2"	3
R-HSA-6783783	"Interleukin-10 signaling"	"3/33"	"47/10704"	0.000359921	0.00417508	0.00295514	"CXCL10/CXCL8/IL1A"	3
R-HSA-446107	"Type I hemidesmosome assembly"	"2/33"	"11/10704"	0.000468291	0.00509267	0.00360461	"ITGA6/LAMC2"	2
R-HSA-186797	"Signaling by PDGF"	"3/33"	"58/10704"	0.000669792	0.00685552	0.00485236	"COL4A1/SPP1/STAT1"	3
R-HSA-2214320	"Anchoring fibril formation"	"2/33"	"15/10704"	0.000887358	0.00857779	0.0060714	"COL4A1/LAMC2"	2
R-HSA-400253	"Circadian Clock"	"3/33"	"70/10704"	0.00115969	0.0106203	0.00751712	"HIF1A/RORA/SERPINE1"	3
R-HSA-210991	"Basigin interactions"	"2/33"	"25/10704"	0.00248846	0.0216496	0.0153237	"ITGA6/MMP1"	2
R-HSA-6798695	"Neutrophil degranulation"	"6/33"	"480/10704"	0.00264004	0.0218747	0.015483	"CD36/CD44/MMP9/PLAU/PLAUR/SLPI"	6
R-HSA-375276	"Peptide ligand-binding receptors"	"4/33"	"201/10704"	0.00287455	0.0219442	0.0155322	"CXCL10/CXCL11/CXCL13/CXCL8"	4
R-HSA-3000170	"Syndecan interactions"	"2/33"	"27/10704"	0.00290067	0.0219442	0.0155322	"ITGA6/TNC"	2
R-HSA-2559582	"Senescence-Associated Secretory Phenotype (SASP)"	"3/33"	"112/10704"	0.00443529	0.0321559	0.02276	"CDKN2A/CXCL8/IL1A"	3
R-HSA-381426	"Regulation of Insulin-like Growth Factor (IGF) transport and uptake by Insulin-like Growth Factor Binding Proteins (IGFBPs)"	"3/33"	"125/10704"	0.00602319	0.0419214	0.0296721	"MMP1/SPP1/TNC"	3
R-HSA-114608	"Platelet degranulation "	"3/33"	"129/10704"	0.00657186	0.0432429	0.0306075	"CD36/SERPINE1/SRGN"	3
R-HSA-2173782	"Binding and Uptake of Ligands by Scavenger Receptors"	"2/33"	"42/10704"	0.00691948	0.0432429	0.0306075	"CD36/COL4A1"	2
R-HSA-1433557	"Signaling by SCF-KIT"	"2/33"	"43/10704"	0.00724355	0.0432429	0.0306075	"MMP9/STAT1"	2
R-HSA-76005	"Response to elevated platelet cytosolic Ca2+"	"3/33"	"134/10704"	0.00729853	0.0432429	0.0306075	"CD36/SERPINE1/SRGN"	3
R-HSA-76002	"Platelet activation signaling and aggregation"	"4/32"	"263/10704"	0.00745567	0.0432429	0.0306075	"CD36/PDPN/SERPINE1/SRGN"	4
R-HSA-202733	"Cell surface interactions at the vascular wall"	"3/33"	"137/10704"	0.0077566	0.043537	0.0308157	"CD44/ITGA6/MMP1"	3
R-HSA-373076	"Class A/1 (Rhodopsin-like receptors)"	"4/33"	"335/10704"	0.016976	0.0923069	0.0653352	"CXCL10/CXCL11/CXCL13/CXCL8"	4
R-HSA-2559583	"Cellular Senescence"	"3/33"	"197/10704"	0.0205789	0.108507	0.0768016	"CDKN2A/CXCL8/IL1A"	3
R-HSA-9009391	"Extra-nuclear estrogen signaling"	"2/33"	"77/10704"	0.0220387	0.112239	0.0794435	"MMP3/MMP9"	2
R-HSA-422356	"Regulation of insulin secretion"	"2/33"	"78/10704"	0.0225769	0.112239	0.0794435	"CD36/SLC2A1"	2
R-HSA-5602498	"MyD88 deficiency (TLR2/4)"	"1/33"	"10/10704"	0.0295086	0.122873	0.0869698	"CD36"	1
R-HSA-9020958	"Interleukin-21 signaling"	"1/33"	"10/10704"	0.0295086	0.122873	0.0869698	"STAT1"	1
R-HSA-446728	"Cell junction organization"	"2/33"	"91/10704"	0.0300573	0.122873	0.0869698	"ITGA6/LAMC2"	2
R-HSA-877300	"Interferon gamma signaling"	"2/33"	"91/10704"	0.0300573	0.122873	0.0869698	"CD44/STAT1"	2
R-HSA-418594	"G alpha (i) signalling events"	"4/33"	"405/10704"	0.0314508	0.122873	0.0869698	"CXCL10/CXCL11/CXCL13/CXCL8"	4
R-HSA-1059683	"Interleukin-6 signaling"	"1/33"	"11/10704"	0.0324127	0.122873	0.0869698	"STAT1"	1
R-HSA-1234158	"Regulation of gene expression by Hypoxia-inducible Factor"	"1/33"	"11/10704"	0.0324127	0.122873	0.0869698	"HIF1A"	1
R-HSA-400451	"Free fatty acids regulate insulin secretion"	"1/33"	"11/10704"	0.0324127	0.122873	0.0869698	"CD36"	1
R-HSA-5603041	"IRAK4 deficiency (TLR2/4)"	"1/33"	"11/10704"	0.0324127	0.122873	0.0869698	"CD36"	1
R-HSA-9020956	"Interleukin-27 signaling"	"1/33"	"11/10704"	0.0324127	0.122873	0.0869698	"STAT1"	1
R-HSA-8878159	"Transcriptional regulation by RUNX3"	"2/33"	"96/10704"	0.0331636	0.122873	0.0869698	"CDKN2A/SPP1"	2
R-HSA-2160916	"Hyaluronan uptake and degradation"	"1/33"	"12/10704"	0.0353083	0.122873	0.0869698	"CD44"	1
R-HSA-8984722	"Interleukin-35 Signalling"	"1/33"	"12/10704"	0.0353083	0.122873	0.0869698	"STAT1"	1
R-HSA-9673767	"Signaling by PDGFRA transmembrane	juxtamembrane and kinase domain mutants"	"1/32"	"12/10704"	0.0353083	0.122873	0.0869698	"STAT1"
R-HSA-9673770	"Signaling by PDGFRA extracellular domain mutants"	"1/33"	"12/10704"	0.0353083	0.122873	0.0869698	"STAT1"	1
R-HSA-877312	"Regulation of IFNG signaling"	"1/33"	"14/10704"	0.0410743	0.134948	0.0955166	"STAT1"	1
R-HSA-163685	"Integration of energy metabolism"	"2/33"	"108/10704"	0.0411048	0.134948	0.0955166	"CD36/SLC2A1"	2
R-HSA-8957275	"Post-translational protein phosphorylation"	"2/33"	"108/10704"	0.0411048	0.134948	0.0955166	"SPP1/TNC"	2
R-HSA-1989781	"PPARA activates gene expression"	"2/33"	"117/10704"	0.047485	0.146697	0.103833	"CD36/RORA"	2
R-HSA-400206	"Regulation of lipid metabolism by PPARalpha"	"2/33"	"119/10704"	0.0489496	0.146697	0.103833	"CD36/RORA"	2
R-HSA-500792	"GPCR ligand binding"	"4/33"	"467/10704"	0.0489898	0.146697	0.103833	"CXCL10/CXCL11/CXCL13/CXCL8"	4
R-HSA-2142845	"Hyaluronan metabolism"	"1/33"	"17/10704"	0.0496609	0.146697	0.103833	"CD44"	1
R-HSA-111471	"Apoptotic factor-mediated response"	"1/33"	"18/10704"	0.0525065	0.146697	0.103833	"CDKN2A"	1
R-HSA-1368082	"RORA activates gene expression"	"1/33"	"18/10704"	0.0525065	0.146697	0.103833	"RORA"	1
R-HSA-1839117	"Signaling by cytosolic FGFR1 fusion mutants"	"1/33"	"18/10704"	0.0525065	0.146697	0.103833	"STAT1"	1
R-HSA-2243919	"Crosslinking of collagen fibrils"	"1/33"	"18/10704"	0.0525065	0.146697	0.103833	"COL4A1"	1
R-HSA-881907	"Gastrin-CREB signalling pathway via PKC and MAPK"	"1/33"	"18/10704"	0.0525065	0.146697	0.103833	"MMP3"	1
R-HSA-3000480	"Scavenging by Class A Receptors"	"1/33"	"19/10704"	0.0553438	0.146697	0.103833	"COL4A1"	1
R-HSA-5686938	"Regulation of TLR by endogenous ligand"	"1/33"	"19/10704"	0.0553438	0.146697	0.103833	"CD36"	1
R-HSA-1500931	"Cell-Cell communication"	"2/33"	"129/10704"	0.0565155	0.146697	0.103833	"ITGA6/LAMC2"	2
R-HSA-3232118	"SUMOylation of transcription factors"	"1/33"	"20/10704"	0.0581729	0.146697	0.103833	"CDKN2A"	1
R-HSA-9669938	"Signaling by KIT in disease"	"1/33"	"20/10704"	0.0581729	0.146697	0.103833	"STAT1"	1
R-HSA-9670439	"Signaling by phosphorylated juxtamembrane	extracellular and kinase domain KIT mutants"	"1/32"	"20/10704"	0.0581729	0.146697	0.103833	"STAT1"
R-HSA-9671555	"Signaling by PDGFR in disease"	"1/33"	"20/10704"	0.0581729	0.146697	0.103833	"STAT1"	1
R-HSA-189200	"Cellular hexose transport"	"1/33"	"21/10704"	0.0609938	0.151613	0.107312	"SLC2A1"	1
R-HSA-5260271	"Diseases of Immune System"	"1/33"	"24/10704"	0.0694075	0.158907	0.112475	"CD36"	1
R-HSA-5602358	"Diseases associated with the TLR signaling cascade"	"1/33"	"24/10704"	0.0694075	0.158907	0.112475	"CD36"	1
R-HSA-6783589	"Interleukin-6 family signaling"	"1/33"	"24/10704"	0.0694075	0.158907	0.112475	"STAT1"	1
R-HSA-9660826	"Purinergic signaling in leishmaniasis infection"	"1/33"	"24/10704"	0.0694075	0.158907	0.112475	"IL1A"	1
R-HSA-9664424	"Cell recruitment (pro-inflammatory response)"	"1/33"	"24/10704"	0.0694075	0.158907	0.112475	"IL1A"	1
R-HSA-982772	"Growth hormone receptor signaling"	"1/33"	"24/10704"	0.0694075	0.158907	0.112475	"STAT1"	1
R-HSA-8854691	"Interleukin-20 family signaling"	"1/33"	"25/10704"	0.0721958	0.161052	0.113993	"STAT1"	1
R-HSA-9013508	"NOTCH3 Intracellular Domain Regulates Transcription"	"1/33"	"25/10704"	0.0721958	0.161052	0.113993	"STAT1"	1
R-HSA-912694	"Regulation of IFNA signaling"	"1/33"	"26/10704"	0.074976	0.165137	0.116885	"STAT1"	1
R-HSA-1368108	"BMAL1:CLOCK	NPAS2 activates circadian gene expression"	"1/32"	"27/10704"	0.0777481	0.167014	0.118213	"SERPINE1"
R-HSA-380994	"ATF4 activates genes in response to endoplasmic reticulum stress"	"1/33"	"27/10704"	0.0777481	0.167014	0.118213	"CXCL8"	1
R-HSA-186763	"Downstream signal transduction"	"1/33"	"29/10704"	0.0832682	0.174562	0.123556	"STAT1"	1
R-HSA-9645723	"Diseases of programmed cell death"	"1/33"	"29/10704"	0.0832682	0.174562	0.123556	"CDKN2A"	1
R-HSA-4090294	"SUMOylation of intracellular receptors"	"1/33"	"30/10704"	0.0860163	0.17608	0.12463	"RORA"	1
R-HSA-8874081	"MET activates PTK2 signaling"	"1/33"	"30/10704"	0.0860163	0.17608	0.12463	"LAMC2"	1
R-HSA-1839124	"FGFR1 mutant receptor activation"	"1/33"	"31/10704"	0.0887563	0.179577	0.127105	"STAT1"	1
R-HSA-2173796	"SMAD2/SMAD3:SMAD4 heterotrimer regulates transcription"	"1/33"	"32/10704"	0.0914884	0.180898	0.12804	"SERPINE1"	1
R-HSA-381042	"PERK regulates gene expression"	"1/33"	"32/10704"	0.0914884	0.180898	0.12804	"CXCL8"	1
R-HSA-2559585	"Oncogene Induced Senescence"	"1/33"	"33/10704"	0.0942126	0.184191	0.130371	"CDKN2A"	1
R-HSA-114604	"GPVI-mediated activation cascade"	"1/33"	"35/10704"	0.0996372	0.192632	0.136346	"PDPN"	1
R-HSA-6804757	"Regulation of TP53 Degradation"	"1/33"	"36/10704"	0.102338	0.193635	0.137056	"CDKN2A"	1
R-HSA-3108232	"SUMO E3 ligases SUMOylate target proteins"	"2/33"	"182/10704"	0.102382	0.193635	0.137056	"CDKN2A/RORA"	2
R-HSA-6806003	"Regulation of TP53 Expression and Degradation"	"1/33"	"37/10704"	0.10503	0.196508	0.139089	"CDKN2A"	1
R-HSA-5655302	"Signaling by FGFR1 in disease"	"1/33"	"38/10704"	0.107715	0.197962	0.140118	"STAT1"	1
R-HSA-2990846	"SUMOylation"	"2/33"	"188/10704"	0.108083	0.197962	0.140118	"CDKN2A/RORA"	2
R-HSA-8853884	"Transcriptional Regulation by VENTX"	"1/33"	"39/10704"	0.110392	0.200086	0.141622	"CDKN2A"	1
R-HSA-8875878	"MET promotes cell motility"	"1/33"	"41/10704"	0.115723	0.207586	0.14693	"LAMC2"	1
R-HSA-419037	"NCAM1 interactions"	"1/33"	"42/10704"	0.118377	0.208717	0.147731	"COL4A1"	1
R-HSA-913531	"Interferon Signaling"	"2/33"	"199/10704"	0.118753	0.208717	0.147731	"CD44/STAT1"	2
R-HSA-2173793	"Transcriptional activity of SMAD2/SMAD3:SMAD4 heterotrimer"	"1/33"	"44/10704"	0.123661	0.210951	0.149312	"SERPINE1"	1
R-HSA-451927	"Interleukin-2 family signaling"	"1/33"	"44/10704"	0.123661	0.210951	0.149312	"STAT1"	1
R-HSA-8948216	"Collagen chain trimerization"	"1/33"	"44/10704"	0.123661	0.210951	0.149312	"COL4A1"	1
R-HSA-69231	"Cyclin D associated events in G1"	"1/33"	"47/10704"	0.13153	0.22006	0.155759	"CDKN2A"	1
R-HSA-69236	"G1 Phase"	"1/33"	"47/10704"	0.13153	0.22006	0.155759	"CDKN2A"	1
R-HSA-2122947	"NOTCH1 Intracellular Domain Regulates Transcription"	"1/33"	"48/10704"	0.134138	0.222286	0.157335	"HIF1A"	1
R-HSA-9012852	"Signaling by NOTCH3"	"1/33"	"49/10704"	0.136738	0.224457	0.158871	"STAT1"	1
R-HSA-3928665	"EPH-ephrin mediated repulsion of cells"	"1/33"	"51/10704"	0.141916	0.230221	0.162951	"MMP9"	1
R-HSA-8939211	"ESR-mediated signaling"	"2/33"	"223/10704"	0.142896	0.230221	0.162951	"MMP3/MMP9"	2
R-HSA-383280	"Nuclear Receptor transcription pathway"	"1/33"	"52/10704"	0.144493	0.230659	0.163261	"RORA"	1
R-HSA-109606	"Intrinsic Pathway for Apoptosis"	"1/33"	"53/10704"	0.147063	0.232455	0.164532	"CDKN2A"	1
R-HSA-8848021	"Signaling by PTK6"	"1/33"	"54/10704"	0.149626	0.232455	0.164532	"HIF1A"	1
R-HSA-9006927	"Signaling by Non-Receptor Tyrosine Kinases"	"1/33"	"54/10704"	0.149626	0.232455	0.164532	"HIF1A"	1
R-HSA-8941858	"Regulation of RUNX3 expression and activity"	"1/33"	"55/10704"	0.152181	0.234332	0.165861	"CDKN2A"	1
R-HSA-157118	"Signaling by NOTCH"	"2/33"	"236/10704"	0.156393	0.235904	0.166973	"HIF1A/STAT1"	2
R-HSA-447115	"Interleukin-12 family signaling"	"1/33"	"57/10704"	0.157269	0.235904	0.166973	"STAT1"	1
R-HSA-69541	"Stabilization of p53"	"1/33"	"57/10704"	0.157269	0.235904	0.166973	"CDKN2A"	1
R-HSA-1226099	"Signaling by FGFR in disease"	"1/33"	"63/10704"	0.172356	0.254152	0.17989	"STAT1"	1
R-HSA-375165	"NCAM signaling for neurite out-growth"	"1/33"	"63/10704"	0.172356	0.254152	0.17989	"COL4A1"	1
R-HSA-1234176	"Oxygen-dependent proline hydroxylation of Hypoxia-inducible Factor Alpha"	"1/33"	"66/10704"	0.179801	0.258557	0.183008	"HIF1A"	1
R-HSA-69563	"p53-Dependent G1 DNA Damage Response"	"1/33"	"66/10704"	0.179801	0.258557	0.183008	"CDKN2A"	1
R-HSA-69580	"p53-Dependent G1/S DNA damage checkpoint"	"1/33"	"66/10704"	0.179801	0.258557	0.183008	"CDKN2A"	1
R-HSA-1650814	"Collagen biosynthesis and modifying enzymes"	"1/33"	"67/10704"	0.182268	0.259956	0.183998	"COL4A1"	1
R-HSA-69615	"G1/S DNA Damage Checkpoints"	"1/33"	"68/10704"	0.184728	0.261323	0.184965	"CDKN2A"	1
R-HSA-909733	"Interferon alpha/beta signaling"	"1/33"	"70/10704"	0.189627	0.266089	0.188339	"STAT1"	1
R-HSA-1169408	"ISG15 antiviral mechanism"	"1/33"	"72/10704"	0.194497	0.269798	0.190964	"STAT1"	1
R-HSA-170834	"Signaling by TGF-beta Receptor Complex"	"1/33"	"73/10704"	0.196921	0.269798	0.190964	"SERPINE1"	1
R-HSA-8939902	"Regulation of RUNX2 expression and activity"	"1/33"	"73/10704"	0.196921	0.269798	0.190964	"STAT1"	1
R-HSA-1980143	"Signaling by NOTCH1"	"1/33"	"74/10704"	0.199339	0.270976	0.191798	"HIF1A"	1
R-HSA-1234174	"Cellular response to hypoxia"	"1/33"	"75/10704"	0.201749	0.272126	0.192612	"HIF1A"	1
R-HSA-3108214	"SUMOylation of DNA damage response and repair proteins"	"1/33"	"77/10704"	0.206548	0.276457	0.195677	"CDKN2A"	1
R-HSA-6806834	"Signaling by MET"	"1/33"	"79/10704"	0.21132	0.280684	0.19867	"LAMC2"	1
R-HSA-1169410	"Antiviral mechanism by IFN-stimulated genes"	"1/33"	"80/10704"	0.213695	0.281689	0.199381	"STAT1"	1
R-HSA-71387	"Metabolism of carbohydrates"	"2/33"	"295/10704"	0.220192	0.286684	0.202916	"CD44/SLC2A1"	2
R-HSA-1236974	"ER-Phagosome pathway"	"1/33"	"83/10704"	0.22078	0.286684	0.202916	"CD36"	1
R-HSA-381340	"Transcriptional regulation of white adipocyte differentiation"	"1/33"	"84/10704"	0.223127	0.287382	0.20341	"CD36"	1
R-HSA-9006931	"Signaling by Nuclear Receptors"	"2/33"	"299/10704"	0.22462	0.287382	0.20341	"MMP3/MMP9"	2
R-HSA-2682334	"EPH-Ephrin signaling"	"1/33"	"92/10704"	0.241664	0.306341	0.21683	"MMP9"	1
R-HSA-163125	"Post-translational modification: synthesis of GPI-anchored proteins"	"1/33"	"93/10704"	0.243951	0.306341	0.21683	"PLAUR"	1
R-HSA-381119	"Unfolded Protein Response (UPR)"	"1/33"	"94/10704"	0.246231	0.306341	0.21683	"CXCL8"	1
R-HSA-166058	"MyD88:MAL(TIRAP) cascade initiated on plasma membrane"	"1/33"	"95/10704"	0.248504	0.306341	0.21683	"CD36"	1
R-HSA-168188	"Toll Like Receptor TLR6:TLR2 Cascade"	"1/33"	"95/10704"	0.248504	0.306341	0.21683	"CD36"	1
R-HSA-1236975	"Antigen processing-Cross presentation"	"1/33"	"98/10704"	0.255284	0.306341	0.21683	"CD36"	1
R-HSA-168179	"Toll Like Receptor TLR1:TLR2 Cascade"	"1/33"	"98/10704"	0.255284	0.306341	0.21683	"CD36"	1
R-HSA-181438	"Toll Like Receptor 2 (TLR2) Cascade"	"1/33"	"98/10704"	0.255284	0.306341	0.21683	"CD36"	1
R-HSA-5619102	"SLC transporter disorders"	"1/33"	"98/10704"	0.255284	0.306341	0.21683	"SLC2A1"	1
R-HSA-9006936	"Signaling by TGFB family members"	"1/33"	"102/10704"	0.264233	0.314908	0.222893	"SERPINE1"	1
R-HSA-9020702	"Interleukin-1 signaling"	"1/33"	"103/10704"	0.266454	0.315394	0.223237	"IL1A"	1
R-HSA-373760	"L1CAM interactions"	"1/33"	"119/10704"	0.301115	0.354014	0.250572	"CD24"	1
R-HSA-8878166	"Transcriptional regulation by RUNX2"	"1/33"	"121/10704"	0.305335	0.356565	0.252378	"STAT1"	1
R-HSA-196849	"Metabolism of water-soluble vitamins and cofactors"	"1/33"	"123/10704"	0.309529	0.359054	0.25414	"SLC2A1"	1
R-HSA-1630316	"Glycosaminoglycan metabolism"	"1/33"	"124/10704"	0.311617	0.359082	0.25416	"CD44"	1
R-HSA-2559580	"Oxidative Stress Induced Senescence"	"1/33"	"125/10704"	0.3137	0.359103	0.254175	"CDKN2A"	1
R-HSA-166016	"Toll Like Receptor 4 (TLR4) Cascade"	"1/33"	"129/10704"	0.321967	0.366099	0.259126	"CD36"	1
R-HSA-6809371	"Formation of the cornified envelope"	"1/33"	"130/10704"	0.324019	0.366099	0.259126	"DSC2"	1
R-HSA-198933	"Immunoregulatory interactions between a Lymphoid and a non-Lymphoid cell"	"1/33"	"132/10704"	0.328104	0.368323	0.260701	"CD34"	1
R-HSA-446652	"Interleukin-1 family signaling"	"1/33"	"140/10704"	0.344208	0.383924	0.271743	"IL1A"	1
R-HSA-453279	"Mitotic G1 phase and G1/S transition"	"1/33"	"149/10704"	0.361878	0.401062	0.283873	"CDKN2A"	1
R-HSA-168898	"Toll-like Receptor Cascades"	"1/33"	"155/10704"	0.373401	0.411213	0.291059	"CD36"	1
R-HSA-5633007	"Regulation of TP53 Activity"	"1/33"	"160/10704"	0.382849	0.418967	0.296546	"CDKN2A"	1
R-HSA-5619115	"Disorders of transmembrane transporters"	"1/33"	"175/10704"	0.410373	0.44628	0.315879	"SLC2A1"	1
R-HSA-109581	"Apoptosis"	"1/33"	"178/10704"	0.415733	0.449301	0.318017	"CDKN2A"	1
R-HSA-196854	"Metabolism of vitamins and cofactors"	"1/33"	"190/10704"	0.436705	0.466176	0.329962	"SLC2A1"	1
R-HSA-5357801	"Programmed Cell Death"	"1/33"	"190/10704"	0.436705	0.466176	0.329962	"CDKN2A"	1
R-HSA-6805567	"Keratinization"	"1/33"	"214/10704"	0.476485	0.505539	0.357823	"DSC2"	1
R-HSA-416476	"G alpha (q) signalling events"	"1/33"	"216/10704"	0.479674	0.505838	0.358034	"MMP3"	1
R-HSA-5689880	"Ub-specific processing proteases"	"1/33"	"220/10704"	0.485997	0.509418	0.360568	"HIF1A"	1
R-HSA-8951664	"Neddylation"	"1/33"	"234/10704"	0.507543	0.528818	0.374299	"HIF1A"	1
R-HSA-425407	"SLC-mediated transmembrane transport"	"1/33"	"251/10704"	0.532533	0.549762	0.389124	"SLC2A1"	1
R-HSA-9658195	"Leishmania infection"	"1/33"	"252/10704"	0.533964	0.549762	0.389124	"IL1A"	1
R-HSA-69620	"Cell Cycle Checkpoints"	"1/33"	"294/10704"	0.590382	0.604274	0.427707	"CDKN2A"	1
R-HSA-5688426	"Deubiquitination"	"1/33"	"297/10704"	0.594149	0.604572	0.427919	"HIF1A"	1
R-HSA-3700989	"Transcriptional Regulation by TP53"	"1/33"	"365/10704"	0.671053	0.678856	0.480497	"CDKN2A"	1
R-HSA-983169	"Class I MHC mediated antigen processing & presentation"	"1/33"	"370/10704"	0.676113	0.680021	0.481322	"CD36"	1
R-HSA-5663202	"Diseases of signal transduction by growth factor receptors and second messengers"	"1/33"	"387/10704"	0.69276	0.69276	0.490338	"STAT1"	1
