# Supplementary material for: Cancer Progression Gene Expression Profiling Identifies the Urokinase Plasminogen Activator Receptor as a Biomarker of Metastasis in Cutaneous Squamous Cell Carcinoma
Source: Front Oncol. 2022 Apr 11;12:835929. doi: 10.3389/fonc.2022.835929 (PMC9035872; doi:10.3389/fonc.2022.835929)
Supplement: Supplementary file 5 [file DataSheet_5.xlsx]

## Sheet: Supp data sheet 5
Minaei et al. Supplementary data sheet 5
MET vs. PRI+								MET vs. PRI-								PRI+ vs. PRI-
Categories	Diseases or Functions Annotation	p-value	Predicted Activation State	Activation z-score	Molecules	# Molecules		Categories	Diseases or Functions Annotation	p-value	Predicted Activation State	Activation z-score	Molecules	# Molecules		Categories	Diseases or Functions Annotation	p-value	Predicted Activation State	Activation z-score	Molecules	# Molecules
Cellular Movement	Invasion of cells	2.15e-18	Increased	2.263	ANGPTL4,APC,CEACAM6,CTSL,EPHA2,FLT1,ILK,ITGA5,LAMA3,MAPK1,PTK2B,RAC1,RHOA,SP1,SPHK2,SPP1,SRF,STAT1,TFPI2,TIMP1,VEGFA,VHL	22		Cellular Movement	Invasion of cells	4.54e-41	Increased	3.039	ADAM17,ADAM8,AGT,AKAP12,ALOX5,ANGPTL4,APC,CD44,CDK14,CEACAM6,CIB1,CLDN1,CLDN7,CLU,COL7A1,CSPG4,CTSH,CTSL,CXCL10,CXCL11,ELF3,EPCAM,EPHB4,F3,FAP,FGF2,FLT1,FST,GSN,ICAM1,ILK,ITGA5,ITGAM,ITGB2,KRT19,MAP2K4,MAPK1,MMP1,MMP10,MMP12,NAA15,PIK3R2,PLAU,PLAUR,PRKCZ,PTX3,RAC1,RHOA,RORA,SERPINA1,SLC2A1,SMAD1,SP1,SPHK2,SPP1,SRF,SRGN,STAT1,TFPI2,TIMP1,TNFSF10,VEGFA,VHL	63		Inflammatory Response	Inflammatory response	4.03e-10	Increased	2.592	AGT,ALOX5,ANGPT1,CALCRL,CDC42,CSPG4,CX3CL1,ECM1,EGF,ICAM1,MMP1,MUC1,PLA2G2A,PLA2G3,PLAUR,PTX3,THBS4	17
Cancer,Organismal Injury and Abnormalities	Neoplasia of tumor cell lines	6.56e-11	Increased	2.418	ANGPTL4,APC,CXADR,EPHA2,ILK,PTK2B,RAC1,RHOA,SPP1,STAT1,VEGFA,VHL	12		Cellular Movement,Immune Cell Trafficking	Leukocyte migration	1.19e-31	Increased	2.18	ADAM17,ADAM8,AGT,ALOX5,APC,C3AR1,CD44,CEACAM5,CEACAM6,CIB1,CLU,CX3CL1,CXADR,CXCL10,CXCL11,EPCAM,F3,FGL2,FLT1,GSN,HOXA7,ICAM1,ILK,ITGA5,ITGAM,ITGB2,MAPK1,MMP1,MMP10,MMP12,MS4A4A,PIK3R2,PLAU,PLAUR,PRKCZ,PTX3,RAC1,RHOA,RORA,SAMSN1,SELE,SERPINA1,SERPING1,SOD1,SPHK2,SPP1,SRF,STAT1,TIMP1,TNFSF10,VEGFA,VHL,ZC3H12A	53		Cancer,Organismal Injury and Abnormalities	Extracranial solid tumor	2.5e-05	Increased	2.434	ADGRG1,AGT,ALOX5,ANGPT1,BMP4,BMPR1B,CALCRL,CDC42,CDH13,CEACAM5,CHRDL1,CLDN1,CLDN7,CLU,COL4A6,CSPG4,CTSH,CX3CL1,ECM1,EGF,ELOB,EMILIN3,EPCAM,EREG,FBN2,FGFR2,ICAM1,KRT19,KRT7,LAMA3,MMP1,MMP10,MS4A4A,MUC1,MYH11,P3H2,PFKFB4,PKM,PLA2G2A,PLA2G3,PLAUR,PTTG1,PTX3,SRPK2,SV2B,TBX1,THBS4,VSIG4,ZC3H12A	49
Cell Death and Survival	Cell survival	3.11e-10	Increased	2.009	APC,EPHA2,FLT1,ILK,ITGA5,LAMA3,MAPK1,PTK2B,RAC1,RHOA,SET,SPP1,SRF,STAT1,TFPI2,TIMP1,VEGFA,VHL	18		Cellular Movement	Invasion of tumor cell lines	7.54e-30	Increased	2.719	ADAM17,ADAM8,AGT,AKAP12,ANGPTL4,CD44,CDK14,CIB1,CLDN7,CLU,COL7A1,CSPG4,CTSH,CXCL11,ELF3,EPCAM,EPHB4,FAP,FGF2,ILK,ITGA5,ITGB2,KRT19,MAP2K4,MAPK1,MMP1,MMP10,MMP12,NAA15,PIK3R2,PLAU,PLAUR,PRKCZ,RAC1,RHOA,RORA,SERPINA1,SLC2A1,SMAD1,SP1,SPHK2,SPP1,SRGN,STAT1,TFPI2,TIMP1,TNFSF10,VEGFA,VHL	49		Cellular Movement	Migration of connective tissue cells	5.44e-08	Increased	2.262	AGT,ANGPT1,CALCRL,CDC42,CX3CL1,EGF,MMP1,PLAUR	8
Cancer,Organismal Injury and Abnormalities,Tumor Morphology	Progression of tumor	1.6e-09	Increased	2.236	EPHA2,FLT1,ILK,MAPK1,PTK2B,SPP1,STAT1,TIMP1,VEGFA	9		Cellular Movement	Cell movement of tumor cell lines	1.33e-23	Increased	2.307	ADAM17,AGT,AKAP12,ANGPTL4,APC,CD44,CDK14,CLDN1,CLDN7,CLU,COL7A1,CTSH,CTSL,CX3CL1,CXCL10,CXCL11,F3,FGF2,FGFR3,FLT1,ILK,ITGA5,KRT19,MAPK1,MMP1,MMP12,PLAU,PLAUR,PRKCZ,PROM1,RAC1,RHOA,SAMSN1,SELE,SERPINA1,SLC2A1,SMAD1,SP1,SPHK2,SPP1,SRGN,STAT1,TIMP1,TNFSF10,TNN,VEGFA,VHL	47		Cardiovascular Disease,Organismal Injury and Abnormalities	Atherosclerosis	4.82e-11	Increased	2.212	AGT,ALOX5,BMPR1B,CDH13,CLU,CX3CL1,EGF,EREG,ICAM1,PKM,PLA2G2A,PLAUR,PTX3,VSIG4	14
Organismal Injury and Abnormalities	Benign lesion	1e-07	Increased	2.245	APC,CCDC80,CEACAM6,FLT1,ILK,LAMA3,MAPK1,RAC1,SPP1,TFDP1,TIMP1,VEGFA,VHL	13		Cell-To-Cell Signaling and Interaction	Activation of cells	2.44e-22	Increased	2.409	ADAM8,AGT,ALOX5,C3AR1,CD163,CD44,CD46,CEACAM5,CEACAM6,CTSH,CTSL,CX3CL1,CXCL10,F3,FGF2,FGFR3,GSN,ICAM1,ITGA5,ITGAM,ITGB2,MAF,MAPK1,MMP1,PLA2G3,PLAU,PLAUR,PRKCZ,RAC1,RHOA,RORA,SAMSN1,SELE,SERPINA1,SERPING1,SMURF1,SOD1,SP1,SPHK2,SPP1,SRF,STAT1,TIMP1,TNFSF10,VEGFA	45		Cellular Movement,Hair and Skin Development and Function	Migration of keratinocytes	1.37e-09	Increased	2.209	AGT,ANGPT1,EGF,ICAM1,LAMA3,MMP1,MMP10	7
Cell Death and Survival	Cell viability	1.29e-07	Increased	2.426	APC,EPHA2,FLT1,ILK,LAMA3,MAPK1,PTK2B,RAC1,RHOA,SPP1,SRF,STAT1,TIMP1,VEGFA,VHL	15		Cellular Development,Cellular Growth and Proliferation,Organ Development,Skeletal and Muscular System Development and Function,Tissue Development	Proliferation of muscle cells	3.79e-22	Increased	2.894	ADAM17,AGT,APC,C3AR1,CLU,CX3CL1,CXADR,CXCL10,F3,FGF2,FST,ILK,ITGA5,LAMA1,MAPK1,PLAU,PLAUR,PPP3R1,PRKCZ,RAC1,RHOA,SMAD1,SP1,SPP1,SRF,STAT1,TFPI2,TIMP1,TNFSF10,VEGFA	30		Lipid Metabolism,Molecular Transport,Small Molecule Biochemistry	Concentration of eicosanoid	1.58e-05	Increased	2.186	AGT,ALOX5,CX3CL1,EGF,PLA2G2A	5
Cellular Development,Cellular Growth and Proliferation	Proliferation of blood cells	6.88e-07	Increased	2.291	APC,EPHA2,ITGA5,MAPK1,PTK2B,RHOA,SPHK2,SPP1,SRF,STAT1,VEGFA	11		Cell-To-Cell Signaling and Interaction	Binding of tumor cell lines	1.38e-21	Increased	2.423	ADAM17,ADGRG1,AGT,AKAP12,ANGPTL4,CD44,CEACAM5,CX3CL1,CXADR,CXCL10,EPCAM,F3,FGF2,ICAM1,ILK,ITGA5,ITGAM,ITGB2,MAPK1,PLAU,PLAUR,RAC1,RHOA,SELE,SERPING1,SPP1,SRGN,STAT1,VEGFA,VHL	30		Cellular Movement	Migration of epithelial cells	2.16e-09	Increased	2.184	AGT,ANGPT1,CDC42,EGF,ICAM1,LAMA3,MMP1,MMP10	8
Cancer,Organismal Injury and Abnormalities	Development of benign tumor	2.13e-06	Increased	2.186	APC,CCDC80,CEACAM6,FLT1,MAPK1,SPP1,TIMP1,VEGFA,VHL	9		Inflammatory Response	Inflammatory response	7.14e-21	Increased	2.727	ADAM17,ADAM8,AGT,ALOX5,ANGPTL4,C3AR1,CD163,CD44,CEACAM6,CSPG4,CX3CL1,CXADR,CXCL10,CXCL11,FGF2,FLT1,GSN,ICAM1,ITGA5,ITGAM,ITGB2,MAF,MAPK1,MMP1,PLA2G3,PLAU,PLAUR,PTX3,RAC1,RHOA,RORA,SELE,SERPINA1,SERPING1,SOD1,SPHK2,SPP1,STAT1,VEGFA	39		Cellular Movement,Skeletal and Muscular System Development and Function	Migration of muscle cells	5.67e-06	Increased	2.165	AGT,CALCRL,CLU,EGF,PLAUR,THBS4	6
Cellular Development,Cellular Growth and Proliferation,Hematological System Development and Function,Lymphoid Tissue Structure and Development	Proliferation of immune cells	2.25e-06	Increased	2.093	EPHA2,ITGA5,MAPK1,PTK2B,RHOA,SPHK2,SPP1,SRF,STAT1,VEGFA	10		Cellular Movement	Migration of tumor cell lines	8.19e-21	Increased	2.294	ADAM17,AGT,AKAP12,ANGPTL4,APC,CD44,CLDN7,CLU,COL7A1,CTSH,CTSL,CX3CL1,CXCL10,CXCL11,F3,FGF2,FGFR3,ILK,ITGA5,KRT19,MAPK1,MMP1,MMP12,PLAU,PLAUR,PRKCZ,PROM1,RAC1,RHOA,SERPINA1,SLC2A1,SMAD1,SP1,SPHK2,SPP1,SRGN,STAT1,TIMP1,TNFSF10,TNN,VEGFA	41		Cellular Movement,Skeletal and Muscular System Development and Function	Migration of smooth muscle cells	5.32e-05	Increased	2.165	AGT,CALCRL,CLU,EGF,PLAUR	5
Cell Death and Survival	Apoptosis of tumor cell lines	8.93e-12	Decreased	-2.401	ANGPTL4,APC,CCDC80,CEACAM6,EPHA2,FLT1,ILK,MAPK1,PTK2B,RAC1,RHOA,SP1,SPHK2,SPP1,STAT1,TIMP1,VEGFA,VHL	18		Tissue Development	Accumulation of cells	3.97e-20	Increased	2.047	AGT,ALOX5,APC,CD44,CLU,CX3CL1,CXCL10,F3,FGF2,FLT1,ICAM1,ITGA5,ITGAM,ITGB2,KRT19,PLAU,PTX3,SELE,SERPING1,SOD1,SPP1,SRF,STAT1,TIMP1,TNFSF10,VEGFA	26		Cellular Movement,Connective Tissue Development and Function	Migration of fibroblasts	1.74e-07	Increased	2.075	AGT,ANGPT1,CALCRL,CDC42,EGF,MMP1,PLAUR	7
Cell Death and Survival	Cell death of tumor cell lines	3.98e-11	Decreased	-2.682	ANGPTL4,APC,CCDC80,CEACAM6,EPHA2,FLT1,ILK,ITGA5,MAPK1,PTK2B,RAC1,RHOA,SP1,SPHK2,SPP1,STAT1,TIMP1,VEGFA,VHL	19		Cellular Movement	Homing of cells	1.68e-19	Increased	2.933	ADAM17,ADAM8,AGT,AKAP12,ALOX5,C3AR1,CD44,CLU,CX3CL1,CXADR,CXCL10,CXCL11,FGF2,FLT1,GSN,ICAM1,ILK,ITGA5,ITGAM,ITGB2,MAPK1,PLAU,PLAUR,PRKCZ,RAC1,RHOA,SELE,SERPINA1,SPHK2,SPP1,SRF,VEGFA	32		Cellular Movement	Chemotaxis	9.35e-09	Increased	2.037	AGT,ALOX5,ANGPT1,BMP4,CDC42,CDH13,CLU,CX3CL1,EGF,ICAM1,MUC1,PLAUR,THBS4	13
Cell Death and Survival	Anoikis of tumor cell lines	1e-09	Decreased	-2.183	ANGPTL4,CEACAM6,EPHA2,ILK,MAPK1,RHOA	6		Cellular Movement	Invasion of carcinoma cell lines	1.87e-19	Increased	2.474	ADAM8,ANGPTL4,CD44,CDK14,CLDN7,CLU,COL7A1,CTSH,ELF3,FGF2,ITGA5,MAP2K4,MAPK1,MMP1,MMP10,PLAUR,PRKCZ,RAC1,RHOA,SPP1,SRGN,TIMP1,VEGFA,VHL	24
Cellular Development,Cellular Growth and Proliferation,Reproductive System Development and Function	Cell proliferation of breast cell lines	3.93e-06	Decreased	-2	EPHA2,RAC1,RHOA,SP1,SPP1	5		Cellular Movement	Chemotaxis	3.65e-19	Increased	3.133	ADAM17,ADAM8,AGT,AKAP12,ALOX5,C3AR1,CD44,CLU,CX3CL1,CXADR,CXCL10,CXCL11,FGF2,FLT1,GSN,ICAM1,ILK,ITGAM,ITGB2,MAPK1,PLAU,PLAUR,PRKCZ,RAC1,RHOA,SELE,SERPINA1,SPHK2,SPP1,SRF,VEGFA	31
								Cell-To-Cell Signaling and Interaction,Cellular Movement	Recruitment of cells	3.96e-19	Increased	2.559	ADAM17,AGT,ALOX5,C3AR1,CD44,CLU,CX3CL1,CXCL10,CXCL11,F3,FGF2,FLT1,GSN,ICAM1,ITGAM,ITGB2,MMP1,MMP12,PTX3,RAC1,RHOA,SELE,SPP1,TIMP1,VEGFA,VHL	26
								Cell-To-Cell Signaling and Interaction,Cellular Movement	Recruitment of blood cells	7.35e-19	Increased	2.326	ADAM17,AGT,ALOX5,C3AR1,CD44,CLU,CX3CL1,CXCL10,CXCL11,F3,FLT1,GSN,ICAM1,ITGAM,ITGB2,MMP1,MMP12,PTX3,RAC1,RHOA,SELE,SPP1,TIMP1,VEGFA,VHL	25
								Cell-To-Cell Signaling and Interaction,Cellular Movement,Hematological System Development and Function,Immune Cell Trafficking,Inflammatory Response	Recruitment of phagocytes	2.54e-18	Increased	2.137	ADAM17,AGT,ALOX5,C3AR1,CD44,CLU,CX3CL1,CXCL10,F3,FLT1,GSN,ICAM1,ITGAM,ITGB2,MMP1,MMP12,PTX3,RAC1,RHOA,SELE,SPP1,VHL	22
								Cell-To-Cell Signaling and Interaction,Cellular Movement,Hematological System Development and Function,Immune Cell Trafficking	Recruitment of leukocytes	5.97e-18	Increased	2.191	ADAM17,AGT,ALOX5,C3AR1,CD44,CLU,CX3CL1,CXCL10,CXCL11,F3,FLT1,GSN,ICAM1,ITGAM,ITGB2,MMP1,MMP12,PTX3,RAC1,RHOA,SELE,SPP1,TIMP1,VHL	24
								Cell-To-Cell Signaling and Interaction,Hematological System Development and Function	Activation of blood cells	8.94e-18	Increased	2.181	AGT,ALOX5,C3AR1,CD163,CD44,CD46,CEACAM5,CEACAM6,CTSH,CTSL,CX3CL1,CXCL10,F3,FGF2,GSN,ICAM1,ITGA5,ITGAM,ITGB2,MAF,MAPK1,MMP1,PLA2G3,RHOA,RORA,SAMSN1,SELE,SERPING1,SOD1,SPHK2,SPP1,SRF,STAT1,TNFSF10,VEGFA	35
								Cellular Movement,Hematological System Development and Function,Immune Cell Trafficking	Migration of mononuclear leukocytes	9.43e-18	Increased	2.074	ADAM17,ADAM8,AGT,ALOX5,CD44,CX3CL1,CXCL10,CXCL11,FLT1,ICAM1,ITGA5,ITGAM,ITGB2,PIK3R2,PLAU,PLAUR,PRKCZ,RAC1,RHOA,RORA,SELE,SPHK2,SPP1,STAT1,TIMP1,VEGFA	26
								Cancer,Organismal Injury and Abnormalities	Neoplasia of cells	1.92e-17	Increased	2.587	ADAM17,ADAM8,AGT,AKAP12,ALOX5,ANGPTL4,APC,AQP1,B3GNT3,CD163,CD44,CD46,CEACAM5,CLDN7,CLU,COL7A1,CSPG4,CTSH,CTSL,CXADR,CXCL10,CXCL11,DST,ELF3,EPCAM,EPHB4,F3,FAP,FGF2,FGFR3,FGL2,FLT1,FST,GSN,HKDC1,HOXA7,HUNK,ICAM1,ILK,ITGA5,ITGAM,ITGB2,KRT7,LAMA1,MAF,MAP2K4,MAPK1,MGP,MMP1,MMP10,MMP12,MRC1,MYH11,PIK3R2,PKNOX1,PLAU,PLAUR,POPDC3,PPP3R1,PRKCZ,PROM1,PRSS22,RAC1,RHOA,RORA,RPS6KB2,SAMSN1,SELE,SERPINA1,SERP…	87
								Hematological System Development and Function,Immune Cell Trafficking,Inflammatory Response,Tissue Development	Accumulation of phagocytes	6.26e-17	Increased	2.61	AGT,CD44,CX3CL1,CXCL10,F3,FGF2,ITGA5,ITGAM,ITGB2,PLAU,PTX3,SOD1,SPP1,STAT1,TIMP1,TNFSF10,VEGFA	17
								Cell-To-Cell Signaling and Interaction	Binding of epithelial cells	6.61e-17	Increased	2.883	ADGRG1,CD44,CLU,EPCAM,F3,FGF2,ICAM1,ITGA5,ITGAM,ITGB2,PLAU,PLAUR,RAC1,RHOA,TIMP1,VEGFA	16
								Cancer,Organismal Injury and Abnormalities	Formation of solid tumor	6.76e-17	Increased	2.183	ACTG2,ADAM17,ADAM8,ADGRG1,AGT,AKAP12,ALOX5,ANGPTL4,APC,AQP1,B3GNT3,C3AR1,CD163,CD44,CD46,CDS1,CEACAM5,CEACAM6,CIB1,CKMT1A/CKMT1B,CLDN1,CLDN7,CLU,COL7A1,CSPG4,CTSH,CTSL,CX3CL1,CXADR,CXCL10,CXCL11,DESI1,DST,ELF3,EMILIN3,EPCAM,EPHB4,F3,FAP,FGF2,FGFR3,FGL2,FLT1,FST,GSN,HKDC1,HOXA7,HUNK,ICAM1,ILK,ITGA5,ITGAM,ITGB2,KRT19,KRT7,LAMA1,MAF,MAP2K4,MAPK1,MGP,MMP1,MMP10,MMP12,MRC1,MS4A4A,MYH11,NAA15,PIK3R2,PK…	110
								Cell-To-Cell Signaling and Interaction	Adhesion of tumor cell lines	8.01e-17	Increased	2.57	ADAM17,ADGRG1,AKAP12,CD44,CX3CL1,CXCL10,EPCAM,ICAM1,ILK,ITGA5,ITGAM,ITGB2,MAPK1,PLAU,PLAUR,RAC1,RHOA,SELE,SPP1,SRGN,STAT1,VEGFA,VHL	23
								Hematological System Development and Function,Immune Cell Trafficking,Inflammatory Response,Tissue Development	Accumulation of leukocytes	9.98e-17	Increased	2.138	AGT,ALOX5,CD44,CX3CL1,CXCL10,F3,FGF2,ICAM1,ITGA5,ITGAM,ITGB2,PLAU,PTX3,SELE,SERPING1,SOD1,SPP1,STAT1,TIMP1,TNFSF10,VEGFA	21
								Hematological System Development and Function,Tissue Development	Accumulation of myeloid cells	1.08e-16	Increased	2.095	AGT,ALOX5,CD44,CX3CL1,CXCL10,F3,FGF2,ITGA5,ITGAM,ITGB2,PLAU,PTX3,SERPING1,SOD1,SPP1,TIMP1,TNFSF10,VEGFA	18
								Cell-To-Cell Signaling and Interaction	Adhesion of epithelial cells	2.12e-16	Increased	2.71	ADGRG1,CD44,CLU,EPCAM,F3,FGF2,ICAM1,ITGA5,ITGAM,ITGB2,PLAU,PLAUR,RAC1,RHOA,TIMP1	15
								Cell-To-Cell Signaling and Interaction,Cellular Movement	Recruitment of myeloid cells	2.67e-16	Increased	2.152	ADAM17,AGT,ALOX5,C3AR1,CD44,CX3CL1,CXCL10,F3,FLT1,GSN,ICAM1,ITGAM,ITGB2,MMP1,MMP12,PTX3,RAC1,RHOA,SELE,SPP1,VHL	21
								Cellular Movement,Hematological System Development and Function,Immune Cell Trafficking	Homing of leukocytes	2.78e-16	Increased	2.376	ADAM17,ADAM8,ALOX5,C3AR1,CD44,CX3CL1,CXADR,CXCL10,CXCL11,FLT1,GSN,ICAM1,ITGAM,ITGB2,MAPK1,PLAU,PLAUR,RAC1,RHOA,SELE,SERPINA1,SPHK2,SPP1,VEGFA	24
								Cancer,Organismal Injury and Abnormalities,Tumor Morphology	Invasion of tumor	3.01e-16	Increased	2.724	APC,CD44,CIB1,CLU,COL7A1,CTSL,F3,FAP,FGF2,ICAM1,ITGA5,MAPK1,MMP1,PLAU,PLAUR,RAC1,RHOA,SPP1,VHL	19
								Cell-To-Cell Signaling and Interaction,Embryonic Development	Adhesion of embryonic cells	3.18e-16	Increased	2.238	ADGRG1,AKAP12,ICAM1,ITGA5,ITGAM,ITGB2,PLAU,PLAUR,RAC1,RHOA,SRF,TIMP1,VEGFA	13
								Cellular Movement,Hematological System Development and Function,Immune Cell Trafficking,Inflammatory Response	Chemotaxis of leukocytes	9.67e-16	Increased	2.216	ADAM17,ADAM8,ALOX5,C3AR1,CX3CL1,CXADR,CXCL10,CXCL11,FLT1,GSN,ICAM1,ITGAM,ITGB2,MAPK1,PLAU,PLAUR,RAC1,RHOA,SELE,SERPINA1,SPHK2,SPP1,VEGFA	23
								Cancer,Organismal Injury and Abnormalities	Invasion of tissue	1.73e-15	Increased	2.151	AGT,APC,CD44,FGF2,FLT1,FST,ILK,ITGAM,MMP1,PLAU,RAC1,RORA,SET,SPP1,TFPI2,TNFSF10,VEGFA	17
								Cardiovascular Disease,Organismal Injury and Abnormalities	Arteriosclerosis	1.87e-15	Increased	2.837	AGT,ALOX5,ANGPTL4,CD163,CD44,CLU,CX3CL1,CXCL10,F3,FLT1,ICAM1,ITGAM,ITGB2,MGP,MMP12,PLAU,PLAUR,PTX3,RHOA,SELE,SPP1,TIMP1,TNFSF10,VEGFA,VSIG4	25
								Cardiovascular Disease,Organismal Injury and Abnormalities	Occlusion of artery	5.2e-15	Increased	2.576	ADGRG1,AGT,ALOX5,ANGPTL4,CD163,CD44,CLU,CX3CL1,CXCL10,F3,FLT1,ICAM1,ITGAM,ITGB2,MMP12,PLAU,PLAUR,PTX3,RHOA,SELE,SERPINA1,SPP1,TIMP1,TNFSF10,VEGFA,VSIG4	26
								Hematological System Development and Function,Immune Cell Trafficking,Inflammatory Response,Tissue Development	Accumulation of antigen presenting cells	6.93e-15	Increased	2.126	AGT,CD44,CX3CL1,FGF2,ITGAM,PLAU,PTX3,SOD1,SPP1,STAT1,TIMP1,TNFSF10,VEGFA	13
								Cellular Development,Cellular Growth and Proliferation,Organ Development,Skeletal and Muscular System Development and Function,Tissue Development	Proliferation of smooth muscle cells	7.88e-15	Increased	2.355	AGT,C3AR1,CLU,CX3CL1,F3,FGF2,ILK,MAPK1,PLAU,PLAUR,PRKCZ,RAC1,RHOA,SP1,SPP1,SRF,STAT1,TFPI2,TNFSF10,VEGFA	20
								Post-Translational Modification	Phosphorylation of protein	1.1e-14	Increased	2.48	ADAM17,AGT,CD44,CIB1,CX3CL1,EPHB4,FGF2,FGFR3,FLT1,HUNK,ILK,ITGAM,ITGB2,LAMA1,MAP2K4,MAPK1,MMP1,PLAUR,PRKCZ,RAC1,RPS6KB2,SAMSN1,SMAD1,SPP1,SRPK2,TBX1,VEGFA,ZC3H12A	28
								Cellular Movement	Chemotaxis of myeloid cells	1.37e-14	Increased	2.203	ALOX5,C3AR1,CX3CL1,CXADR,CXCL10,FLT1,GSN,ICAM1,ITGAM,ITGB2,MAPK1,PLAU,PLAUR,RAC1,RHOA,SELE,SERPINA1,SPHK2,SPP1,VEGFA	20
								Cardiovascular Disease,Organismal Injury and Abnormalities	Atherosclerosis	1.38e-14	Increased	2.837	AGT,ALOX5,ANGPTL4,CD163,CD44,CLU,CX3CL1,CXCL10,F3,FLT1,ICAM1,ITGAM,ITGB2,MMP12,PLAU,PLAUR,PTX3,RHOA,SELE,SPP1,TIMP1,TNFSF10,VEGFA,VSIG4	24
								Cell-To-Cell Signaling and Interaction	Binding of colorectal cancer cell lines	1.43e-14	Increased	2.509	ADGRG1,CD44,CEACAM5,CXCL10,EPCAM,FGF2,ICAM1,ILK,ITGA5,RAC1,SELE,VEGFA	12
								Cell Signaling,Small Molecule Biochemistry	Synthesis of nitric oxide	2.09e-14	Increased	2.935	AGT,ALOX5,CD46,CLU,FLT1,ICAM1,ILK,ITGAM,ITGB2,MAP2K4,MAPK1,PLAU,PTX3,RAC1,RORA,SOD1,SPP1,STAT1,TNFSF10,VEGFA,ZC3H12A	21
								Cellular Function and Maintenance	Internalization of cells	2.76e-14	Increased	2.493	APC,C3AR1,CD44,CEACAM6,CX3CL1,CXCL10,GSN,ICAM1,ILK,ITGAM,ITGB2,MAPK1,MRC1,PLAU,PLAUR,PRKCZ,PTX3,RAC1,RHOA,RORA	20
								Cardiovascular System Development and Function,Organismal Development,Visual System Development and Function	Neovascularization of eye	4.15e-14	Increased	2.134	C3AR1,F3,FGF2,FLT1,ICAM1,ITGB2,MMP12,PLAU,PLAUR,RORA,SOD1,TIMP1,VEGFA	13
								Metabolic Disease,Organismal Injury and Abnormalities	Glucose metabolism disorder	5.05e-14	Increased	2.473	AGT,ANGPTL4,AQP1,C3AR1,CD44,CDS1,CLU,COL7A1,CSPG4,CTSH,CTSL,CXADR,CXCL10,F3,FBP1,FGF2,FLT1,FST,ICAM1,ITGAM,ITGB2,MGP,MRC1,MYH11,PIK3R2,PKNOX1,PLAUR,PPP3R1,RAC1,SELE,SERPINA1,SERPING1,SLC2A1,SOD1,SP1,SPHK2,SPP1,STAT1,TIMP1,TNFSF10,VEGFA,VHL	42
								Cellular Function and Maintenance	Engulfment of cells	5.51e-14	Increased	2.916	APC,C3AR1,CD163,CD44,CEACAM6,CX3CL1,CXCL10,FGF2,GSN,ICAM1,ILK,ITGAM,ITGB2,MAPK1,MRC1,MS4A4A,PLAU,PLAUR,PRKCZ,PTX3,RAC1,RHOA,RORA,SOD1,TNFSF10	25
								Cardiovascular System Development and Function,Cell-To-Cell Signaling and Interaction	Adhesion of endothelial cells	6.93e-14	Increased	2.567	CD44,CX3CL1,F3,FLT1,ICAM1,ITGAM,ITGB2,PLAUR,RAC1,RHOA,SELE,SERPING1,SPP1,STAT1,VEGFA	15
								Cell-To-Cell Signaling and Interaction,Cellular Movement,Hematological System Development and Function,Immune Cell Trafficking,Inflammatory Response	Recruitment of macrophages	8.09e-14	Increased	2.78	AGT,ALOX5,C3AR1,CD44,CXCL10,F3,FLT1,ICAM1,ITGAM,ITGB2,MMP12,RHOA,SPP1	13
								Cell-mediated Immune Response,Cellular Movement,Hematological System Development and Function,Immune Cell Trafficking	T cell migration	1.21e-13	Increased	2.001	ADAM17,ADAM8,AGT,ALOX5,CD44,CX3CL1,CXCL10,CXCL11,ICAM1,ITGB2,PIK3R2,PLAU,PRKCZ,RAC1,RHOA,RORA,SELE,SPP1,STAT1	19
								Cancer,Organismal Injury and Abnormalities,Respiratory Disease	Lung cancer	1.39e-13	Increased	2.057	ADAM17,ADAM8,AKAP12,ALOX5,ANGPTL4,APC,B3GNT3,C3AR1,CD163,CD44,CDK14,CEACAM5,CLDN1,CLU,COL7A1,CSPG4,DST,ELF3,EPCAM,EPHB4,F3,FAP,FBP1,FGF2,FGFR3,FLT1,GSN,HOXA7,HUNK,ICAM1,ITGA5,ITGAM,KRT7,LAMA1,MAP2K4,MAPK1,MGP,MMP1,MMP10,MMP12,MS4A4A,MYH11,NAA15,PIK3R2,POPDC3,PROM1,PTX3,RAC1,RHOA,RORA,RPS6KB2,SELE,SERPINA1,SERPING1,SMURF1,SP1,SPHK2,SPP1,SRGN,STAT1,TFDP1,TFPI2,TIMP1,TNN,VEGFA,VHL,VSIG4,ZC3H12A	68
								Cell-To-Cell Signaling and Interaction	Adhesion of vascular cells	1.39e-13	Increased	2.59	CD44,CX3CL1,F3,FLT1,ICAM1,ITGAM,ITGB2,PLAUR,RHOA,SELE,SPP1,STAT1,VEGFA	13
								Cell Cycle	Interaction of DNA	1.4e-13	Increased	2.124	AGT,ALOX5,CLU,F3,FGF2,ILK,ITGA5,ITGAM,ITGB2,MAPK1,PLAU,PRKCZ,RAC1,RHOA,SET,SMAD1,SOD1,SP1,SPP1,SRF,STAT1,TFDP1,TNFSF10,TPSD1,VEGFA	25
								Cellular Movement	Cell movement of connective tissue cells	3.49e-13	Increased	2.517	AGT,CD44,COL7A1,CX3CL1,CXCL10,F3,FGF2,GSN,ILK,ITGA5,MAPK1,MMP1,PLAU,PLAUR,RAC1,SPP1,TNN	17
								Cancer,Organismal Injury and Abnormalities	Neoplasia of tumor cell lines	3.84e-13	Increased	3.156	ADAM17,ALOX5,ANGPTL4,APC,CD44,CXADR,EPCAM,F3,FGF2,FGFR3,HUNK,ILK,MMP1,MMP10,PLAU,PLAUR,PROM1,RAC1,RHOA,SPP1,STAT1,VEGFA,VHL	23
								Cell-To-Cell Signaling and Interaction	Adhesion of colorectal cancer cell lines	5.63e-13	Increased	2.114	ADGRG1,CD44,CXCL10,EPCAM,ICAM1,ILK,ITGA5,RAC1,SELE,VEGFA	10
								Cellular Movement	Migration of connective tissue cells	1.56e-12	Increased	2.444	AGT,CD44,COL7A1,CX3CL1,CXCL10,F3,FGF2,ILK,ITGA5,MAPK1,MMP1,PLAU,PLAUR,RAC1,SPP1	15
								Cellular Function and Maintenance,Hematological System Development and Function	Engulfment of myeloid cells	1.92e-12	Increased	2.934	C3AR1,CD44,CX3CL1,CXCL10,GSN,ICAM1,ITGAM,ITGB2,MRC1,PLAU,PLAUR,PTX3,RAC1,RHOA,RORA	15
								Cardiovascular System Development and Function,Cell-To-Cell Signaling and Interaction	Adhesion of vascular endothelial cells	2e-12	Increased	2.59	CD44,CX3CL1,F3,FLT1,ICAM1,ITGAM,ITGB2,PLAUR,SELE,SPP1,STAT1,VEGFA	12
								Cancer,Cellular Movement,Organismal Injury and Abnormalities,Tumor Morphology	Invasion of tumor cells	3.33e-12	Increased	2.137	APC,CD44,CLU,COL7A1,CTSL,F3,FAP,ICAM1,MAPK1,MMP1,PLAU,PLAUR,RAC1,RHOA	14
								Cellular Function and Maintenance	Engulfment of phagocytes	4.34e-12	Increased	2.954	C3AR1,CD44,CX3CL1,CXCL10,GSN,ICAM1,ITGAM,ITGB2,MRC1,PLAU,PLAUR,PTX3,RAC1,RHOA,RORA	15
								Cellular Function and Maintenance	Endocytosis by eukaryotic cells	4.5e-12	Increased	2.466	C3AR1,CD163,CD44,CX3CL1,CXCL10,FGF2,GSN,ICAM1,ITGAM,ITGB2,MAPK1,MRC1,MS4A4A,PLAU,PLAUR,PTX3,RAC1,RHOA,RORA,TNFSF10	20
								Cellular Movement,Hematological System Development and Function,Immune Cell Trafficking	Cell movement of leukocyte cell lines	6.99e-12	Increased	2.376	AGT,CD44,CX3CL1,ICAM1,ITGB2,PLAU,PRKCZ,RAC1,RHOA,SOD1,VEGFA	11
								Cell-To-Cell Signaling and Interaction,Embryonic Development	Adhesion of embryonic cell lines	1.29e-11	Increased	2.762	ADGRG1,AKAP12,ICAM1,ITGAM,ITGB2,PLAU,PLAUR,TIMP1,VEGFA	9
								Protein Degradation,Protein Synthesis	Catabolism of protein	1.49e-11	Increased	2.193	ADAM17,AGT,ALOX5,APC,CD46,CLU,CSPG4,CTSH,CTSL,FAP,GSN,MMP1,MMP10,MMP12,NAA15,PLAU,PLAUR,PRSS22,SERPINA1,SMURF1,SOD1,SP1,TSPAN1,VHL	24
								Cancer,Organismal Injury and Abnormalities,Respiratory Disease	Lung carcinoma	1.71e-11	Increased	2.236	ADAM17,ALOX5,APC,B3GNT3,C3AR1,CD163,CD44,CDK14,CEACAM5,CLDN1,CLU,COL7A1,CSPG4,DST,ELF3,EPCAM,EPHB4,F3,FAP,FBP1,FGF2,FGFR3,FLT1,GSN,HOXA7,HUNK,ICAM1,ITGA5,ITGAM,KRT7,LAMA1,MAP2K4,MAPK1,MGP,MMP1,MMP10,MMP12,MS4A4A,MYH11,NAA15,PIK3R2,POPDC3,PROM1,PTX3,RAC1,RHOA,RORA,RPS6KB2,SELE,SERPINA1,SERPING1,SMURF1,SPHK2,SPP1,SRGN,STAT1,TFDP1,TIMP1,TNN,VEGFA,VHL,VSIG4,ZC3H12A	63
								Cell-To-Cell Signaling and Interaction,Renal and Urological System Development and Function	Adhesion of kidney cells	2.18e-11	Increased	2.233	ADGRG1,CD44,ICAM1,ITGAM,ITGB2,PLAU,PLAUR,RAC1,TIMP1,VHL	10
								Cancer,Neurological Disease,Organismal Injury and Abnormalities	Nervous system neoplasm	2.68e-11	Increased	2.572	ADAM8,ADGRG1,AGT,AKAP12,ALOX5,APC,AQP1,B3GNT3,CD163,CD44,CD46,CEACAM5,CEACAM6,CKMT1A/CKMT1B,CLDN1,CLU,COL7A1,CSPG4,CTSH,CXADR,CXCL10,DESI1,DST,EMILIN3,EPCAM,EPHB4,FAP,FGF2,FGFR3,FLT1,FST,GSN,HKDC1,HUNK,ICAM1,ILK,ITGA5,ITGAM,ITGB2,LAMA1,MAF,MAP2K4,MAPK1,MGP,MMP1,MMP10,MRC1,MYH11,NAA15,PIK3R2,PKNOX1,PLA2G3,PLAU,PLAUR,PPL,PRKCZ,PROM1,PRSS22,PTX3,RAC1,RHOA,SAMSN1,SELE,SERPINA1,SERPING1,SLC2A1,SMURF1,…	84
								Cellular Movement,Hematological System Development and Function,Immune Cell Trafficking,Inflammatory Response	Chemotaxis of granulocytes	2.91e-11	Increased	2.375	ALOX5,C3AR1,CX3CL1,CXADR,CXCL10,GSN,ICAM1,ITGAM,ITGB2,PLAUR,RAC1,SELE,SERPINA1,SPP1	14
								Cellular Function and Maintenance	Engulfment of blood cells	3.16e-11	Increased	2.797	C3AR1,CD44,CX3CL1,CXCL10,GSN,ICAM1,ITGAM,ITGB2,MAPK1,MRC1,PLAU,PLAUR,PTX3,RAC1,RHOA,RORA	16
								Cellular Movement,Hematological System Development and Function,Immune Cell Trafficking,Inflammatory Response	Chemotaxis of neutrophils	3.57e-11	Increased	2.158	ALOX5,C3AR1,CX3CL1,CXADR,CXCL10,GSN,ICAM1,ITGAM,ITGB2,RAC1,SELE,SERPINA1,SPP1	13
								Cell Cycle,Gene Expression	Binding of protein binding site	5.3e-11	Increased	2.288	AGT,FGF2,ITGAM,ITGB2,MAPK1,RAC1,RHOA,SET,SMAD1,SOD1,SP1,SRF,STAT1,TFDP1,TNFSF10,VEGFA	16
								Cancer,Neurological Disease,Organismal Injury and Abnormalities	Central nervous system solid tumor	5.77e-11	Increased	2.78	ADAM8,ADGRG1,AGT,AKAP12,ALOX5,APC,AQP1,B3GNT3,CD163,CD44,CD46,CEACAM5,CEACAM6,CKMT1A/CKMT1B,CLDN1,CLU,COL7A1,CSPG4,CTSH,CXADR,CXCL10,DESI1,DST,EMILIN3,EPCAM,EPHB4,FGF2,FGFR3,FLT1,FST,GSN,HKDC1,HUNK,ICAM1,ILK,ITGA5,ITGAM,ITGB2,LAMA1,MAF,MAP2K4,MAPK1,MGP,MMP1,MMP10,MRC1,MYH11,NAA15,PIK3R2,PKNOX1,PLA2G3,PLAU,PLAUR,PPL,PRKCZ,PROM1,PRSS22,PTX3,RAC1,RHOA,SAMSN1,SELE,SERPINA1,SERPING1,SLC2A1,SMURF1,SORD…	83
								Cancer,Organismal Injury and Abnormalities,Respiratory Disease	Non-small cell lung carcinoma	9.14e-11	Increased	2	ADAM17,APC,B3GNT3,CD44,CEACAM5,CLDN1,CLU,CSPG4,DST,ELF3,EPCAM,EPHB4,F3,FAP,FBP1,FGF2,FGFR3,FLT1,GSN,HUNK,ICAM1,ITGA5,ITGAM,KRT7,LAMA1,MAP2K4,MAPK1,MMP1,MMP10,MMP12,MS4A4A,MYH11,PIK3R2,POPDC3,PROM1,PTX3,RHOA,RPS6KB2,SELE,SERPING1,SPHK2,SPP1,SRGN,STAT1,TIMP1,TNN,VEGFA,VHL	48
								Cell Signaling,Post-Translational Modification	Tyrosine phosphorylation of protein	1.07e-10	Increased	2.041	AGT,CD44,CX3CL1,FGF2,ILK,ITGAM,ITGB2,LAMA1,MMP1,RAC1,SAMSN1,SPP1,VEGFA	13
								Post-Translational Modification,Protein Degradation,Protein Synthesis	Proteolysis	1.21e-10	Increased	2.761	ADAM17,ALOX5,CD46,CTSH,CTSL,FAP,GSN,MMP1,MMP10,MMP12,PLAU,PLAUR,PRSS22,SERPINA1,VHL	15
								Cardiovascular Disease,Organismal Injury and Abnormalities	Formation of vascular lesion	1.88e-10	Increased	2.16	AGT,ALOX5,CD44,CXCL10,MGP,MMP12,SELE,SPP1,TIMP1,VEGFA,VHL	11
								Gastrointestinal Disease,Hepatic System Disease,Organismal Injury and Abnormalities	Fibrosis of liver	1.96e-10	Decreased	-2.433	AGT,EPCAM,FGF2,FGFR3,FST,ITGA5,MMP1,PLAU,PLAUR,PPP3R1,RORA,SERPINA1,SPP1,STAT1,TIMP1,TNFSF10	16
								Cell Death and Survival	Apoptosis	3.06e-28		-1.147	ADAM17,ADAM8,AGT,AKAP12,ALOX5,ANGPTL4,APC,AQP1,C3AR1,CD44,CEACAM5,CEACAM6,CIB1,CKMT1A/CKMT1B,CLDN7,CLU,CSPG4,CTSH,CTSL,CX3CL1,CXADR,CXCL10,EPCAM,EPHB4,F3,FAP,FGF2,FGFR3,FGL2,FLT1,FST,GSN,HUNK,ILK,ITGA5,ITGAM,ITGB2,LAMA1,MAF,MAP2K4,MAPK1,MGP,MMP1,MMP10,NAA15,PKNOX1,PLA2G3,PLAU,PLAUR,PPP3R1,PRKCZ,RAC1,RHOA,RPS6KB2,SERPINA1,SET,SLC2A1,SMAD1,SMURF1,SOD1,SP1,SPHK2,SPP1,SRF,SRGN,SRPK2,STAT1,TBX1,TFDP1,…	75
								Cell Death and Survival	Apoptosis of tumor cell lines	1.03e-17		-1.475	ADAM17,AGT,AKAP12,ALOX5,ANGPTL4,APC,CD44,CEACAM6,CIB1,CLU,CSPG4,EPCAM,EPHB4,FAP,FGF2,FGFR3,FLT1,FST,GSN,ILK,ITGAM,MAF,MAP2K4,MAPK1,PLAU,PRKCZ,RAC1,RHOA,RPS6KB2,SLC2A1,SMAD1,SMURF1,SOD1,SP1,SPHK2,SPP1,SRGN,SRPK2,STAT1,TIMP1,TNFSF10,VEGFA,VHL,ZC3H12A	44
								Cell Death and Survival	Anoikis	1.1e-15		-1.375	ANGPTL4,CEACAM5,CEACAM6,FLT1,ILK,ITGA5,MAPK1,PLAU,PLAUR,RAC1,RHOA,SRGN,TFDP1,TIMP1,TNFSF10	15
								Cell Death and Survival	Cell death of tumor cell lines	2.35e-15		-1.465	ADAM17,AGT,AKAP12,ALOX5,ANGPTL4,APC,CD44,CEACAM6,CIB1,CLU,CSPG4,DST,EPCAM,EPHB4,FAP,FGF2,FGFR3,FLT1,FST,GSN,ILK,ITGA5,ITGAM,MAF,MAP2K4,MAPK1,PLAU,PRKCZ,RAC1,RHOA,RPS6KB2,SLC2A1,SMAD1,SMURF1,SOD1,SP1,SPHK2,SPP1,SRGN,SRPK2,STAT1,TIMP1,TNFSF10,VEGFA,VHL,ZC3H12A	46
