# Supplementary material for: Cancer Progression Gene Expression Profiling Identifies the Urokinase Plasminogen Activator Receptor as a Biomarker of Metastasis in Cutaneous Squamous Cell Carcinoma
Source: Front Oncol. 2022 Apr 11;12:835929. doi: 10.3389/fonc.2022.835929 (PMC9035872; doi:10.3389/fonc.2022.835929)
Supplement: Supplementary file 6 [file DataSheet_6.xlsx]

## Sheet: Supp data sheet 6
Minaei et al. Supplementary data sheet 6
MET vs. PRI+													MET vs. PRI-													PRI+ vs.PRI-
Master Regulator	Expr Log Ratio	Molecule Type	Participating regulators	Depth	Predicted Activation	Activation z-score	p-value of overlap	Network bias-corrected p-value	Target Molecules in Dataset	Causal network	Target-connected regulators		Master Regulator	Expr Log Ratio	Molecule Type	Participating regulators	Depth	Predicted Activation	Activation z-score	p-value of overlap	Network bias-corrected p-value	Target Molecules in Dataset	Causal network	Target-connected regulators		Master Regulator	Expr Log Ratio	Molecule Type	Participating regulators	Depth	Predicted Activation	Activation z-score	p-value of overlap	Network bias-corrected p-value	Target Molecules in Dataset	Causal network	Target-connected regulators
IL1RN	-0.037	cytokine	IFNG,IL1,IL1RN,morphine,NFKBIA,Pkc(s),TGFB1,TNF	2	Inhibited	-2.4	1.03e-11	0.0051	ANGPTL4,APC,CCDC80,CEACAM6,CXADR,EPHA2,FBP1,HOXA7,ILK,ITGA5,LAMA3,PTK2B,RAC1,RHOA,SERPING1,SPP1,SRF,TFDP1,TFPI2,TIMP1,VEGFA	21 (8)	8		VEGFA	1.361	growth factor	VEGFA	1	Activated	2.324	1.12e-11	0.0498	CLDN7,CXCL10,EPHB4,F3,FGF2,FLT1,ICAM1,MMP1,MMP10,MMP12,PLAU,SELE,SET,TFPI2,TIMP1	15 (1)	1		LTB		cytokine	CHUK,LTB,NFkB (complex),NFKB1	2	Activated	2.138	1.82e-10	0.0175	AGT,CDH13,CLDN1,CLU,CX3CL1,EGF,EREG,ICAM1,KRT19,MMP1,MMP10,PLAUR,PTX3,ZC3H12A	14 (4)	3
OSM		cytokine	Akt,AKT1,CCL2,ERK1/2,JAK2,KRAS,LIF,MAPK1,OSM,P38 MAPK,RAF1,STAT3,STAT5B,STAT6	2	Activated	2.236	3.57e-11	0.0191	ANGPTL4,CCDC80,CTSL,CXADR,EPHA2,FBP1,ILK,ITGA5,LAMA3,MAPK1,RAC1,SERPING1,SET,SPP1,SRF,STAT1,TFDP1,TFPI2,TIMP1,VEGFA	20 (14)	14		EGF	0.686	growth factor	EGF	1	Activated	3.053	7.32e-26	0.0001	ADAM17,ANGPTL4,CD44,CLDN7,CLU,ELF3,EPCAM,FGF2,FLT1,FST,ICAM1,ITGAM,KRT19,MAPK1,MMP1,MMP10,MMP12,PLAU,PLAUR,PROM1,RAC1,RHOA,SERPINA1,SMURF1,SP1,SPP1,STAT1,TFDP1,TFPI2,TIMP1,VEGFA	31 (1)	1		JAG1	0.032	growth factor	Akt,EGFR,ERK1/2,JAG1,Notch,NOTCH1,TCF7L2	2	Activated	2.668	6.43e-10	0.0304	ADGRG1,AGT,ALOX5,ANGPT1,BMP4,CLDN1,EGF,EPCAM,EREG,FGFR2,LAMA3,MMP10,MUC1,MYH11,PFKFB4,PKM,PLAUR	17 (7)	7
CSNK1E		kinase	APC,CSNK1E,CTNNB1,SMAD1,SMAD2,SMAD3,SNAI1,TCF7L2,TGFBR2,TP53	2	Activated	2.357	6.07e-11	0.0065	ANGPTL4,CCDC80,CXADR,EPHA2,FBP1,FLT1,LAMA3,MAPK1,PTK2B,RAC1,SPHK2,SPP1,SRF,STAT1,TFDP1,TFPI2,TIMP1,VHL	18 (10)	9		PTGS2	0.164	enzyme	PTGS2	1	Activated	2.887	5.17e-11	0.0362	AQP1,CD163,CD44,CLU,CXCL10,FLT1,ICAM1,MMP1,PRKCZ,RAC1,TNFSF10,VEGFA	12 (1)	1		F2		peptidase	F2	1	Activated	2.121	1.18e-07	0.0074	CLU,CX3CL1,EREG,ICAM1,MMP1,MMP10,MYH11,PLAUR	8 (1)	1
INHBB		growth factor	ERK1/2,ERN1,INHBB,MTOR,PPARG,SMAD1/5/9,SMAD2,SP1,STAT3,TGFB1	3	Activated	2.828	1.59e-10	0.0218	ANGPTL4,CTSL,CXADR,FLT1,ILK,ITGA5,MAPK1,P3H1,PTK2B,RAC1,RHOA,SP1,SRF,STAT1,TFDP1,TFPI2,TIMP1,VEGFA	18 (10)	9		RAF1	0.039	kinase	RAF1	1	Activated	3.317	2.39e-09	0.0149	AKAP12,CD44,CTSH,CTSL,ITGAM,MMP1,PLAU,PLAUR,TFPI2,TIMP1,VEGFA	11 (1)	1		RIT2		enzyme	Cdc42,Hsp27,MAPK14,RIT2	2	Activated	2.646	1.6e-06	0.0444	CTSH,EREG,ICAM1,MMP1,MYH11,PLA2G2A,PLAUR	7 (4)	3
TRPS1		transcription regulator	TGFB1,TRPS1	2	Inhibited	-2.324	1.81e-10	0.0416	ANGPTL4,CTSL,CXADR,FLT1,ILK,ITGA5,MAPK1,PTK2B,RAC1,SERPING1,SPP1,SRF,STAT1,TIMP1,VEGFA	15 (2)	2		IL1RN	0.025	cytokine	IL1RN	1	Inhibited	-2.333	1.97e-08	0.0445	CD44,CXCL11,ICAM1,MMP1,SELE,SPP1,TIMP1,TNFSF10,VEGFA	9 (1)	1		TRAF3IP2		enzyme	TRAF3IP2	1	Activated	2	1.48e-05	0.0141	AGT,CX3CL1,ICAM1,MMP10	4 (1)	1
CDH16		enzyme	AKT1,CDH16,ERK1/2,MAP2K1/2,MTOR,RAF1	2	Activated	2.309	1.99e-10	0.021	CTSL,FLT1,LAMA3,MAPK1,RAC1,RHOA,SP1,SPP1,SRF,TFPI2,TIMP1,VEGFA	12 (6)	5		TNFSF12	-0.288	cytokine	TNFSF12	1	Activated	2.53	8.11e-11	0.003	ADAM8,CXCL10,ICAM1,ITGAM,MMP1,MMP10,MMP12,PTX3,SELE,TIMP1	10 (1)	1		CD36	0.007	transmembrane receptor	CD36	1	Activated	2	6.02e-05	0.039	ICAM1,MMP1,MMP10,PLAUR	4 (1)	1
EAF2		transcription regulator	Akt,EAF2,ERK1/2,HIF1A	2	Inhibited	-2.309	4.07e-10	0.0328	ANGPTL4,FLT1,ITGA5,LAMA3,MAPK1,RAC1,SP1,SPP1,STAT1,TIMP1,VEGFA,VHL	12 (4)	4		ERBB3	-0.447	kinase	Akt,EGFR,ERBB2,ERBB3,ERK,ERK1/2,MAP2K1,Mapk,MAPK1,MAPK3,MTOR,NDRG1,p85 (pik3r),PGR,PI3K (complex),PI3K (family),RAC1,RAF1,RPS6KB1,SMAD2,TSC2	2	Activated	2.598	1.22e-21	0.0195	ADAM17,ADGRG1,AGT,AKAP12,ANGPTL4,CD44,CEACAM5,CKMT1A/CKMT1B,CLDN7,CLU,COL7A1,CTSH,CTSL,DST,ELF3,EPCAM,F3,FGF2,FGFR3,FLT1,FST,GSN,HOXA7,ITGA5,ITGAM,ITGB2,KRT7,MAF,MAP2K4,MAPK1,MGP,MMP1,MMP10,MMP12,MRC1,MYH11,PRKCZ,PROM1,RHOA,RPS6KB2,SELE,SOD1,SP1,SRF,TFPI2,TIMP1,TSPAN1,VEGFA	48 (21)	21		RET		kinase	RET	1	Activated	2	7.61e-05	0.0165	CLU,MMP1,MMP10,PLAUR	4 (1)	1
ETV4	-0.037	transcription regulator	ETV4,HDAC1,HDAC4,KDM1A,RAS,RB1,SMAD3,SMAD4,SP1	3	Activated	2.673	4.49e-10	0.0467	ANGPTL4,APC,CXADR,FLT1,MAPK1,PTK2B,RAC1,SPP1,SRF,STAT1,TFPI2,TIMP1,VEGFA,VHL	14 (9)	9		PAK3		kinase	Jnk,MAP2K1,MAP3K1,MAPK10,MAPK11,MAPK13,MAPK14,MAPK8,MAPK9,P38 MAPK,PAK3,RAF1	2	Activated	2.874	1.22e-24	0.006	ADAM17,ADGRG1,AKAP12,AQP1,CD44,CD46,CTSH,CTSL,CXCL10,CXCL11,F3,FGF2,FGL2,FLT1,ICAM1,ITGA5,ITGAM,MMP1,MMP12,MRC1,MYH11,PLAU,PLAUR,PTX3,RAC1,SELE,SERPINA1,SOD1,SP1,SRF,STAT1,TFPI2,TIMP1,TNN,VEGFA	35 (12)	11		TNFSF12	0.057	cytokine	TNFSF12	1	Activated	2	8.2e-05	0.045	ICAM1,MMP1,MMP10,PTX3	4 (1)	1
SMAD2	0.114	transcription regulator	AR,ERK1/2,ERN1,MTOR,SMAD2,SP1,STAT3,TGFB1	2	Activated	2.668	7.34e-10	0.038	ANGPTL4,CTSL,CXADR,FLT1,ILK,ITGA5,MAPK1,P3H1,PTK2B,RAC1,RHOA,SPP1,SRF,STAT1,TFDP1,TFPI2,VEGFA	17 (8)	8		CD80		transmembrane receptor	CD28,CD80,IFNG,IL4,Jnk,P38 MAPK,PI3K (complex),VAV1	2	Activated	2.774	1.23e-24	0.0031	ADAM8,ADGRG1,AGT,ALOX5,ANGPTL4,AQP1,CD44,CD46,CEACAM5,CTSH,CTSL,CXCL10,CXCL11,FBP1,FGF2,FGL2,FLT1,ICAM1,ITGA5,ITGAM,ITGB2,KRT19,KRT7,MAF,MAP2K4,MAPK1,MMP1,MMP10,MMP12,MYH11,PLAU,PROM1,PRSS22,PTX3,RHOA,RORA,SAMSN1,SERPINA1,SERPING1,SLC2A1,SMAD1,SMURF1,SP1,SPHK2,SRF,SRGN,TFDP1,TFPI2,TNFSF10,TNN,VEGFA,ZC3H12A	52 (8)	8		Esr1-Estrogen-Sp1		complex	ESR1,Esr1-Estrogen-Sp1,estrogen,SP1	2	Inhibited	-2.065	3.62e-11	0.0039	AGT,ALOX5,BMP4,CDC42,CEACAM5,CLDN1,CLU,EGF,EREG,FGFR2,ICAM1,KRT7,MMP1,MUC1,MYH11,PKM,PTTG1,PTX3,SRPK2	19 (4)	3
PTPN2		phosphatase	Akt,AKT1,CAV1,EGFR,ERK,FOS,IKBKB,KRAS,MAP3K1,NFkB (complex),PTPN2,RB1,STAT,STAT3,STAT6	2	Inhibited	-2	5.72e-09	0.0193	ANGPTL4,CCDC80,CXADR,EPHA2,FLT1,ILK,ITGA5,LAMA3,MAPK1,PTK2B,RAC1,SP1,SPP1,SRF,TFDP1,TIMP1	16 (15)	14		ADAM12		peptidase	ADAM12,PI3K (complex),PTK2,SMAD2,SRC,TIMP3	2	Activated	2.414	6.26e-24	0.0011	CD44,CSPG4,CX3CL1,CXCL10,F3,FLT1,ICAM1,ITGA5,ITGAM,ITGB2,MAP2K4,MGP,MMP1,MMP10,MMP12,MRC1,PLAU,PLAUR,PTX3,RAC1,SELE,SLC2A1,SMAD1,SPP1,SRF,STAT1,TFPI2,TIMP1,VEGFA	29 (6)	6		WWP2		enzyme	Akt,NFkB (complex),POU5F1,PTEN,SOX2,TICAM1,TP73,WWP2	2	Inhibited	-2.683	2.52e-10	0.0407	AGT,ALOX5,BMP4,CALCRL,CLDN1,CLDN7,CX3CL1,ECM1,EGF,ELOB,EPCAM,EREG,ICAM1,KRT7,LAMA3,MMP1,MUC1,PLAUR,TBX1,ZC3H12A	20 (8)	7
TGFB2	-0.113	growth factor	ERK1/2,HNF1A,JAK2,PTEN,SMAD2,Smad2/3,SRC,SRF,STAT3,TGFB2,TGM2	2	Activated	2	6.64e-09	0.049	ANGPTL4,FBP1,FLT1,ILK,ITGA5,LAMA3,MAPK1,SET,SP1,SPHK2,SPP1,TFDP1,TFPI2,TIMP1,VEGFA,VHL	16 (11)	11		ALOX12		enzyme	ALOX12,Cdc42,CREB1,ERK1/2,MAP2K1,MAPK8,NFkB (complex),P38 MAPK,PI3K (complex),Pkc(s),PLCG2,RAC1,SRC (family)	2	Activated	2.897	9.58e-24	0.0394	ADGRG1,AQP1,CD44,CD46,CDK14,CLDN1,CTSH,CX3CL1,CXCL11,ELF3,F3,FGL2,FLT1,FST,GSN,HOXA7,ICAM1,ITGA5,ITGAM,ITGB2,KRT19,MAP2K4,MAPK1,MMP1,MMP10,MMP12,MRC1,MYH11,PLAU,PLAUR,PRKCZ,PTX3,RAC1,SELE,SERPINA1,SLC2A1,SOD1,SP1,SRF,STAT1,TIMP1,VEGFA,ZC3H12A	43 (13)	13		TRAIP		enzyme	H2AX,NFkB (complex),TRAF2,TRAIP	2	Inhibited	-2.111	2.42e-08	0.0383	AGT,ANGPT1,CLU,CX3CL1,EPCAM,KRT19,MMP1,PKM,PLAUR,PTX3,ZC3H12A	11 (4)	3
miR-133a-3p (and other miRNAs w/seed UUGGUCC)		mature microRNA	AKT1,ERK1/2,miR-133a-3p (and other miRNAs w/seed UUGGUCC)	2	Activated	2.333	6.94e-09	0.0406	FLT1,MAPK1,RAC1,RHOA,SP1,SPP1,SRF,TIMP1,VEGFA	9 (3)	3		HDAC8		transcription regulator	CTNNB1,ESRRA,HDAC8,SMAD3,STAT3	2	Activated	2.271	1.4e-23	0.0205	ADAM8,AGT,ANGPTL4,C3AR1,CD44,CD46,COL7A1,CTSH,CX3CL1,EPCAM,EPHB4,F3,FGF2,FGL2,FLT1,FST,ICAM1,ITGA5,ITGAM,ITGB2,MAF,MMP1,MMP12,PLAU,PLAUR,PROM1,PTX3,RAC1,RORA,SERPINA1,SLC2A1,SMAD1,SPP1,TFDP1,TIMP1,TNFSF10,VEGFA,ZC3H12A	38 (5)	4		MEOX2	-0.063	transcription regulator	MEOX2	1	Inhibited	-2	1.57e-06	0.0022	ANGPT1,ICAM1,MMP10,PTX3	4 (1)	1
BMP6		growth factor	BMP6,Smad,SMAD1	2	Activated	2.236	1.23e-06	0.0242	ANGPTL4,ITGA5,SPP1,TIMP1,VEGFA	5 (3)	3		CDH16		enzyme	AKT1,CDH16,ERK1/2,MAP2K1/2,MTOR,RAF1	2	Activated	2.744	1.72e-23	0.0097	AKAP12,CD44,CKMT1A/CKMT1B,CLU,CTSH,CTSL,F3,FGF2,FGFR3,FLT1,FST,HUNK,ICAM1,ITGAM,MAPK1,MMP1,MMP12,MYH11,PLAU,PLAUR,PRKCZ,PROM1,RAC1,RHOA,SERPINA1,SLC2A1,SOD1,SP1,SPP1,SRF,TFPI2,TIMP1,TNFSF10,VEGFA	34 (6)	5
YWHAH		transcription regulator	GC-GCR dimer,RAF1,YWHAH	2	Activated	2.449	1.27e-06	0.02	CTSL,FBP1,LAMA3,TFPI2,TIMP1,VEGFA	6 (3)	2		ANXA5		transporter	ANXA5,ERK1/2,F2,F3,MAP2K1/2,PLA2G4A,RAF1,RAS	2	Inhibited	-2.959	2.06e-23	0.0027	AKAP12,ANGPTL4,CD44,CLU,CTSH,CTSL,CX3CL1,DST,F3,FGF2,FLT1,ICAM1,ITGAM,MAPK1,MMP1,MMP10,MMP12,MYH11,PLAU,PLAUR,PRKCZ,RAC1,RHOA,SELE,SOD1,SPP1,SRF,SRGN,STAT1,TFPI2,TIMP1,TNFSF10,VEGFA	33 (8)	8
RAF1	-0.352	kinase	RAF1	1	Activated	2.236	6.7e-06	0.0177	CTSL,LAMA3,TFPI2,TIMP1,VEGFA	5 (1)	1		COMMD3-BMI1		transcription regulator	BCL2,CASP8,CHUK,COMMD3-BMI1,ERK,IKBKB,MAPK9,MTOR,NFKB2,NFKBIA,PTGS2	3	Inhibited	-2.655	5.41e-23	0.0481	ADAM17,CD163,CKMT1A/CKMT1B,CLDN1,CLU,CTSH,CX3CL1,F3,FAP,FGF2,FGFR3,FGL2,FLT1,FST,HOXA7,ICAM1,ILK,ITGAM,ITGB2,KRT7,MAF,MGP,MMP1,MMP10,MMP12,PLAU,PTX3,RAC1,RHOA,SELE,SERPINA1,SLC2A1,SMURF1,SOD1,SP1,SPP1,STAT1,TFDP1,TIMP1,TNFSF10,VEGFA	41 (11)	11
													TREM2		transmembrane receptor	Akt,Cdc42,CTNNB1,ERK,ERK1/2,IFNG,NFAT (complex),NFATC1,PIK3R1,PTK2,RAC1,SYK,TREM2,TYROBP	2	Activated	2.021	6.96e-23	0.0369	ADAM17,ADGRG1,AGT,AKAP12,ANGPTL4,AQP1,CD163,CEACAM5,CLU,CSPG4,CTSH,CX3CL1,CXCL11,EPCAM,EPHB4,FBP1,FGF2,FGL2,FLT1,GSN,ICAM1,ITGA5,ITGAM,ITGB2,MAPK1,MMP1,MMP10,MMP12,MRC1,MYH11,PIK3R2,PLAU,PPP3R1,PRKCZ,PROM1,PTX3,RAC1,SERPINA1,SERPING1,SMAD1,SMURF1,SOD1,SPP1,SRF,TFDP1,TFPI2,TIMP1,VEGFA	48 (14)	14
													HSP90AA1		enzyme	EGFR,ERK,ESR1,HSP90AA1,LATS1,PTK2,RAF1,RELA,RHOA	2	Activated	2.534	7.05e-23	0.0022	ADAM17,AKAP12,ALOX5,APC,AQP1,CD44,CEACAM5,CEACAM6,CLDN1,CLU,CSPG4,CTSH,CTSL,CXADR,CXCL11,DST,EPCAM,F3,FAP,FGF2,GSN,HOXA7,ICAM1,ITGA5,ITGAM,ITGB2,KRT19,KRT7,MAPK1,MYH11,PLAU,PLAUR,PRKCZ,PTX3,RPS6KB2,SELE,SLC2A1,SMURF1,SP1,SPP1,SRF,SRPK2,TFPI2,TIMP1,TNFSF10	45 (9)	8
													CCR9		G-protein coupled receptor	Akt,CCR9,CYBB,EGFR,EP300,ERK,ERK1/2,IKK (complex),Jnk,NADPH oxidase,NCF1,NCF2,NFkB (complex),NOX1,NOX4,P38 MAPK,RAC1,reactive oxygen species,RHOA,SP1	3	Activated	2.287	1e-22	0.0405	ADAM17,AKAP12,AQP1,CD44,CD46,CLU,COL7A1,CX3CL1,CXCL11,ELF3,F3,FLT1,FST,GSN,HOXA7,ICAM1,ITGAM,ITGB2,KRT19,LAMA1,MAPK1,MMP1,MMP10,MMP12,MRC1,MYH11,PLAU,PLAUR,PRKCZ,PROM1,PTX3,SELE,SLC2A1,SOD1,SP1,SRF,STAT1,TFDP1,TFPI2,TIMP1,TNN,VEGFA,ZC3H12A	43 (20)	20
													IL36A		cytokine	ERK1/2,IL36A,Jnk,NFkB (complex),P38 MAPK	2	Activated	2.401	1.78e-22	0.0377	AGT,AQP1,CD44,CD46,CX3CL1,CXCL10,CXCL11,ELF3,F3,FGF2,FLT1,FST,ICAM1,KRT19,MAPK1,MMP1,MMP12,MRC1,MYH11,PLAU,PLAUR,PRKCZ,PTX3,RAC1,SELE,SLC2A1,SOD1,SRF,STAT1,TIMP1,TNFSF10,TNN,VEGFA,ZC3H12A	34 (5)	5
													OSM		cytokine	Akt,AKT1,CCL2,Creb,ERK1/2,FOS,IFNAR1,IL6,IL6ST,JAK2,JAK3,Jnk,KRAS,LIF,Mapk,MAPK1,MAPK14,MAPK8,MMP2,MYOD1,NFkB (complex),NFKB1,OSM,P38 MAPK,PI3K (complex),RAF1,SHC1,STAT1,STAT3,STAT5A,STAT5B,STAT6	2	Activated	2.782	1.78e-22	0.0268	ADAM17,ADGRG1,AKAP12,ANGPTL4,AQP1,C3AR1,CD163,CD44,COL7A1,CTSH,CTSL,CX3CL1,CXADR,CXCL10,ELF3,EPCAM,F3,FAP,FBP1,FGF2,GSN,HUNK,ICAM1,ILK,ITGA5,ITGB2,KRT19,KRT7,MAF,MAP2K4,MAPK1,MMP1,MMP10,MRC1,PLAU,PLAUR,PRKCZ,PTX3,RAC1,RORA,SAMSN1,SELE,SERPINA1,SERPING1,SET,SLC2A1,SOD1,SORD,SPP1,SRF,STAT1,TFDP1,TFPI2,TIMP1,TNN,VEGFA,ZC3H12A	57 (32)	32
													MAP3K4		kinase	ERK,Hsp27,Jnk,MAP2K3,MAP2K4,MAP2K6,MAP3K4,Mapk,MAPK10,MAPK11,MAPK13,MAPK14,MAPK8,MAPK9,MAPKAPK2,P38 MAPK	2	Activated	3.536	3.68e-22	0.0224	ADAM17,AQP1,CD163,CD44,CD46,CLU,CXCL10,CXCL11,F3,FGF2,FGL2,FLT1,FST,ICAM1,ITGAM,ITGB2,MMP1,MMP10,MMP12,MYH11,PLAU,PLAUR,PTX3,RAC1,SELE,SOD1,SRF,STAT1,TIMP1,TNFSF10,TNN,VEGFA	32 (16)	16
													WWOX		enzyme	ERBB4,ERK,GSK3B,MAPT,NFkB (complex),RELA,TP73,WWOX	2	Inhibited	-2.271	3.99e-22	0.0207	ADAM17,AGT,ANGPTL4,AQP1,CLU,CX3CL1,CXCL11,ELF3,EPCAM,F3,FGF2,FGFR3,FLT1,FST,ICAM1,ITGA5,ITGAM,ITGB2,KRT19,MMP1,PLAUR,PPL,PPP3R1,PTX3,RAC1,SELE,SERPINA1,SERPING1,SLC2A1,SPHK2,SPP1,SRF,STAT1,TBX1,TNFSF10,TSPAN1,VEGFA,ZC3H12A	38 (8)	8
													Klra7 (includes others)		transmembrane receptor	CNR1,ERK1/2,Klra7 (includes others),PI3K (complex),PLCG1,SYK,TYROBP	2	Activated	2.556	4.52e-22	0.0113	AKAP12,CD44,F3,FGF2,FGL2,FLT1,FST,ICAM1,ITGA5,ITGAM,ITGB2,LAMA1,MAP2K4,MAPK1,MMP1,MMP10,MMP12,MRC1,PLAU,PLAUR,PRKCZ,RAC1,SLC2A1,SMURF1,SOD1,SPP1,TFPI2,TIMP1,TNFSF10,VEGFA	30 (7)	6
													RAP1B		enzyme	AKT1,BRAF,ERK1/2,Integrin,ITGB1,P38 MAPK,RAC1,RAF1,RAP1B,RHOA	2	Activated	2.263	4.63e-22	0.0065	ADAM17,AGT,AKAP12,CD46,CLU,COL7A1,CTSH,CTSL,CXCL11,F3,FGFR3,FLT1,GSN,HUNK,ITGA5,ITGAM,MAPK1,MMP1,MMP10,MMP12,MYH11,PLAUR,PRKCZ,PROM1,RAC1,SELE,SLC2A1,SOD1,SP1,STAT1,TFPI2,TNFSF10,VHL	33 (10)	9
													MER-WWC1-FRMD6		complex	Akt,CAV1,CRTC1,DCAF1,EGFR,ERK,ESR1,FRMD6,Jnk,LATS1,LATS2,Mapk,MER-WWC1-FRMD6,NF2,PAK1,PI3K (complex),RAC1,RAF1,RALA,RAS,SHC1,SRC (family),STAT,STAT3,WWC1,YAP1	3	Inhibited	-2.714	8.18e-22	0.0084	ADAM17,AKAP12,ALOX5,ANGPTL4,APC,AQP1,CD44,CD46,CEACAM5,CEACAM6,CLDN1,CTSH,CTSL,CXADR,DST,EPCAM,FAP,FGL2,HOXA7,ICAM1,ITGA5,ITGAM,ITGB2,KRT19,KRT7,MAF,MAP2K4,MAPK1,MMP10,PLAU,PLAUR,PRKCZ,PTX3,RAC1,RORA,RPS6KB2,SELE,SERPINA1,SLC2A1,SMURF1,SOD1,SP1,SRF,SRPK2,TFDP1,TFPI2,TIMP1,TNFSF10,TNN	49 (26)	23
													PDGFB		growth factor	Akt,AKT1,CLOCK,cyclooxygenase,ERK,ERK1/2,Jnk,Mapk,MAPK1,MAPK3,Mek,MTOR,P38 MAPK,PDGFB,PI3K (complex),RAF1,RAS,RHOG	2	Activated	2.897	1.04e-21	0.0325	AKAP12,AQP1,CD44,CD46,CKMT1A/CKMT1B,CLU,COL7A1,CTSH,CTSL,EPCAM,FGF2,FGFR3,FLT1,FST,HUNK,ICAM1,ITGAM,ITGB2,MAF,MAP2K4,MAPK1,MMP1,MMP10,MMP12,NAA15,PLAU,PLAUR,PRKCZ,PROM1,PTX3,RAC1,RHOA,SELE,SERPINA1,SMAD1,SOD1,SP1,SPP1,SRF,TFPI2,TIMP1,TNN,VEGFA	43 (18)	18
													CDH17		transporter	CDH17,ERK,ERK1/2,Focal adhesion kinase,ITGB1,Jnk,PTK2	2	Activated	2.785	1.06e-21	0.0093	ADAM17,CD44,CLU,COL7A1,CSPG4,F3,FGF2,FGFR3,FLT1,FST,ICAM1,ITGA5,ITGAM,ITGB2,MAPK1,MMP1,MMP12,MRC1,PLAU,PLAUR,PRKCZ,RAC1,SELE,SOD1,SPP1,STAT1,TIMP1,TNN,VEGFA	29 (7)	6
													CHUK		kinase	Akt,AR,CDKN1B,CHUK,CTNNB1,FOXA2,FOXO3,HTT,IKBKB,IRF5,IRF7,MTOR,NCOA3,NCOR2,NFkB (complex),NFKB1,NFKB2,NFKBIA,NOTCH1,PIAS1,RELA,TP73	2	Activated	2.219	1.45e-21	0.014	ADAM17,AGT,ALOX5,ANGPTL4,CDK14,CKMT1A/CKMT1B,CLDN1,CLU,CX3CL1,CXCL10,CXCL11,ELF3,EPHB4,F3,FAP,FGF2,FLT1,GSN,ICAM1,ILK,ITGA5,ITGAM,ITGB2,KRT19,KRT7,MAF,MAPK1,MGP,MMP10,MMP12,MYH11,PLAU,PLAUR,PPL,PRKCZ,PROM1,PTX3,RAC1,RHOA,RORA,SELE,SERPING1,SMURF1,SPHK2,SPP1,SRF,TBX1,TFDP1,TIMP1,TSPAN1,VEGFA,ZC3H12A	52 (22)	22
													MASP2		peptidase	C3,F2,MASP2	2	Activated	2.041	1.71e-21	0.0001	ANGPTL4,C3AR1,CD44,CD46,CLU,CX3CL1,DST,F3,FGF2,FLT1,ICAM1,ITGAM,MMP1,MMP10,MYH11,PLAUR,RAC1,RHOA,SELE,SRF,SRGN,TFPI2,TNFSF10,VEGFA	24 (3)	2
													MAGI3		kinase	AKT1,ERK,Jnk,MAGI3	2	Activated	2.502	2.34e-21	0.0079	CD44,CLU,CXCL10,F3,FGF2,FST,HUNK,ICAM1,ITGAM,ITGB2,MMP1,MMP12,MRC1,MYH11,PLAU,PLAUR,PROM1,SELE,SLC2A1,SP1,SPP1,SRF,STAT1,TIMP1,TNFSF10,TNN,VEGFA	27 (4)	3
													F2		peptidase	F2	1	Activated	2.558	1.64e-20	0.0002	ANGPTL4,CD44,CLU,CX3CL1,CXCL10,DST,F3,FGF2,FLT1,ICAM1,MMP1,MMP10,MYH11,PLAUR,RAC1,RHOA,SELE,SRF,SRGN,TFPI2,TNFSF10,VEGFA	22 (1)	1
													CR2		transmembrane receptor	CR2,ERK,MAPK9,P38 MAPK,Pkc(s),SYK/ZAP	2	Activated	2.414	2.1e-20	0.0426	AQP1,CD46,CLDN1,CLU,CXCL10,CXCL11,F3,FGF2,FGL2,FST,HOXA7,ICAM1,ITGA5,ITGAM,ITGB2,MAPK1,MMP1,MMP12,MYH11,PLAU,PLAUR,PTX3,RAC1,SELE,SP1,SPP1,SRF,TIMP1,TNFSF10	29 (6)	5
													RAB1A		enzyme	ERK,ERK1/2,MAP2K1,RAB1A	2	Activated	2.746	3.46e-20	0.0183	ADGRG1,CD44,CLU,F3,FGF2,FLT1,FST,ICAM1,ITGA5,ITGAM,ITGB2,MAPK1,MMP1,MMP12,PLAU,PLAUR,PRKCZ,RAC1,SERPINA1,SOD1,SP1,SPP1,STAT1,TIMP1,TNFSF10,VEGFA	26 (4)	3
													SLC3A2		transporter	Akt,AKT1,ARHGEF12,Integrin,ITGB1,PI3K (complex),PIK3R1,RHOA,SLC3A2,SRC	2	Activated	2.556	5.07e-20	0.0271	ADAM17,AGT,CLU,COL7A1,CXCL10,FGF2,FGFR3,HUNK,ITGA5,ITGAM,ITGB2,MAP2K4,MMP1,MMP10,MMP12,MRC1,MYH11,PIK3R2,PLAUR,PROM1,PTX3,RAC1,RHOA,SLC2A1,SP1,SPP1,TFPI2,TIMP1,TNFSF10,VEGFA	30 (10)	9
													ITGAL		transmembrane receptor	ERK,ERK1/2,ITGAL,Notch,PTK2	2	Activated	3.272	7.66e-20	0.0168	AGT,CD44,CLU,CSPG4,EPCAM,F3,FGF2,FLT1,FST,ICAM1,ITGA5,ITGAM,ITGB2,MAPK1,MMP1,MMP10,MMP12,PLAUR,PRKCZ,RAC1,SMAD1,SMURF1,SOD1,SPP1,STAT1,TIMP1,VEGFA	27 (5)	5
													GCK		kinase	D-fructose,D-glucose,GCK,Jnk,mannose	2	Activated	3.053	9.15e-20	0.0301	ACTG2,ADAM17,AGT,AQP1,CLU,CX3CL1,CXCL10,ELF3,F3,FBP1,FGF2,FST,GSN,ICAM1,ILK,ITGA5,ITGAM,MMP1,MMP12,MRC1,MYH11,PLAU,PLAUR,PRKCZ,SELE,SLC2A1,SPHK2,SPP1,TIMP1,TNN,VEGFA	31 (5)	4
													CD86		transmembrane receptor	Akt,CD28,CD86,FOXO1,IFNG,IL4,PI3K (complex),VAV1	2	Activated	2.021	1.56e-19	0.0435	ADAM8,ADGRG1,AGT,ALOX5,AQP1,CD44,CEACAM5,CTSH,CTSL,CXCL11,FBP1,FGF2,FGL2,FLT1,FST,ICAM1,ITGA5,ITGAM,ITGB2,KRT19,KRT7,MAF,MAP2K4,MAPK1,MMP10,MMP12,PLAU,PLAUR,PROM1,PRSS22,PTX3,RHOA,RORA,SAMSN1,SERPINA1,SERPING1,SLC2A1,SMAD1,SMURF1,SOD1,SP1,SPHK2,SRGN,TFDP1,TFPI2,TIMP1,VEGFA,ZC3H12A	48 (8)	8
													LTB4R		G-protein coupled receptor	Cdc42,ERK,LTB4R,RAC1,SYK	2	Activated	2.449	1.67e-19	0.0124	AGT,AKAP12,ALOX5,CD44,CLU,CTSH,CXCL10,FGL2,FLT1,GSN,ICAM1,ITGAM,ITGB2,MMP1,MMP10,MRC1,PLAU,PLAUR,SRF,STAT1,TFPI2,TIMP1,TNFSF10,VEGFA	24 (5)	5
													SEMA4D		transmembrane receptor	ERBB2,GAB1,MET,RHOA,SEMA4D,SYK/ZAP	2	Activated	2.043	6.83e-19	0.0053	ADAM17,AGT,ANGPTL4,CD44,CLDN1,CLU,COL7A1,CXCL10,ELF3,EPCAM,F3,FGL2,ICAM1,ITGA5,KRT7,MAF,MMP1,MMP10,MMP12,PLAU,PLAUR,PROM1,SLC2A1,SOD1,SPP1,SRF,TIMP1,TSPAN1,VEGFA	29 (6)	5
													Pdgfra-Pdgfrb		complex	EIF2AK2,JAK,Pdgfra-Pdgfrb,PDGFRB,PI3K (complex),SPHK1,SRC	2	Activated	2.294	1.39e-18	0.0356	CD44,CXCL10,F3,ICAM1,ITGAM,ITGB2,MAP2K4,MMP1,MMP10,MMP12,MRC1,MYH11,PLAU,PLAUR,SELE,SLC2A1,SMAD1,SPP1,SRF,STAT1,TFPI2,TIMP1,VEGFA	23 (7)	7
													CD4		transmembrane receptor	CBL,CCR5,CD4,FASLG,Focal adhesion kinase,FYN,IL16,ITGB1,JAK3,Jnk,LCK,LCP2,PI3K (complex),RAF1,SHC1,tyrosine kinase	2	Activated	3.157	6.32e-18	0.05	ADAM17,AKAP12,CD44,COL7A1,CTSH,CTSL,EPCAM,F3,FGFR3,FST,ITGA5,ITGAM,ITGB2,KRT7,MAF,MAP2K4,MAPK1,MMP10,MRC1,PROM1,RAC1,RORA,SELE,SERPINA1,STAT1,TFPI2,TNFSF10,TNN,TPSD1	29 (16)	16
													MME		peptidase	AKT1,Focal adhesion kinase,IGF1R,MME,SRC	2	Inhibited	-2.041	6.57e-18	0.0225	CD44,CLU,CXCL10,F3,FGF2,HUNK,ICAM1,ITGB2,KRT19,MMP1,MYH11,PLAU,PLAUR,PROM1,RAC1,RHOA,SLC2A1,SP1,SPP1,SRF,TFPI2,TIMP1,TNFSF10,VEGFA	24 (5)	4
													TNIK		kinase	GSN,Jnk,MAPK10,MAPK8,MAPK9,MAPT,TCF7L2,TNIK	2	Activated	2.117	4.96e-17	0.025	ADAM17,ADGRG1,ALOX5,AQP1,CD44,F3,FBP1,FGL2,GSN,ICAM1,ILK,MMP1,MMP12,MRC1,PLAU,PLAUR,PPP3R1,PTX3,RAC1,RHOA,SELE,SMURF1,SPP1,TIMP1,TNN,VEGFA,VHL	27 (8)	7
													EXT1		enzyme	ERK1/2,EXT1,LRP6	2	Activated	2.065	2.09e-16	0.0272	CD44,CXCL10,EPCAM,F3,FGF2,FLT1,ICAM1,MAPK1,MMP1,MMP12,PLAU,PLAUR,PRKCZ,RAC1,RHOA,SOD1,SPP1,TIMP1,VEGFA	19 (3)	2
													ELK1		transcription regulator	ELK1,FOS,Histone h3,MAPK3,SRF	2	Activated	2.294	4.84e-16	0.0127	ACTG2,AGT,C3AR1,CD44,CLDN1,CLU,F3,FGF2,FLT1,GSN,ICAM1,ITGAM,MMP1,MMP10,MYH11,PLAU,PLAUR,SLC2A1,SOD1,SPP1,SRF,TIMP1,VEGFA	23 (5)	5
													OSM		cytokine	OSM	1	Activated	2.711	1.58e-15	0.004	ADAM17,CTSH,CTSL,CXADR,CXCL10,EPCAM,F3,FGF2,ICAM1,KRT19,MMP1,MMP10,MRC1,PLAU,RORA,SELE,SERPINA1,SERPING1,SORD,SPP1,STAT1,TIMP1,VEGFA	23 (1)	1
													PRKACG		kinase	BRAF,ERK1/2,PRKACG	2	Activated	2.357	2.62e-15	0.0354	CD44,CXCL10,F3,FGF2,FLT1,ICAM1,MAPK1,MMP1,MMP12,PLAU,PLAUR,PRKCZ,RAC1,SOD1,SPP1,TIMP1,VEGFA,VHL	18 (3)	2
													CBP-ICSBP-IRF-1-PU.1		complex	CBP-ICSBP-IRF-1-PU.1,CREBBP,IRF1,IRF8,SPI1	2	Activated	2.4	3.99e-15	0.0447	ADAM8,AGT,C3AR1,CD44,CXCL10,DST,F3,FGF2,FGFR3,FGL2,ICAM1,ITGA5,ITGAM,MAF,MMP1,MRC1,SELE,SP1,SPP1,STAT1,TNFSF10	21 (5)	4
													CD40LG		cytokine	CD40LG	1	Activated	3	1.79e-13	0.004	ADAM17,CD44,CXCL10,F3,FLT1,ICAM1,ITGAM,ITGB2,MMP10,PLAU,SAMSN1,SELE,SPHK2,STAT1,TNFSF10,VEGFA	16 (1)	1
													Integrin alpha 5 beta 3		complex	Integrin alpha 5 beta 3,MAP3K14,SRC	2	Activated	2.138	3.2e-13	0.0242	ADAM8,CD44,CXCL10,F3,ICAM1,MMP1,PLAU,PLAUR,SLC2A1,SPP1,SRF,TFPI2,TNFSF10,VEGFA	14 (3)	2
													KMT2A		transcription regulator	ERK,KMT2A	2	Activated	2.5	7e-13	0.0354	CLU,CXCL10,EPHB4,FGF2,FST,HOXA7,ICAM1,ITGAM,ITGB2,MMP1,PLAU,PROM1,SMAD1,STAT1,TIMP1,VEGFA	16 (2)	2
													CHUK		kinase	CHUK	1	Activated	2.496	5.64e-12	0.0114	CLDN1,CLU,CX3CL1,CXCL10,F3,ICAM1,MGP,MMP10,PLAU,PTX3,SELE,SPP1,VEGFA	13 (1)	1
													TRAF2-TRAF5		complex	MAP3K14,RAF1,TRAF2-TRAF5	2	Activated	3.742	2.55e-11	0.0367	ADAM8,AKAP12,CD44,CTSH,CTSL,ICAM1,ITGAM,MMP1,PLAU,PLAUR,TFPI2,TIMP1,TNFSF10,VEGFA	14 (3)	2
													C5		cytokine	C5	1	Activated	2.111	3.75e-11	0.0211	C3AR1,CD46,CXCL10,F3,FLT1,ICAM1,ITGAM,ITGB2,MMP1,SELE,VEGFA	11 (1)	1
													ADGRG3		G-protein coupled receptor	ADGRG3,ITGB1	2	Inhibited	-2.111	1.29e-10	0.0047	ADAM17,COL7A1,FGFR3,ICAM1,ITGA5,MMP1,PLAU,PLAUR,RAC1,RHOA,VEGFA	11 (2)	2
													PLA2R1		transmembrane receptor	ESRRA,JAK2,PLA2R1	2	Activated	2.138	2.93e-10	0.0319	ADAM8,ANGPTL4,C3AR1,CTSH,CX3CL1,CXCL10,FGF2,ICAM1,ITGAM,SET,SPP1,STAT1,VEGFA,ZC3H12A	14 (3)	2
													YWHAH		transcription regulator	GC-GCR dimer,RAF1,YWHAH	2	Activated	3.606	4.71e-10	0.0444	AKAP12,CD163,CD44,CTSH,CTSL,FBP1,ITGAM,MMP1,PLAU,PLAUR,TFPI2,TIMP1,VEGFA	13 (3)	2
													Pdgf (complex)		complex	Pdgf (complex)	1	Activated	2.333	1.36e-09	0.0228	CD44,F3,ICAM1,ITGA5,MMP1,PLAU,PLAUR,TIMP1,VEGFA	9 (1)	1
													TGFB3		growth factor	TGFB3	1	Activated	3	4.27e-09	0.0257	ACTG2,CD46,FGF2,MGP,MMP1,MMP10,PLAUR,RHOA,VEGFA	9 (1)	1
													NAB2		transcription regulator	NAB2	1	Inhibited	-2.236	9.04e-09	0.0006	F3,FGF2,FLT1,PLAU,TNFSF10	5 (1)	1
													MAP2K3		kinase	MAP2K3	1	Activated	2.449	1.48e-07	0.0215	CXCL10,ICAM1,PLAU,STAT1,TNFSF10,VEGFA	6 (1)	1
													SPZ1		transcription regulator	SPZ1	1	Activated	2	2.66e-06	0.0368	CD44,MAPK1,PROM1,VEGFA	4 (1)	1
													Iti		complex	Complement,FURIN,Iti	2	Inhibited	-2	6.52e-06	0.0228	CLU,F3,ITGAM,VEGFA	4 (3)	2
													RET		kinase	RET	1	Activated	2.449	9.61e-06	0.0466	CLU,MAF,MMP1,MMP10,PLAU,PLAUR	6 (1)	1
													ADA		enzyme	ADA	1	Inhibited	-2	1.18e-05	0.0385	MMP12,SPP1,TIMP1,VEGFA	4 (1)	1
													ELOVL3		enzyme	ELOVL3	1	Activated	2.236	2.51e-05	0.0147	C3AR1,ITGB2,SPP1,TIMP1,ZC3H12A	5 (1)	1
													miR-145-5p (and other miRNAs w/seed UCCAGUU)		mature microRNA	miR-145-5p (and other miRNAs w/seed UCCAGUU)	1	Inhibited	-2.236	3.25e-05	0.05	ACTG2,KRT7,MMP1,MYH11,PROM1	5 (1)	1
													HIC1		transcription regulator	HIC1	1	Activated	2	0.000165	0.0155	FST,MMP12,SPP1,SRGN	4 (1)	1
